# Supplementary material for: Micro-environmental sensing by bone marrow stroma identifies IL-6 and TGFβ1 as regulators of hematopoietic ageing
Source: Nat Commun. 2020 Aug 14;11:4075. doi: 10.1038/s41467-020-17942-7 (PMC7427787; doi:10.1038/s41467-020-17942-7)
Supplement: Supplementary file 5 — Supplementary Data 1 [file 41467_2020_17942_MOESM5_ESM.xlsx]

## Sheet: BL_MSC
gene	baseMean	log2FoldChange	lfcSE	stat	pvalue	padj
Scin	541.623	6.82554	0.625832	10.9064	1.07e-27	2.34e-24
Galk1	526.265	6.30263	0.609002	10.3491	4.22e-25	7.67e-22
Pla2g7	363.475	5.80986	0.737741	7.8752	3.4e-15	1.28e-12
Kctd13	218.281	5.40644	0.75127	7.19639	6.18e-13	1.5e-10
Tbl1x	297.114	5.36951	0.675253	7.95186	1.84e-15	8.23e-13
Msx1	222.896	5.22426	0.729209	7.16428	7.82e-13	1.85e-10
Wbp1	265.749	5.16731	0.687738	7.51349	5.76e-14	1.7e-11
Sdhaf1	249.411	5.14166	0.705208	7.29098	3.08e-13	7.8e-11
Nsmf	433.093	5.1347	0.728806	7.04536	1.85e-12	3.88e-10
Mmp13	1374.46	5.08447	0.594824	8.54787	1.25e-17	9.76e-15
Pramef8	341.72	5.02317	0.723742	6.94055	3.91e-12	7.47e-10
Grwd1	201.519	4.99105	0.778725	6.40926	1.46e-10	1.92e-08
Armc9	181.045	4.96995	0.775058	6.41236	1.43e-10	1.9e-08
Asphd2	202.066	4.91169	0.780474	6.29321	3.11e-10	3.77e-08
Smg8	238.952	4.82396	0.765558	6.30124	2.95e-10	3.62e-08
Rhbdd3	226.012	4.69649	0.76948	6.10346	1.04e-09	1.13e-07
Hspb7	143.874	4.59892	0.796823	5.77157	7.85e-09	6.69e-07
Dhcr7	198.869	4.59328	0.788978	5.82181	5.82e-09	5.16e-07
Sf3a2	314.919	4.56146	0.670663	6.80141	1.04e-11	1.88e-09
Mgme1	222.912	4.55239	0.730548	6.23147	4.62e-10	5.3e-08
Gorasp1	179.791	4.54173	0.784805	5.78708	7.16e-09	6.29e-07
Kctd10	349.239	4.48865	0.754079	5.95249	2.64e-09	2.57e-07
Gga3	193.21	4.48763	0.778546	5.76411	8.21e-09	6.88e-07
Rpap1	173.334	4.39738	0.787885	5.58124	2.39e-08	1.79e-06
St6galnac2	193.795	4.30246	0.766698	5.61168	2e-08	1.55e-06
Msto1	148.924	4.29758	0.797188	5.39092	7.01e-08	4.42e-06
Anxa11	452.181	4.28543	0.767135	5.58628	2.32e-08	1.76e-06
Mmp11	375.239	4.20739	0.732573	5.7433	9.28e-09	7.61e-07
Cebpb	8050.92	4.1942	0.453904	9.24028	2.46e-20	2.68e-17
Erich1	136.876	4.09445	0.803846	5.09357	3.51e-07	1.82e-05
Abhd3	146.406	4.09105	0.817926	5.00173	5.68e-07	2.73e-05
Cmpk2	235.315	4.05294	0.797581	5.08154	3.74e-07	1.89e-05
Car8	189.838	4.02148	0.802821	5.00918	5.47e-07	2.64e-05
Snx32	136.689	4.00659	0.810291	4.94463	7.63e-07	3.48e-05
Tmem17	132.607	3.94162	0.81857	4.81524	1.47e-06	6.02e-05
Slc19a1	299.366	3.93901	0.69509	5.6669	1.45e-08	1.17e-06
Usf1	126.986	3.92162	0.798423	4.91171	9.03e-07	4.03e-05
2410131K14Rik	123.527	3.84022	0.820779	4.67875	2.89e-06	0.000106991
Cd1d1	170.195	3.82077	0.773	4.94278	7.7e-07	3.5e-05
Isg15	102.723	3.79365	0.819159	4.63116	3.64e-06	0.000129929
Lig1	159.97	3.79108	0.78637	4.82099	1.43e-06	5.91e-05
Tcf7	134.051	3.7903	0.826927	4.58359	4.57e-06	0.000158628
Tgfb1	345.948	3.78968	0.678293	5.58708	2.31e-08	1.76e-06
Thop1	119.229	3.78879	0.804746	4.70806	2.5e-06	9.56e-05
Gpatch4	118.544	3.76555	0.821941	4.58129	4.62e-06	0.000159881
Supt3	220.057	3.76392	0.810871	4.64183	3.45e-06	0.000124207
Pcbp4	421.302	3.70891	0.710141	5.22279	1.76e-07	1.01e-05
Agt	166.684	3.69933	0.74017	4.99795	5.79e-07	2.76e-05
Med25	452.75	3.67557	0.58655	6.26642	3.69e-10	4.38e-08
Prr5	114.686	3.61214	0.826363	4.37112	1.24e-05	0.000358266
Trhde	104.251	3.60462	0.827539	4.35583	1.33e-05	0.000376645
Ino80b	133.219	3.58508	0.803076	4.46419	8.04e-06	0.000250261
Dlg4	119.511	3.57375	0.825687	4.32822	1.5e-05	0.000416752
2005-09-01	414.424	3.54142	0.737193	4.80392	1.56e-06	6.28e-05
Slc25a22	134.571	3.53432	0.809535	4.36586	1.27e-05	0.000363356
Lrp1	41043.7	3.48423	0.289618	12.0304	2.46e-33	8.93e-30
Dock5	92.6137	3.47853	0.810743	4.29054	1.78e-05	0.000474923
Supv3l1	164.057	3.43527	0.798289	4.3033	1.68e-05	0.000455051
Rab5b	241.977	3.4155	0.662497	5.1555	2.53e-07	1.39e-05
Rasa4	175.481	3.41432	0.802695	4.25357	2.1e-05	0.000543327
Abcf3	431.79	3.40691	0.590241	5.77206	7.83e-09	6.69e-07
Tdp1	367.799	3.40636	0.727929	4.67953	2.88e-06	0.000106949
Ap4m1	91.6611	3.40255	0.821561	4.14156	3.45e-05	0.000808433
Strbp	109.407	3.36789	0.790625	4.25978	2.05e-05	0.000532788
Tk2	170.682	3.34778	0.785947	4.25955	2.05e-05	0.000532788
Sfxn4	78.4108	3.34361	0.821496	4.07014	4.7e-05	0.00105357
Lpcat2	94.5665	3.34187	0.820324	4.07384	4.62e-05	0.0010391
Mab21l1	102.482	3.33	0.831365	4.00546	6.19e-05	0.00133048
Lag3	396.471	3.31835	0.754158	4.40006	1.08e-05	0.000321355
Cd82	1570.1	3.30881	0.814126	4.06425	4.82e-05	0.00107833
Zfp37	104.481	3.30599	0.833808	3.96493	7.34e-05	0.00155361
Arvcf	187.377	3.29849	0.815199	4.04624	5.2e-05	0.00115051
Cbx7	373.171	3.2981	0.795821	4.14427	3.41e-05	0.000800672
Lzts3	82.7281	3.28125	0.82159	3.99378	6.5e-05	0.00138682
Dhx8	225.193	3.26625	0.796857	4.09892	4.15e-05	0.000952346
Crlf2	279.743	3.24837	0.681892	4.76376	1.9e-06	7.52e-05
Tst	174.604	3.24573	0.83104	3.90562	9.4e-05	0.00191086
Adipoq	839.009	3.23616	0.638538	5.06808	4.02e-07	2e-05
Irs2	266.656	3.23494	0.737785	4.38467	1.16e-05	0.000339394
Adprhl2	199.642	3.22113	0.818528	3.93527	8.31e-05	0.0017218
Rab3il1	916.927	3.22095	0.489047	6.58619	4.51e-11	7.19e-09
Carm1	123.941	3.21167	0.82837	3.87709	0.000105711	0.00209706
Epb4.1l4b	149.996	3.20325	0.822895	3.89266	9.92e-05	0.00200104
Traip	80.0818	3.1878	0.830097	3.84028	0.000122895	0.0023621
Pth1r	702.722	3.1789	0.508752	6.24844	4.15e-10	4.86e-08
Khnyn	108.083	3.16152	0.828633	3.81534	0.000135993	0.00255087
Osgin1	422.89	3.15859	0.734261	4.30173	1.69e-05	0.00045715
Pola2	133.33	3.15461	0.785936	4.01382	5.97e-05	0.00129441
Lypla2	280.329	3.15427	0.701504	4.49644	6.91e-06	0.000222141
Habp4	760.633	3.15113	0.450896	6.98858	2.78e-12	5.6e-10
Sema3f	219.399	3.14368	0.833901	3.76985	0.000163347	0.00294727
9230110C19Rik	94.6627	3.12626	0.826714	3.78155	0.000155854	0.00284983
Junb	31483.3	3.11504	0.317311	9.81701	9.51e-23	1.3e-19
Capn1	302.513	3.09607	0.741706	4.17425	2.99e-05	0.000720819
Car11	208.069	3.08687	0.825541	3.73921	0.000184598	0.00326053
Cyp11a1	85.2626	3.0799	0.834793	3.68942	0.00022477	0.00382144
Alpl	1641.59	3.06737	0.387216	7.92161	2.34e-15	9.13e-13
Nsg1	1751.18	3.06379	0.379583	8.07146	6.95e-16	3.6e-13
Slc9a9	200.044	3.05209	0.807012	3.78197	0.000155594	0.00284983
Rnf126	366.569	3.04156	0.682212	4.45838	8.26e-06	0.000254225
Npepl1	868.498	3.01901	0.703976	4.28851	1.8e-05	0.000478112
Acp6	196.095	3.00564	0.80621	3.72811	0.000192923	0.00335858
Gtpbp6	70.053	3.00446	0.835494	3.59603	0.000323108	0.00512552
Tbck	65.0684	2.98283	0.833304	3.57953	0.000344217	0.00538204
Ddx59	207.657	2.98242	0.734964	4.05791	4.95e-05	0.00110162
Pqlc2	176.701	2.9789	0.767499	3.88131	0.000103897	0.00206996
Hexim2	134.54	2.97862	0.834896	3.56765	0.000360194	0.00557584
1110034G24Rik	461.578	2.96824	0.771802	3.84586	0.000120128	0.00232946
Abcd2	82.4695	2.96605	0.835438	3.55029	0.000384809	0.00587345
Pde2a	121.295	2.95733	0.80591	3.66955	0.000242979	0.00406132
Trmt61b	56.9188	2.95705	0.830213	3.56179	0.000368331	0.00566959
Stra6	225.38	2.93642	0.833269	3.52397	0.000425127	0.00631376
Gdnf	69.2746	2.93286	0.835754	3.50924	0.00044939	0.00660034
Aes	2035.27	2.92631	0.366718	7.97975	1.47e-15	7.26e-13
Adcy3	82.6621	2.9136	0.822826	3.54097	0.000398661	0.00603418
Psap	3498.54	2.90132	0.295176	9.82913	8.43e-23	1.3e-19
Zfp426	145.884	2.89528	0.835722	3.46441	0.000531393	0.00753071
Phf7	60.4554	2.87007	0.831291	3.45255	0.000555308	0.00778144
Unc93b1	659.055	2.86905	0.518959	5.52848	3.23e-08	2.35e-06
Clcf1	263.566	2.86764	0.818956	3.50158	0.000462502	0.00677466
Rara	449.894	2.86286	0.772489	3.70602	0.000210545	0.00360774
Prodh	114.351	2.8515	0.835914	3.41124	0.000646684	0.00877068
Frrs1	302.827	2.84922	0.760436	3.74683	0.000179083	0.00318377
Tarsl2	112.931	2.84787	0.832727	3.41993	0.000626382	0.00854856
Pcdhgc3	105.809	2.84707	0.827705	3.43972	0.000582321	0.00804326
Map9	50.4122	2.8431	0.832073	3.41689	0.000633404	0.00861777
Tcirg1	302.304	2.8375	0.750687	3.77987	0.00015691	0.00285954
Fam110b	72.1817	2.83395	0.836154	3.38927	0.000700793	0.00925726
Surf6	89.4726	2.82937	0.835881	3.38489	0.00071207	0.00938348
H2-Ke6	916.717	2.8173	0.385286	7.31223	2.63e-13	6.98e-11
Tubgcp4	98.0272	2.81681	0.835305	3.37219	0.000745729	0.00976096
Fam105a	139.542	2.81403	0.834515	3.37206	0.000746089	0.00976096
Cnot11	122.863	2.80656	0.82579	3.39863	0.000677243	0.00904484
Il3ra	246.335	2.80487	0.763978	3.6714	0.000241222	0.00405474
Ptcd3	413.436	2.79662	0.728751	3.83755	0.000124267	0.0023759
Ppp6r2	72.2617	2.79044	0.83406	3.34562	0.000820996	0.0105014
Prrg2	110.432	2.77859	0.836313	3.32242	0.000892387	0.0112042
Ifi47	165.583	2.7769	0.810032	3.42813	0.000607745	0.00833107
Mef2d	72.2033	2.7707	0.834356	3.32077	0.000897706	0.0112451
Scn1b	721.954	2.76857	0.471614	5.87041	4.35e-09	3.88e-07
Zfp956	67.4016	2.7644	0.836487	3.30478	0.000950523	0.0117848
Penk	3295.16	2.76236	0.364308	7.58249	3.39e-14	1.09e-11
Traf6	223.197	2.76143	0.811502	3.40287	0.000666827	0.00897171
Pfkl	299.151	2.75271	0.797301	3.45254	0.000555341	0.00778144
Fdxr	128.06	2.75229	0.836465	3.29038	0.00100052	0.0122375
Arfgap2	386.26	2.75204	0.675073	4.07665	4.57e-05	0.00102875
Masp1	72.9535	2.74801	0.836396	3.28554	0.00101789	0.0124068
Ccdc130	89.9318	2.73355	0.831698	3.2867	0.00101368	0.0123707
Serinc2	130.924	2.72944	0.83568	3.26614	0.00109026	0.0130711
Fam188b	258.732	2.72939	0.759221	3.59499	0.000324405	0.00513861
Panx1	546.558	2.71813	0.720681	3.77162	0.000162192	0.00293205
Scyl1	730.706	2.71643	0.503378	5.39641	6.8e-08	4.36e-06
Fam189b	1539.35	2.71589	0.525772	5.16553	2.4e-07	1.33e-05
Atg4b	501.132	2.71579	0.747438	3.63346	0.000279647	0.00455545
Vapb	560.796	2.71141	0.690293	3.92791	8.57e-05	0.00176859
Trabd	485.125	2.70384	0.718948	3.76083	0.000169352	0.00303553
Ncs1	942.806	2.69929	0.707956	3.81278	0.00013741	0.00256266
Supt6	340.785	2.69877	0.642335	4.2015	2.65e-05	0.000653773
Tbx5	64.3047	2.6968	0.836484	3.22397	0.00126425	0.0146261
Gjb5	108.158	2.6962	0.836475	3.22329	0.00126728	0.0146457
Wdr54	288.58	2.68698	0.829911	3.23767	0.00120509	0.0140611
Bri3	620.527	2.67945	0.504494	5.31115	1.09e-07	6.45e-06
Gsta3	163.906	2.67771	0.836314	3.2018	0.0013657	0.0155035
Cmtm4	433.039	2.67767	0.750901	3.56594	0.000362559	0.00559655
Atp5sl	255.859	2.67294	0.777737	3.43681	0.000588599	0.00810942
Mgrn1	966.847	2.66721	0.462298	5.76945	7.95e-09	6.72e-07
Tcn2	1923.72	2.66495	0.358151	7.44087	1e-13	2.87e-11
Inpp1	716.373	2.66098	0.745757	3.56816	0.000359502	0.00557305
Dnm2	2665.98	2.65985	0.313004	8.49781	1.93e-17	1.34e-14
Gm12695	63.8822	2.65956	0.836087	3.18097	0.00146785	0.0163565
Zfp276	56.0805	2.65937	0.836438	3.1794	0.00147583	0.0164286
Cd80	62.0894	2.65886	0.836407	3.17891	0.00147829	0.0164392
1810034E14Rik	58.2227	2.65844	0.835551	3.18166	0.00146434	0.0163508
Tle2	246.73	2.65404	0.783041	3.3894	0.000700462	0.00925726
Taf8	175.403	2.65235	0.833539	3.18203	0.00146247	0.0163467
Cygb	4581.11	2.65011	0.39208	6.75909	1.39e-11	2.48e-09
Slc25a29	111.78	2.64701	0.836366	3.1649	0.00155137	0.0171122
Stk40	604.127	2.63919	0.565699	4.66535	3.08e-06	0.000113814
Arf5	3827.02	2.63759	0.409245	6.44501	1.16e-10	1.56e-08
Ptges3l	67.0444	2.63284	0.83649	3.14748	0.00164683	0.0179963
Rbm38	220.085	2.62864	0.72231	3.63921	0.000273475	0.00447498
H2-Ab1	98.9999	2.6242	0.833882	3.14698	0.00164969	0.0179963
Cmtr2	125.689	2.62378	0.826692	3.17382	0.00150445	0.016662
Traf5	118.995	2.62121	0.836479	3.13363	0.00172659	0.0187041
Cnot3	128.97	2.6104	0.792141	3.29538	0.000982889	0.0120631
Atic	158.929	2.60908	0.758058	3.4418	0.000577867	0.00800202
Gnb5	273.437	2.6043	0.773411	3.36729	0.000759112	0.00991943
Cadm3	2377.11	2.5942	0.326573	7.9437	1.96e-15	8.23e-13
Sms	151.411	2.59067	0.764058	3.39067	0.000697219	0.00923243
Arhgap1	583.034	2.58436	0.493422	5.23763	1.63e-07	9.43e-06
Klhdc1	142.486	2.58251	0.815265	3.16769	0.00153656	0.016966
Irf7	345.245	2.58182	0.770877	3.3492	0.000810448	0.0103787
Dagla	140.407	2.57834	0.806957	3.19514	0.00139762	0.0157185
Phgdh	74.497	2.57832	0.833595	3.09301	0.00198137	0.0209437
Cdc42ep1	432.432	2.57128	0.6792	3.78575	0.000153245	0.00282105
Abhd6	198.542	2.56487	0.826697	3.10255	0.00191864	0.0203794
Serpina3c	75.7039	2.56072	0.8362	3.06233	0.00219624	0.0228821
Tmem255a	102.945	2.54714	0.836407	3.04534	0.00232418	0.0238054
Prrc2a	296.778	2.54542	0.6299	4.04099	5.32e-05	0.00117423
Pias4	108.101	2.53981	0.831892	3.05305	0.00226525	0.0233555
Atg16l2	164.345	2.53408	0.809932	3.12875	0.00175549	0.0188858
Jund	4630.7	2.52975	0.318371	7.9459	1.93e-15	8.23e-13
Efna5	159.337	2.52942	0.819063	3.08819	0.00201382	0.0212456
Arhgdia	4982.09	2.52615	0.356264	7.09069	1.33e-12	2.89e-10
Sclt1	370.616	2.51843	0.663755	3.79422	0.000148105	0.00273568
Plekha5	301.079	2.51165	0.807257	3.11133	0.00186244	0.0198794
Cxcl12	25800.9	2.51124	0.298365	8.41665	3.87e-17	2.48e-14
Pik3r2	515.287	2.50672	0.717304	3.49463	0.000474712	0.00691633
Manba	607.441	2.50547	0.73576	3.40528	0.000660964	0.00891997
Wrap53	126.769	2.50486	0.836096	2.9959	0.00273634	0.0270359
Adcy4	89.3704	2.50029	0.835856	2.9913	0.00277795	0.0273726
Fxr2	215.231	2.4982	0.724683	3.4473	0.000566221	0.00789088
Tmem104	143.853	2.48377	0.822745	3.01888	0.00253713	0.0255812
Fam210b	206.825	2.48196	0.761341	3.25999	0.00111417	0.0132413
Acsl1	139.293	2.47976	0.83502	2.96971	0.00298085	0.028953
Sult1a1	203.967	2.4787	0.751585	3.29797	0.00097387	0.0119924
Slc9a8	143.175	2.47628	0.83471	2.96664	0.00301077	0.0291656
Phlda1	6427.88	2.47032	0.222357	11.1097	1.13e-28	3.07e-25
Sp110	37.8047	2.4703	0.836436	2.95337	0.00314327	0.0300486
A730056A06Rik	55.6381	2.46495	0.835432	2.9505	0.00317256	0.0301698
Ppapdc2	50.3436	2.46282	0.836437	2.94441	0.00323569	0.0305039
Slc8a3	88.1454	2.46244	0.835928	2.94575	0.00322171	0.0304248
Hmga2	64.2405	2.46128	0.835702	2.94517	0.00322779	0.0304558
Adipor2	1495.53	2.45808	0.489077	5.02595	5.01e-07	2.45e-05
Scmh1	411.299	2.458	0.580076	4.23737	2.26e-05	0.000578536
Ubald1	319.791	2.45233	0.723785	3.38821	0.000703516	0.00928199
Spata2l	121.91	2.44973	0.835502	2.93205	0.00336736	0.031518
Pparg	146.467	2.44875	0.815714	3.00197	0.00268234	0.0266473
Rpusd2	84.3338	2.44777	0.836249	2.92708	0.00342155	0.0318429
2810032G03Rik	63.1367	2.44037	0.834067	2.92587	0.00343493	0.031931
Ar	152.142	2.43969	0.832147	2.9318	0.00337	0.031518
Stom	200.332	2.43699	0.795642	3.06292	0.0021919	0.0228806
Ddx23	63.669	2.43608	0.83632	2.91286	0.00358139	0.0329367
Gpatch1	70.7412	2.43206	0.836489	2.90746	0.00364373	0.0332018
Fam115c	175.005	2.43055	0.757653	3.208	0.00133664	0.0152531
Slc48a1	3581.17	2.42574	0.305962	7.92824	2.22e-15	8.97e-13
Cenpp	64.7628	2.42332	0.835792	2.89943	0.00373842	0.0339228
Ephb3	277.163	2.4198	0.824946	2.93328	0.00335405	0.0314564
Entpd6	75.3043	2.4167	0.835048	2.89408	0.00380269	0.0344201
Agpat2	1124.39	2.41564	0.473073	5.10628	3.29e-07	1.71e-05
Kng2	454.893	2.41292	0.730337	3.30385	0.00095368	0.0118105
Cx3cl1	776.093	2.41216	0.608709	3.96274	7.41e-05	0.00156486
Rps6kb2	34.6097	2.40232	0.836125	2.87316	0.00406388	0.0360274
Mum1	383.737	2.40099	0.645231	3.72114	0.000198327	0.0034362
Aldh2	2147.79	2.39788	0.340698	7.03814	1.95e-12	4.01e-10
S1pr3	74.5113	2.39459	0.82967	2.8862	0.00389929	0.0349731
Socs3	11451.4	2.39427	0.262587	9.11799	7.65e-20	7.58e-17
Cnn2	1068.78	2.38866	0.442725	5.39535	6.84e-08	4.36e-06
Ap5s1	363.036	2.38782	0.825791	2.89155	0.00383345	0.0346123
Gsn	583054	2.38093	0.323851	7.35193	1.95e-13	5.32e-11
Ssbp4	669.2	2.37888	0.592527	4.0148	5.95e-05	0.00129376
Maml3	67.4954	2.37639	0.835365	2.84474	0.00444481	0.0383527
Tmem177	95.6911	2.37398	0.834981	2.84315	0.00446695	0.0384829
Cntn1	106.534	2.37327	0.835399	2.84088	0.00449898	0.0386976
Polr1a	96.8907	2.3647	0.822633	2.87455	0.004046	0.0359066
Dnajc14	186.399	2.36435	0.821535	2.87796	0.00400256	0.0356426
Sp7	45.3099	2.35924	0.836218	2.82132	0.0047826	0.0404778
Lmbr1l	149.653	2.35378	0.831609	2.8304	0.00464901	0.0396439
Olfml2a	265.782	2.3515	0.79665	2.95174	0.00315994	0.0301286
Cdr2l	800.136	2.35143	0.442248	5.31699	1.06e-07	6.3e-06
Pomt1	164.326	2.3514	0.836447	2.81118	0.00493605	0.041475
Relb	714.576	2.346	0.518198	4.52723	5.98e-06	0.000197358
Kctd20	399.333	2.34459	0.745885	3.14337	0.00167017	0.0181834
Ap1s1	1155.52	2.34339	0.483827	4.84344	1.28e-06	5.36e-05
Fkbpl	92.9764	2.34163	0.833824	2.8083	0.00498035	0.0417185
Pdcd2	152.164	2.34142	0.831811	2.81484	0.00488011	0.0411318
Parp1	59.3612	2.3327	0.833514	2.79863	0.00513195	0.0426931
Bcl3	1384.79	2.33138	0.535262	4.35558	1.33e-05	0.000376645
Gfra1	294.258	2.32885	0.820795	2.83731	0.00454955	0.0390709
Cep83os	111.729	2.32446	0.834273	2.78621	0.00533275	0.0438945
Qsox1	333.502	2.32297	0.750088	3.09693	0.00195539	0.0207294
Helq	83.1572	2.32144	0.834349	2.78233	0.00539698	0.0443228
Crtc2	830.508	2.31762	0.506712	4.57384	4.79e-06	0.000164627
Dmtn	268.058	2.31533	0.819654	2.82476	0.00473158	0.0402222
Mvk	449.448	2.31354	0.670114	3.45245	0.000555511	0.00778144
Tab3	72.3666	2.31288	0.834937	2.77013	0.00560342	0.0455377
Gpsm3	211.186	2.31239	0.75577	3.05965	0.00221598	0.0230217
Pla2g5	179.826	2.3115	0.819263	2.82144	0.00478087	0.0404778
Slc9b2	251.382	2.31098	0.826791	2.79512	0.0051881	0.0429961
Fam13c	81.8696	2.3048	0.83388	2.76394	0.00571074	0.0461771
Zdhhc1	824.853	2.30196	0.622826	3.69599	0.000219028	0.00373547
Pck2	437.316	2.29903	0.675765	3.40212	0.000668652	0.0089741
Selenbp1	471.255	2.29503	0.711611	3.22512	0.00125918	0.0145829
Snora64	39.7762	2.29398	0.833793	2.75125	0.00593676	0.0474446
Ptgir	527.363	2.29197	0.520521	4.40321	1.07e-05	0.000318459
Cd40	60.0973	2.29072	0.83643	2.73868	0.0061686	0.0487714
Nat2	42.1713	2.29056	0.835398	2.74188	0.00610891	0.0484998
Aldh16a1	42.3053	2.28862	0.836436	2.73616	0.00621608	0.0488412
Arrb2	147.714	2.28851	0.83638	2.73621	0.00621511	0.0488412
Hp	1101.78	2.28712	0.688564	3.32159	0.000895075	0.011225
Wwc2	49.8122	2.28136	0.831952	2.74218	0.00610328	0.0484998
Pnpo	78.1205	2.27934	0.836411	2.72514	0.00642741	0.0499614
Arl4c	98.5259	2.27802	0.836344	2.72379	0.00645379	0.0501307
Tmc7	59.6395	2.27696	0.83385	2.73066	0.00632087	0.0494152
Csk	540.893	2.27613	0.617434	3.68644	0.000227416	0.0038544
Tradd	277.071	2.27528	0.677541	3.35815	0.00078467	0.0101439
Sidt2	4091.68	2.27477	0.326868	6.9593	3.42e-12	6.65e-10
Eng	1066.42	2.27403	0.594323	3.82626	0.000130105	0.00245697
Osbpl7	73.751	2.27372	0.833119	2.72917	0.00634945	0.0495676
Mtch1	4910.58	2.27279	0.290352	7.82771	4.97e-15	1.8e-12
Tmem55b	588.354	2.27233	0.502128	4.5254	6.03e-06	0.000198472
Dhx29	168.15	2.27117	0.824565	2.75438	0.00588032	0.0471204
Igsf8	825.213	2.26983	0.618289	3.67114	0.000241468	0.00405474
Ltbr	735.704	2.26484	0.534942	4.2338	2.3e-05	0.000586448
Nr2f6	244.548	2.26183	0.771563	2.93149	0.00337341	0.031518
Ivd	383.736	2.26141	0.774502	2.91982	0.00350231	0.0323733
Ankrd33b	89.4377	2.25911	0.832299	2.71429	0.0066417	0.0512615
Gpr146	57.0395	2.25825	0.835825	2.70182	0.00689612	0.0526656
Kptn	109.005	2.25748	0.835987	2.70037	0.00692619	0.0527844
Fignl1	80.3677	2.25643	0.836187	2.69848	0.00696569	0.0529373
Ces2g	70.9271	2.25635	0.836079	2.69873	0.00696056	0.0529352
Igfbp4	8373.58	2.25634	0.341398	6.60913	3.87e-11	6.38e-09
Negr1	50.5395	2.2519	0.83518	2.6963	0.00701147	0.0530546
Rtn1	641.583	2.24875	0.712375	3.1567	0.00159565	0.0174768
Cpeb1	463.484	2.24492	0.81308	2.76101	0.00576234	0.0463796
Rnf166	867.307	2.24237	0.496602	4.51543	6.32e-06	0.000205562
Cap1	1502.79	2.24228	0.41386	5.41797	6.03e-08	4.01e-06
Plekha6	506.202	2.23803	0.610559	3.66554	0.000246815	0.00410655
Pawr	76.7789	2.23782	0.831265	2.69206	0.00710118	0.0535561
Aldh3b1	360.852	2.2373	0.824136	2.71472	0.00663323	0.0512324
St6galnac6	274.77	2.23439	0.741088	3.01501	0.0025697	0.0258107
Brf2	42.3723	2.2342	0.836454	2.67104	0.00756176	0.0559457
Pisd-ps2	35.4797	2.23028	0.832932	2.67762	0.00741471	0.0552705
Fbxl8	262.623	2.22743	0.738462	3.01631	0.00255872	0.0257479
Slc29a2	41.7439	2.22659	0.833822	2.67034	0.00757741	0.0559855
Rnf128	68.918	2.2253	0.833884	2.66859	0.00761692	0.0561252
Gm13375	108.836	2.22501	0.798001	2.78824	0.00529959	0.0436876
Tssc4	568.451	2.22082	0.524035	4.23793	2.26e-05	0.000578463
Slit2	40.5541	2.21911	0.836487	2.65289	0.0079805	0.0580197
Dak	58.5522	2.21849	0.835957	2.65383	0.00795835	0.0579467
Klc4	248.785	2.21757	0.806045	2.75117	0.0059382	0.0474446
Mtrf1l	88.1199	2.21742	0.831486	2.66682	0.0076572	0.0563839
Trpc4ap	734.397	2.21623	0.543025	4.08128	4.48e-05	0.00102115
Ttf1	122.863	2.21123	0.77348	2.85881	0.00425235	0.0372226
Recql5	53.3065	2.20846	0.829789	2.66147	0.00777995	0.0570565
Cln3	400.208	2.20349	0.795855	2.7687	0.00562797	0.0457031
H2-Q10	62.4399	2.2033	0.836442	2.63414	0.00843508	0.0600865
Zfp53	44.5742	2.20249	0.836485	2.63303	0.00846272	0.0600957
Ier2	14647.9	2.20155	0.366017	6.0149	1.8e-09	1.89e-07
Fgd4	102.126	2.20108	0.835972	2.63295	0.00846457	0.0600957
Slc35c1	185.091	2.19929	0.817059	2.69171	0.0071087	0.0535758
Aacs	453.757	2.1992	0.630844	3.48612	0.000490084	0.00711176
Gltpd1	125.095	2.19836	0.818907	2.6845	0.0072638	0.0544061
Lekr1	32.5597	2.19831	0.833654	2.63696	0.00836523	0.0599662
Kctd5	631.003	2.19775	0.570533	3.8521	0.000117112	0.00227907
Tspyl2	103.697	2.19774	0.836329	2.62784	0.0085928	0.0608057
Sox13	68.1293	2.19651	0.833084	2.6366	0.00837421	0.0599662
Adam23	66.6854	2.19552	0.833459	2.63423	0.00843279	0.0600865
Fosl1	788.939	2.19015	0.603056	3.63175	0.000281507	0.0045789
Eva1c	59.8311	2.19006	0.834568	2.62418	0.00868582	0.0613071
Fblim1	44.3928	2.18727	0.83613	2.61594	0.00889821	0.0622418
Pltp	1893.4	2.18491	0.43852	4.98246	6.28e-07	2.96e-05
Neil1	105.15	2.1831	0.828794	2.63407	0.00843672	0.0600865
Lrrn4cl	3257.92	2.17834	0.345059	6.31294	2.74e-10	3.39e-08
Zbed3	230.497	2.17739	0.676301	3.21956	0.00128387	0.0147903
Gdf10	1839.76	2.1752	0.560171	3.8831	0.000103133	0.00206144
Pi4k2a	634.321	2.17364	0.507448	4.28346	1.84e-05	0.000486725
Trp53i13	1407.04	2.17301	0.586077	3.70772	0.000209137	0.00358925
Dph1	48.9226	2.17299	0.83485	2.60285	0.00924517	0.0637279
Rab20	59.8469	2.17156	0.833064	2.60671	0.00914154	0.0632537
Tmem198b	111.916	2.16929	0.82988	2.61398	0.00894941	0.0624796
Tprn	67.1151	2.1655	0.829975	2.60911	0.00907773	0.0630122
Rab3d	1009.85	2.16494	0.489267	4.42486	9.65e-06	0.000292951
Rgs7bp	105.362	2.16335	0.828266	2.6119	0.00900411	0.0626608
Akna	114.96	2.16179	0.836259	2.58508	0.00973571	0.0659414
Lyve1	78.5553	2.16092	0.836437	2.58348	0.00978096	0.0662068
Rnf187	2193.05	2.16036	0.498792	4.33119	1.48e-05	0.000412303
Trappc12	228.687	2.16001	0.832511	2.59457	0.00947083	0.06475
Tmem63b	251.865	2.15854	0.777889	2.77487	0.00552246	0.045014
Zfp747	118.771	2.15837	0.83476	2.58562	0.00972038	0.0659011
Pappa	99.3857	2.15787	0.821497	2.62676	0.00862035	0.0609238
Steap3	3124.32	2.15096	0.422563	5.09027	3.58e-07	1.85e-05
Acvr1b	53.3725	2.15042	0.829788	2.59153	0.00955491	0.0650809
Lmf2	920.648	2.14932	0.533506	4.02866	5.61e-05	0.0012325
Taf3	228.111	2.14816	0.771229	2.78537	0.00534666	0.0439758
Cep250	99.5257	2.1481	0.822195	2.61265	0.00898447	0.062604
Fmo5	359.818	2.14795	0.793446	2.70712	0.00678694	0.0519776
Rapgef3	67.9081	2.14786	0.836484	2.56773	0.0102367	0.0684837
Snord99	31.7938	2.14118	0.830897	2.57695	0.00996768	0.0671786
Rsad2	61.1546	2.13871	0.836466	2.55684	0.0105627	0.069945
Slc7a4	28.7372	2.13741	0.833626	2.56399	0.0103477	0.0690847
Zfp668	56.3232	2.13671	0.83042	2.57304	0.0100808	0.0676483
Trf	1040.21	2.13275	0.643562	3.31398	0.00091977	0.0114687
Echdc1	63.6587	2.13133	0.829938	2.56806	0.010227	0.0684609
Aup1	1747.03	2.13047	0.470367	4.52938	5.92e-06	0.000195958
Cdk10	154.711	2.13036	0.836488	2.54679	0.0108718	0.0713848
2310022A10Rik	175.71	2.12995	0.793255	2.68507	0.00725145	0.0543884
Ccnd3	870.563	2.12803	0.493072	4.31586	1.59e-05	0.000434243
Cirh1a	863.664	2.1267	0.625307	3.40105	0.000671282	0.00898727
Epn1	209.328	2.12502	0.75518	2.81392	0.00489412	0.041218
Lap3	874.396	2.12349	0.565049	3.75806	0.000171237	0.00306426
Ddx49	289.086	2.12033	0.778554	2.72343	0.00646085	0.0501498
Cbx6	406.871	2.119	0.636246	3.33048	0.000866974	0.0109567
Gnb2	4616.88	2.11728	0.253427	8.35461	6.56e-17	3.97e-14
Foxf2	124.965	2.11504	0.827404	2.55624	0.0105811	0.069945
Phactr1	230.725	2.11098	0.779158	2.70931	0.00674244	0.0517856
Zfp689	79.9193	2.10956	0.831181	2.53803	0.0111479	0.0728935
Shisa5	6852.51	2.10873	0.347505	6.0682	1.29e-09	1.4e-07
Zfp618	54.0793	2.10784	0.831335	2.53549	0.011229	0.0732774
Wdr34	131.456	2.1038	0.816791	2.57569	0.0100041	0.0673825
Ascc2	43.5396	2.10045	0.835543	2.51387	0.0119414	0.0769135
Mob3c	427.41	2.0996	0.801216	2.62052	0.00877948	0.0616884
Rarg	778.512	2.09643	0.470147	4.45908	8.23e-06	0.000254113
Bckdk	1411.11	2.09552	0.370976	5.64866	1.62e-08	1.28e-06
Cnpy3	1108.93	2.093	0.436516	4.79478	1.63e-06	6.55e-05
Sik2	24.3502	2.08817	0.834677	2.50176	0.0123576	0.0790336
Sh3bp2	51.3129	2.08418	0.830712	2.5089	0.0121107	0.0778098
Ttc17	322.649	2.08399	0.781673	2.66607	0.00767447	0.0563968
Sprn	94.7066	2.08073	0.825859	2.51947	0.011753	0.0759323
Hnrnpul1	232.907	2.07527	0.778381	2.66613	0.00767293	0.0563968
Ifngr2	931.053	2.07515	0.405428	5.1184	3.08e-07	1.64e-05
1600014C10Rik	227.925	2.07298	0.782633	2.64872	0.00807972	0.0584766
Gtdc1	53.2741	2.07111	0.830194	2.49472	0.0126055	0.0800088
Abhd15	45.4989	2.07051	0.830922	2.49182	0.0127091	0.0803853
Iigp1	346.564	2.06989	0.796649	2.59824	0.00937019	0.064305
Cxcl14	8995.19	2.0645	0.403543	5.11594	3.12e-07	1.64e-05
Dysf	74.5556	2.06422	0.836429	2.4679	0.013591	0.0843478
Dnajb12	270.276	2.05753	0.744642	2.76311	0.00572536	0.0462185
Ubxn6	623.937	2.05513	0.622283	3.30257	0.000958019	0.0118373
Xrcc2	102.126	2.05487	0.826249	2.48699	0.0128829	0.0808095
Cog8	87.2895	2.0546	0.826063	2.48722	0.0128745	0.0808095
Adora2b	196.045	2.05285	0.826676	2.48326	0.0130187	0.0814451
H2-K1	7192	2.05234	0.400357	5.12628	2.96e-07	1.59e-05
Phf21a	264.035	2.05225	0.667374	3.07511	0.00210423	0.0220748
Lrp5	157.742	2.04999	0.833829	2.45852	0.0139511	0.0857524
Actr1b	1043.37	2.04746	0.590743	3.46591	0.000528449	0.00749875
Gipc1	907.725	2.04341	0.576053	3.54726	0.000389266	0.00593318
Plcg2	41.9611	2.04307	0.83511	2.44647	0.0144264	0.0876594
Trim30d	49.1222	2.04153	0.835026	2.44487	0.0144905	0.0878782
Cdc7	70.2796	2.04134	0.830709	2.45735	0.0139968	0.0859849
Fam86	564.244	2.0392	0.630301	3.23527	0.00121527	0.0141496
Plxdc1	607.248	2.03892	0.585074	3.4849	0.000492324	0.00711585
Pars2	53.5003	2.03638	0.826087	2.46509	0.0136978	0.0846613
Rgl3	29.2844	2.03558	0.828687	2.45639	0.0140342	0.0860776
Cldn9	113.253	2.03367	0.82504	2.46494	0.0137037	0.0846613
Bckdha	205.889	2.03119	0.744788	2.72721	0.00638729	0.0497205
Fkbp8	1495.19	2.03087	0.455222	4.46127	8.15e-06	0.000252785
Dxo	366.33	2.02794	0.759075	2.67159	0.00754921	0.0558909
Slc22a5	487.453	2.02112	0.627522	3.22079	0.00127839	0.0147427
Plekho2	707.345	2.0176	0.572625	3.52341	0.000426025	0.00631676
Cebpd	13275.7	2.017	0.357261	5.64572	1.64e-08	1.29e-06
Mks1	107.569	2.01607	0.824485	2.44525	0.0144752	0.0878598
Actn4	1905.26	2.01261	0.525348	3.831	0.000127622	0.00241882
Asna1	835.126	2.00801	0.438521	4.57906	4.67e-06	0.000161081
Glb1l	255.712	2.00746	0.77618	2.58634	0.00970011	0.065823
AI661453	42.6959	2.00557	0.834638	2.40292	0.0162648	0.0955032
Brd2	2641.53	2.00504	0.300902	6.66345	2.67e-11	4.53e-09
Gab3	155.628	2.00027	0.836481	2.39128	0.0167896	0.0973361
4930412C18Rik	50.5107	1.99989	0.825256	2.42336	0.0153777	0.091783
Larp6	1265.06	1.99982	0.818387	2.44361	0.0145411	0.0880529
Neurl1b	47.9104	1.99925	0.827497	2.41602	0.0156911	0.0931794
Ercc4	87.8916	1.99758	0.830553	2.40511	0.0161674	0.0952904
Prkar2b	65.8893	1.99755	0.836085	2.38917	0.0168866	0.0977323
Csrp1	1579.25	1.99748	0.361576	5.52436	3.31e-08	2.39e-06
Mcoln1	967.472	1.99614	0.615857	3.24124	0.00119011	0.0139216
Gsdmd	471.934	1.99465	0.747273	2.66924	0.00760232	0.0560555
Zfp428	21.5165	1.99298	0.830866	2.39867	0.0164545	0.0963187
Slc22a23	68.318	1.98754	0.83016	2.39416	0.0166583	0.0970295
Vat1	1773.52	1.98655	0.417058	4.76324	1.91e-06	7.52e-05
Rhebl1	226.264	1.98258	0.830772	2.38643	0.0170128	0.0981503
Comtd1	208.374	1.98168	0.811635	2.44159	0.0146226	0.0883355
Adamtsl2	96.5668	1.97887	0.825002	2.39863	0.0164567	0.0963187
Prr3	130.041	1.97876	0.815761	2.42566	0.0152806	0.0914486
Zc3h12a	327.481	1.97869	0.594886	3.32616	0.000880499	0.0110805
Ubqln1	1568.72	1.97765	0.383628	5.15513	2.53e-07	1.39e-05
Fam89b	1675.4	1.97641	0.369057	5.3553	8.54e-08	5.17e-06
1700037H04Rik	656.658	1.9753	0.731795	2.69925	0.00694951	0.0528881
Cc2d1b	289.127	1.97507	0.746733	2.64495	0.00817025	0.0589515
Snx21	419.144	1.97405	0.792822	2.48991	0.0127775	0.0806776
Fndc4	576.524	1.97261	0.5986	3.29537	0.000982934	0.0120631
Xylt2	234.073	1.96991	0.821864	2.39689	0.016535	0.0966214
Acbd4	350.679	1.96653	0.675295	2.9121	0.00359003	0.0329719
Abcb10	326.728	1.96444	0.762987	2.57468	0.0100334	0.0674547
Nmnat1	60.1738	1.96444	0.823245	2.38622	0.0170227	0.098155
Lgals3bp	1533.77	1.9639	0.539761	3.63845	0.000274283	0.00448146
Frem1	124.536	1.96218	0.823375	2.38309	0.0171678	0.0986788
Spns1	387.795	1.96112	0.647961	3.02661	0.00247313	0.025142
Mtif3	222.33	1.9593	0.73973	2.64867	0.00808092	0.0584766
Fxyd6	6176.19	1.95557	0.291611	6.70607	2e-11	3.46e-09
Pcyt2	340.987	1.95299	0.784618	2.48909	0.0128069	0.0807138
Ints4	338.171	1.94915	0.737413	2.64323	0.00821195	0.0591481
Xrcc1	522.446	1.94717	0.536617	3.62861	0.000284957	0.00462811
Mafg	239.05	1.94665	0.715038	2.72245	0.00648005	0.0502631
Dok5	181.154	1.94391	0.795879	2.44247	0.0145872	0.0881845
S1pr2	525.543	1.94272	0.601167	3.23157	0.00123111	0.0143187
Fscn1	229.256	1.94201	0.685735	2.83202	0.00462552	0.0395364
Izumo4	450.999	1.94126	0.719096	2.69958	0.00694268	0.052873
Rab5c	921.198	1.94007	0.498539	3.89152	9.96e-05	0.00200675
Rbm42	1493.9	1.93864	0.47879	4.04905	5.14e-05	0.00113912
Best1	289.839	1.93572	0.660353	2.93134	0.00337507	0.031518
Slc25a39	2365.59	1.93569	0.310261	6.23893	4.41e-10	5.11e-08
Snx11	252.702	1.93274	0.758922	2.54669	0.0108749	0.0713848
Ppt2	223.58	1.92973	0.754936	2.55616	0.0105835	0.069945
Il17rc	367.128	1.92797	0.592455	3.25421	0.0011371	0.0134675
Otud5	367.536	1.92747	0.661052	2.91577	0.00354816	0.0326863
Plec	11542.7	1.92544	0.300704	6.40312	1.52e-10	1.98e-08
R3hcc1	307.564	1.92532	0.809073	2.37966	0.0173285	0.0992883
Plscr3	708.208	1.9247	0.530701	3.62671	0.000287057	0.00465528
Ctsd	10658.9	1.9237	0.226431	8.49573	1.97e-17	1.34e-14
Crlf1	1963.23	1.92333	0.441893	4.35249	1.35e-05	0.000381008
Sh3gl1	1711.48	1.92247	0.367656	5.229	1.7e-07	9.83e-06
Metrnl	5612.26	1.91619	0.364723	5.25383	1.49e-07	8.68e-06
Fastk	929.992	1.91583	0.408237	4.69293	2.69e-06	0.000101254
Cttn	2895.23	1.91045	0.324198	5.89285	3.8e-09	3.54e-07
Tspan15	1085.48	1.90956	0.588588	3.24431	0.00117736	0.0138264
Flot2	1423.27	1.90892	0.346939	5.50218	3.75e-08	2.67e-06
Jun	6669.46	1.90093	0.409158	4.64594	3.39e-06	0.000122567
Cyp2d22	715.75	1.89498	0.508119	3.7294	0.000191937	0.0033519
Sec16b	473.788	1.89036	0.78379	2.41182	0.0158731	0.0939624
Clptm1	1921.83	1.88603	0.582622	3.23715	0.00120731	0.0140719
Ube2s	161.278	1.88474	0.770809	2.44515	0.0144794	0.0878598
Fam3a	714.153	1.88197	0.545298	3.45126	0.000557975	0.00780592
Mkl1	406.728	1.87823	0.712281	2.63692	0.0083662	0.0599662
Ubtd1	445.878	1.87325	0.718542	2.60702	0.0091334	0.0632537
Furin	560.19	1.87	0.54682	3.41977	0.000626748	0.00854856
Podn	2094.9	1.86494	0.779096	2.39372	0.0166786	0.0970398
Socs1	1208.84	1.85434	0.568238	3.26332	0.00110114	0.0131582
Tpst2	894.748	1.84797	0.542132	3.40871	0.000652704	0.00883623
Mfsd10	1030.32	1.83987	0.522111	3.5239	0.000425243	0.00631376
F13a1	1205.45	1.83746	0.622488	2.9518	0.00315932	0.0301286
Plk3	1245.08	1.8348	0.397678	4.61377	3.95e-06	0.000139914
Slc41a3	743.748	1.82934	0.635762	2.8774	0.00400971	0.0356426
Pwwp2b	266.424	1.82745	0.765166	2.38831	0.0169262	0.0979094
Gnai2	4805.46	1.82666	0.340775	5.36032	8.31e-08	5.09e-06
Cnppd1	612.857	1.82572	0.479655	3.80632	0.000141051	0.00261425
Gas7	2838.91	1.82445	0.428427	4.25847	2.06e-05	0.000534083
Fbxl4	722.242	1.82222	0.713065	2.55548	0.0106042	0.0700394
Mme	644.272	1.82166	0.588852	3.09357	0.00197763	0.0209245
Ppp1r18	534.634	1.82081	0.688071	2.64625	0.00813895	0.0587795
Tbc1d10a	1230.85	1.81721	0.514347	3.53304	0.000410814	0.00617525
Lzts2	400.245	1.81677	0.646709	2.80926	0.00496557	0.0416267
Jup	2348.35	1.81596	0.431103	4.21237	2.53e-05	0.000630201
Eif4g1	784.005	1.81591	0.464465	3.90969	9.24e-05	0.00188605
Bambi	2658.48	1.81551	0.417258	4.35104	1.35e-05	0.000382535
Ap4b1	333.736	1.81042	0.74371	2.43431	0.0149203	0.0896862
Lrrc17	1045.36	1.80191	0.510108	3.53241	0.000411784	0.0061813
Nrbp1	1265.71	1.80172	0.439773	4.09694	4.19e-05	0.000958506
Bok	895.556	1.79522	0.604007	2.97219	0.00295686	0.0288485
Nr1d1	1459.36	1.79461	0.393151	4.56468	5e-06	0.000171443
Chmp1a	1320.19	1.79226	0.390642	4.58799	4.48e-06	0.000155821
Bcar1	568.751	1.78855	0.633687	2.82246	0.00476573	0.0404178
Ash2l	610.26	1.78305	0.504219	3.53627	0.000405819	0.00611703
Chtf8	439.625	1.78164	0.72828	2.44637	0.0144303	0.0876594
Ranbp3	549.799	1.77867	0.711148	2.50113	0.0123799	0.0790833
Enpp5	440.545	1.77754	0.746802	2.38021	0.017303	0.0991943
Cnot10	451.995	1.77677	0.601409	2.95434	0.00313337	0.0300087
Gpx3	138536	1.77005	0.401117	4.4128	1.02e-05	0.000306352
Serpina3n	3439.35	1.76833	0.354871	4.98302	6.26e-07	2.96e-05
Pmpca	458.384	1.76641	0.70883	2.492	0.0127025	0.0803853
Tmem175	890.501	1.76335	0.505922	3.48541	0.000491381	0.0071127
Cdk16	895.361	1.76174	0.589389	2.98909	0.00279809	0.0274717
Nbl1	39820.1	1.75902	0.267784	6.5688	5.07e-11	7.68e-09
Taf10	302.571	1.75791	0.729541	2.40961	0.0159696	0.0943798
Atoh8	393.779	1.75768	0.656261	2.67833	0.00739914	0.0551922
Ehd1	1498.59	1.75504	0.414104	4.23817	2.25e-05	0.000578463
Arsa	896.174	1.75087	0.494923	3.53767	0.000403681	0.00609323
Get4	729.069	1.7488	0.506943	3.4497	0.000561207	0.00783103
Cops7a	2264.46	1.74433	0.394801	4.41825	9.95e-06	0.000301223
Rps6ka4	904.729	1.7442	0.600319	2.90545	0.0036672	0.0333599
Dgat1	1106.63	1.73735	0.586419	2.96265	0.00305004	0.0294787
Calcoco1	424.296	1.7339	0.669469	2.58996	0.00959868	0.0652974
Nelfa	439.495	1.73349	0.542509	3.19531	0.0013968	0.0157185
Chpf	1531.55	1.7325	0.401143	4.31892	1.57e-05	0.000430423
Appbp2	822.687	1.728	0.626365	2.75878	0.0058018	0.0466283
Mmp14	2755.01	1.72527	0.345058	4.99995	5.73e-07	2.74e-05
Hras	863.008	1.72311	0.609953	2.82498	0.00472828	0.0402222
Glyr1	470.743	1.72244	0.628917	2.73874	0.00616747	0.0487714
Gadd45b	7284.37	1.71317	0.318907	5.372	7.79e-08	4.82e-06
P2rx6	230.633	1.71295	0.712456	2.40429	0.0162038	0.0954021
Drap1	1431.28	1.70176	0.385478	4.41468	1.01e-05	0.000304542
Tmem115	566.954	1.69963	0.562171	3.02333	0.00250007	0.0253685
Mlf2	2812.26	1.6942	0.333188	5.08483	3.68e-07	1.88e-05
Cspg4	1737.75	1.6856	0.373649	4.51119	6.45e-06	0.000208771
Phlda3	3374.39	1.68448	0.273006	6.17013	6.82e-10	7.59e-08
Hdac3	875.163	1.68306	0.671609	2.50601	0.0122101	0.0781822
Raly	928.557	1.68166	0.523564	3.21194	0.0013184	0.015084
Keap1	300.077	1.67882	0.700111	2.39793	0.0164878	0.0964441
Exoc3	818.747	1.67388	0.482734	3.4675	0.000525332	0.00747398
Marf1	1614.2	1.67378	0.458474	3.65076	0.000261465	0.0043108
A4galt	803.109	1.67194	0.433004	3.86126	0.000112804	0.00221104
Ndn	3189.44	1.67155	0.332991	5.01979	5.17e-07	2.51e-05
Stat5b	350.854	1.66521	0.688392	2.41898	0.015564	0.0925851
Trim27	762.466	1.66445	0.468664	3.55149	0.000383062	0.00587147
Pepd	738.641	1.6582	0.581798	2.85014	0.00437005	0.0378738
Ttc9	494.493	1.65517	0.632482	2.61695	0.00887186	0.0621917
Rnf114	868.967	1.65103	0.621238	2.65765	0.00786882	0.0574376
Ptms	2318.17	1.65007	0.345418	4.77701	1.78e-06	7.1e-05
Vwa1	945.83	1.64499	0.483596	3.40158	0.000669982	0.0089809
Siah1a	480.372	1.63966	0.599602	2.73457	0.00624611	0.048976
Grina	1779.56	1.63837	0.330483	4.9575	7.14e-07	3.27e-05
Man2b2	589.752	1.63747	0.663407	2.46827	0.0135768	0.0843073
Rab22a	596.873	1.63688	0.635053	2.57755	0.00995025	0.0671026
Rab1b	2259.25	1.63121	0.394579	4.13406	3.56e-05	0.000833525
Cd248	3805.8	1.6312	0.421563	3.86942	0.000109097	0.00215778
Wdr45b	1274.05	1.62844	0.387934	4.19773	2.7e-05	0.000661735
Por	1050.01	1.6274	0.594261	2.73853	0.00617139	0.0487714
Cd151	3270.1	1.62424	0.338019	4.80517	1.55e-06	6.26e-05
Slc18b1	292.703	1.61478	0.651713	2.47775	0.0132213	0.0825235
Acvrl1	985.972	1.61462	0.566547	2.84994	0.00437278	0.0378738
Sphk1	724.695	1.61299	0.607698	2.65426	0.00794827	0.0579399
Psmb8	749.08	1.60684	0.654789	2.45398	0.0141284	0.0864034
Stx2	1223.88	1.60261	0.607887	2.63635	0.00838023	0.0599662
Hmg20b	504.003	1.59728	0.602386	2.65159	0.00801143	0.0580509
Necap1	706.507	1.5939	0.615293	2.59048	0.00958415	0.0652393
Armc10	427.668	1.58832	0.656044	2.42105	0.0154758	0.0921412
Tkt	1159.44	1.58373	0.524033	3.02219	0.00250954	0.0253752
Sigmar1	2367.08	1.58321	0.295588	5.35616	8.5e-08	5.17e-06
Mxra7	2292.96	1.58249	0.407569	3.88275	0.00010328	0.00206144
Rgmb	1943.97	1.58105	0.411798	3.83937	0.00012335	0.0023625
Sh3pxd2a	850.112	1.58097	0.480436	3.29071	0.000999363	0.0122371
Tnfsf12	467.487	1.5783	0.55014	2.86891	0.00411886	0.0364346
Traf7	647.26	1.57753	0.458851	3.438	0.000586026	0.0080842
Gpaa1	896.842	1.57275	0.513702	3.06159	0.00220162	0.0229162
Ip6k1	1053.53	1.57254	0.420047	3.74373	0.000181306	0.00321804
Scarf2	649.691	1.57169	0.539803	2.9116	0.00359581	0.0329765
Triobp	966.436	1.56523	0.584822	2.67641	0.00744147	0.0553092
Ewsr1	602.799	1.55997	0.468064	3.3328	0.000859761	0.0109108
Mapk3	1615.61	1.55955	0.484996	3.21559	0.00130174	0.0149331
Entpd2	5138.69	1.55071	0.452585	3.42634	0.000611778	0.00837364
Mapkapk2	835.087	1.54841	0.414017	3.73997	0.000184045	0.00325604
Scx	550.437	1.54558	0.583814	2.64739	0.00811154	0.0586429
Smoc2	9617.08	1.54327	0.437395	3.52833	0.000418196	0.00626031
Sh3glb2	807.392	1.54258	0.428099	3.60333	0.000314172	0.00500562
Atp5d	3002.26	1.54233	0.332333	4.64092	3.47e-06	0.000124346
Tusc2	443.343	1.54226	0.602554	2.55953	0.0104812	0.0696066
Yrdc	1181.55	1.53967	0.413926	3.71967	0.000199483	0.00344527
Irf1	7553.98	1.53776	0.431177	3.56641	0.000361899	0.0055943
Hyou1	451.2	1.53441	0.533476	2.87625	0.00402431	0.0357432
Osr1	747.523	1.53011	0.629515	2.43061	0.0150732	0.0904561
Fbln1	6752.13	1.52827	0.320386	4.77009	1.84e-06	7.32e-05
Ctsf	2064.23	1.52722	0.441255	3.46109	0.000538	0.00759472
Klf7	558.312	1.51786	0.615903	2.46445	0.0137225	0.0847296
Apba3	384.11	1.51238	0.572988	2.63946	0.00830374	0.0596534
Ehd2	1155.87	1.50975	0.488195	3.09252	0.00198465	0.020958
Cobl	663.964	1.50947	0.518838	2.90933	0.00362204	0.0330318
Wash	360.758	1.50629	0.614364	2.4518	0.0142145	0.0867357
Gnpat	889.786	1.50459	0.620876	2.42334	0.0153786	0.091783
Akt2	662.617	1.50047	0.525918	2.85305	0.00433012	0.0376357
P2rx4	1367.41	1.49619	0.493328	3.03286	0.00242248	0.0246744
Tnip2	520.906	1.49477	0.624532	2.39343	0.0166917	0.0970398
Pink1	1215.76	1.49433	0.387329	3.85804	0.000114301	0.00223636
Atp6v0a1	470.072	1.49411	0.555766	2.68837	0.00718012	0.054002
Vps52	356.151	1.49246	0.619566	2.40888	0.0160017	0.0945188
Pim3	959.056	1.4901	0.439123	3.39336	0.000690418	0.0091535
Rad23a	639.6	1.48611	0.530617	2.80072	0.00509884	0.042515
Ddrgk1	1987.11	1.47987	0.310743	4.76234	1.91e-06	7.53e-05
Pcif1	862.828	1.47939	0.47205	3.13397	0.00172459	0.0187011
Camkk2	578.758	1.4725	0.619344	2.37751	0.0174299	0.0997003
Pld3	2835.26	1.46503	0.42212	3.47064	0.000519226	0.00740644
Wisp2	1697.86	1.4647	0.462914	3.16409	0.00155568	0.0171424
Tmem204	1498.09	1.46393	0.334977	4.37023	1.24e-05	0.000358781
Nsmce4a	1680.84	1.46291	0.396568	3.68893	0.000225198	0.00382275
Cers4	583.69	1.4627	0.580566	2.51944	0.0117543	0.0759323
Cyb5r3	14836.4	1.45937	0.376435	3.87681	0.000105834	0.00209706
Srsf9	1077.52	1.45869	0.435261	3.35129	0.000804352	0.0103615
Usp24	653.837	1.45803	0.53372	2.73184	0.00629825	0.0493208
Itm2c	4036.24	1.45118	0.337456	4.30035	1.71e-05	0.000458868
Abhd17a	991.111	1.44895	0.470766	3.07785	0.00208501	0.0219118
Necap2	988.412	1.44809	0.546072	2.65182	0.0080059	0.0580509
Dnttip1	553.503	1.44262	0.509275	2.83269	0.00461585	0.0394847
Uap1l1	1212.88	1.43439	0.485569	2.95405	0.00313637	0.030009
2610524H06Rik	411.269	1.43211	0.581691	2.46198	0.0138171	0.085121
Tprgl	5999.29	1.43167	0.390037	3.6706	0.00024198	0.00405564
Puf60	2706.36	1.43126	0.440151	3.25174	0.00114702	0.013543
Ptov1	1723.15	1.43118	0.416845	3.43337	0.000596129	0.00819245
Tmem185b	672.479	1.43041	0.555882	2.57323	0.0100754	0.0676483
Snw1	1151.11	1.42824	0.469758	3.04037	0.0023629	0.0241339
Aars	730.676	1.42816	0.475966	3.00055	0.00269495	0.0267482
Fgf16	463.57	1.42282	0.598487	2.37736	0.017437	0.0997003
Zfp36	40626	1.42172	0.361757	3.93002	8.49e-05	0.00175644
Pgls	955.251	1.41806	0.497609	2.84975	0.0043754	0.0378738
Nfil3	3961.6	1.41695	0.352056	4.0248	5.7e-05	0.0012504
Rcl1	958.477	1.41575	0.547033	2.58804	0.00965225	0.06558
Fam20c	1021.35	1.41426	0.459913	3.07506	0.00210458	0.0220748
2810403A07Rik	587.855	1.41404	0.489643	2.8879	0.00387828	0.0348164
Fads3	1309.51	1.40915	0.404305	3.48537	0.000491454	0.0071127
Itpkc	752.357	1.40463	0.481942	2.91452	0.0035624	0.0327897
Rhbdf1	1219.19	1.40041	0.396995	3.52752	0.000419468	0.00627073
Procr	1336.89	1.39507	0.477287	2.92291	0.00346773	0.032119
Rab4b	1877.91	1.38741	0.42031	3.30091	0.000963714	0.0118942
Nkd2	995.74	1.38733	0.562514	2.46631	0.0136515	0.0844826
4833439L19Rik	1610.5	1.3869	0.514877	2.69365	0.0070675	0.053339
Fam132a	999.002	1.38538	0.471136	2.94051	0.00327675	0.0308377
Abhd4	2094.73	1.38378	0.451201	3.06687	0.00216311	0.0226234
Myc	12746	1.38038	0.37753	3.65635	0.000255831	0.00423715
Hmox1	2837.14	1.37671	0.451279	3.05068	0.00228321	0.0234519
Serpinh1	10624.2	1.37407	0.308032	4.46082	8.16e-06	0.000252785
Slc1a5	3688.24	1.37334	0.362522	3.78829	0.000151688	0.00279711
Dhrs3	3957.14	1.37291	0.392249	3.5001	0.000465082	0.00679418
Nr4a1	15060.9	1.37028	0.284456	4.81721	1.46e-06	5.99e-05
Fbln7	10025.9	1.3698	0.410663	3.33559	0.000851172	0.0108239
Phf23	687.64	1.36823	0.478215	2.86112	0.00422147	0.0370714
Ier3	19206.3	1.3658	0.320459	4.26202	2.03e-05	0.000529452
Bcl7b	840.482	1.36492	0.472591	2.88817	0.0038749	0.0348164
Nisch	1699.66	1.36139	0.417175	3.26336	0.00110099	0.0131582
Tubg1	500.396	1.36121	0.546998	2.4885	0.0128281	0.0807138
Tenc1	989.536	1.36022	0.457737	2.97161	0.00296238	0.0288508
Elf1	1631.58	1.35492	0.431754	3.13819	0.00169996	0.0184707
Cfb	4877.11	1.35445	0.444686	3.04587	0.00232011	0.0238054
Tomm34	1628.49	1.35023	0.447741	3.01566	0.00256421	0.0257793
Mxra8	12636.6	1.34712	0.251138	5.36404	8.14e-08	5.01e-06
Cers5	3790.16	1.34535	0.410019	3.28119	0.0010337	0.0125588
Ifi27l2a	1804.5	1.34458	0.529787	2.53796	0.0111501	0.0728935
Gaa	1673.6	1.3424	0.499613	2.68688	0.00721232	0.0542068
Mpnd	803.887	1.33687	0.483787	2.76335	0.00572105	0.0462179
Ube2g2	1576.68	1.3352	0.357484	3.73498	0.000187729	0.00329979
C330006A16Rik	1622.72	1.33354	0.404871	3.29373	0.00098867	0.0121198
Rcan1	11647.4	1.33327	0.350104	3.8082	0.000139979	0.0025988
Abhd12	1161.56	1.33208	0.540839	2.463	0.0137781	0.0850249
Cdipt	1375.95	1.32206	0.550029	2.40362	0.0162335	0.0954734
Srd5a3	1173.14	1.3173	0.491454	2.6804	0.00735333	0.0549613
Laptm4a	16487	1.31513	0.283237	4.64322	3.43e-06	0.000123782
Gnptg	2206.25	1.31406	0.364917	3.60099	0.000317005	0.00504339
Sp2	439.565	1.31203	0.533364	2.45991	0.0138973	0.0855181
Sfxn3	3016.87	1.30936	0.35092	3.73122	0.000190556	0.00334408
Sf1	1286.92	1.30088	0.374598	3.47274	0.000515165	0.00736781
Rras	2252	1.30046	0.341103	3.81251	0.000137563	0.00256266
Srrm2	708.951	1.30028	0.440972	2.94867	0.00319148	0.0302867
Tm7sf3	1460.05	1.29809	0.381531	3.40233	0.000668135	0.0089741
Eif5a	12010.9	1.29238	0.335314	3.85425	0.000116083	0.0022631
Mfsd5	1464.04	1.29207	0.41728	3.09641	0.00195877	0.020745
Slc35e4	1135.9	1.29056	0.477831	2.70088	0.00691569	0.0527412
Vamp2	958.004	1.28853	0.524683	2.45583	0.0140561	0.0860776
Pigs	839.762	1.28107	0.465069	2.75458	0.00587668	0.0471204
Palm	953.523	1.28096	0.440291	2.90935	0.00362176	0.0330318
Tex261	1417.14	1.27458	0.40691	3.13233	0.00173423	0.0187683
Nfe2l1	1100.01	1.26845	0.416512	3.04541	0.00232362	0.0238054
Ctsb	42148.2	1.26829	0.301162	4.21131	2.54e-05	0.000630281
Hsf1	879.943	1.2649	0.43631	2.89909	0.00374253	0.0339318
Pycr2	1287.8	1.26265	0.432298	2.92079	0.00349145	0.0323003
Gna11	1968.79	1.26256	0.438783	2.87742	0.00400937	0.0356426
Dnm1	2671.76	1.26139	0.41784	3.01884	0.00253746	0.0255812
Sqstm1	35677.2	1.25321	0.279274	4.4874	7.21e-06	0.000229746
Spr	691.674	1.25319	0.461932	2.71293	0.0066692	0.0514373
Elavl1	2204.11	1.25246	0.337154	3.71479	0.000203373	0.00350135
Tmbim1	6379.17	1.24955	0.279732	4.46697	7.93e-06	0.000248449
Slc39a13	1609.04	1.24889	0.363067	3.43983	0.000582073	0.00804326
Wbp2	1382.87	1.24518	0.461809	2.69631	0.00701133	0.0530546
Ifnar2	2609.59	1.24104	0.300323	4.13236	3.59e-05	0.000837906
Htra3	12086.2	1.24043	0.237851	5.21517	1.84e-07	1.04e-05
Lgals9	3662.81	1.23823	0.275595	4.49295	7.02e-06	0.00022449
Pdlim7	3267.85	1.23664	0.427867	2.89025	0.00384929	0.0346691
Suds3	690.823	1.22712	0.46904	2.61623	0.00889056	0.0622418
Trim8	1184.32	1.22636	0.390271	3.14233	0.00167609	0.0182296
Tmem248	1877.62	1.22036	0.323887	3.76787	0.000164646	0.00296092
Gpnmb	3230.53	1.21674	0.429782	2.83107	0.0046392	0.0396222
Ociad1	3009.88	1.21266	0.404724	2.99627	0.00273307	0.0270281
Os9	1285.35	1.21257	0.428375	2.83063	0.00464565	0.0396439
Efemp2	3507.25	1.21244	0.3345	3.62463	0.000289375	0.00468065
Prrx2	1804.78	1.21219	0.488084	2.48357	0.0130073	0.0814451
Vit	1913.34	1.21155	0.378457	3.20128	0.00136819	0.0155157
Rnf130	2347.57	1.2098	0.415698	2.91029	0.00361098	0.0330318
Hdgf	2231.59	1.20943	0.353863	3.41779	0.000631322	0.00860018
Ly6e	12528.2	1.20592	0.269515	4.4744	7.66e-06	0.000243319
Litaf	9416.4	1.20469	0.295318	4.07931	4.52e-05	0.00102127
Alyref	867.872	1.20312	0.420697	2.85982	0.00423884	0.0371455
Camk1	3011.28	1.20281	0.456291	2.63607	0.00838735	0.0599662
Sec61a1	3762.39	1.19783	0.301225	3.97651	6.99e-05	0.00148274
Hp1bp3	1311.89	1.19604	0.415545	2.87825	0.00399894	0.0356426
Arl8a	963.947	1.19206	0.424024	2.8113	0.00493418	0.041475
Creb5	701.776	1.19161	0.498324	2.39125	0.0167913	0.0973361
Casp4	827.558	1.19117	0.429829	2.77127	0.00558385	0.0454125
Pkm	3706.46	1.19014	0.266293	4.46927	7.85e-06	0.000247206
Clec3b	1221.69	1.18623	0.481736	2.4624	0.0138011	0.0851001
Rela	2842.13	1.1836	0.351996	3.36252	0.000772336	0.0100092
Ramp2	2603	1.1834	0.334197	3.54103	0.000398564	0.00603418
Chmp6	692.998	1.18291	0.444742	2.65977	0.00781951	0.0572377
Rbm22	668.957	1.17589	0.484112	2.42896	0.0151422	0.0908197
Cirbp	1618.6	1.17375	0.374765	3.13197	0.00173641	0.0187732
Rbpms	702.523	1.17244	0.487926	2.40292	0.0162649	0.0955032
Yipf3	2357.82	1.16659	0.383802	3.03957	0.0023692	0.0241756
Gpi1	1723.98	1.16494	0.391271	2.97733	0.00290768	0.0283941
Tnfrsf1a	4232.11	1.16491	0.303677	3.83602	0.000125046	0.00237827
Mn1	3187.83	1.1641	0.407068	2.85972	0.00424013	0.0371455
Flot1	2140.18	1.16153	0.387595	2.99676	0.00272863	0.0270088
Tpp1	2147.03	1.1586	0.399437	2.9006	0.00372455	0.0338251
Itfg3	1356.83	1.15616	0.371918	3.10863	0.00187954	0.0200126
Zbtb20	2103.57	1.15335	0.482414	2.39079	0.016812	0.0973876
Kdelr1	1211.93	1.14987	0.432362	2.6595	0.00782567	0.0572377
Zcchc7	756.988	1.14732	0.470005	2.44107	0.0146438	0.0884145
Appl1	1025.09	1.14112	0.435684	2.61914	0.00881527	0.0618602
Aprt	2190.54	1.14034	0.308259	3.69929	0.0002162	0.00369303
Srpx2	2066.45	1.13857	0.405203	2.80987	0.0049562	0.0415802
Ecm1	46312.2	1.13834	0.319685	3.56081	0.000369718	0.00568291
Dcun1d5	1149.79	1.13706	0.419438	2.71091	0.00670989	0.0516415
Arhgef40	1296.27	1.13665	0.37203	3.05528	0.00224851	0.0232709
Dda1	1960.9	1.13497	0.339776	3.34036	0.000836704	0.0106648
Napa	5085.39	1.13334	0.321939	3.52036	0.000430967	0.00637817
Pcolce	31051.2	1.13295	0.232283	4.87745	1.07e-06	4.71e-05
Cuedc2	1579.51	1.13213	0.353921	3.19882	0.00137993	0.0156325
Ncstn	2136.25	1.13097	0.351097	3.22126	0.00127629	0.0147342
0610031J06Rik	2272.53	1.12736	0.447858	2.51723	0.0118282	0.0763651
Rtcb	1727.81	1.12583	0.337814	3.33269	0.000860105	0.0109108
Chordc1	830.777	1.12238	0.44075	2.54653	0.01088	0.0713848
Zyx	2012.4	1.12235	0.450176	2.49314	0.012662	0.0802088
Ckap4	2051.54	1.12186	0.316623	3.5432	0.0003953	0.00599997
Igfbp7	47097	1.12125	0.245981	4.55828	5.16e-06	0.000175099
Phb2	1369.25	1.11688	0.40172	2.78025	0.00543177	0.0445413
Tmem165	1248.6	1.11312	0.398834	2.79093	0.00525568	0.0434571
Nap1l4	939.478	1.1128	0.462036	2.40848	0.0160191	0.0945702
Ppp1r15a	10634	1.11113	0.309823	3.58634	0.000335355	0.00527374
Rce1	1172.4	1.10839	0.422035	2.6263	0.00863196	0.0609664
Map2k2	1359.11	1.10648	0.463564	2.38691	0.0169909	0.0980757
Ctbp1	3027.04	1.10553	0.263976	4.188	2.81e-05	0.000684596
Arpc1b	5134.57	1.10403	0.34324	3.21651	0.00129762	0.0149015
Chic2	1908.46	1.09929	0.351495	3.12749	0.00176308	0.0189428
Pdlim2	2095.67	1.09697	0.304397	3.60375	0.000313657	0.00500473
Fkbp10	2781.03	1.09523	0.350217	3.12729	0.00176426	0.0189428
Gas6	8974.75	1.09103	0.288485	3.78194	0.000155609	0.00284983
Utrn	996.013	1.08928	0.401026	2.71624	0.0066028	0.0510336
Dctn2	3582.77	1.08597	0.332577	3.26532	0.00109342	0.0130946
Ssbp2	1638.89	1.0841	0.400141	2.70928	0.00674286	0.0517856
Acaa1a	981.091	1.08336	0.424823	2.55014	0.0107679	0.0709054
Slc44a2	1207.91	1.08286	0.378524	2.86073	0.00422668	0.0370873
Rbbp4	2759.68	1.07927	0.31797	3.39427	0.00068813	0.00914199
Hspg2	1907.91	1.07218	0.43221	2.48069	0.0131127	0.0819397
Islr	9141.19	1.07086	0.286121	3.74269	0.000182063	0.00322622
Rnf10	1228.09	1.06925	0.396513	2.69663	0.00700455	0.0530546
Stub1	1247.61	1.06812	0.420743	2.53866	0.0111278	0.0728352
Ebf1	3063.08	1.05742	0.324284	3.2608	0.001111	0.013218
Eif1b	2003.33	1.05701	0.327741	3.22513	0.00125914	0.0145829
Trim47	3652.93	1.05617	0.305605	3.456	0.000548246	0.00770939
Ypel3	2749.05	1.04959	0.375694	2.79373	0.00521031	0.0431474
Pea15a	4103.32	1.04799	0.308496	3.3971	0.000681051	0.00907495
Mat2a	5293.2	1.04645	0.331594	3.15581	0.00160055	0.0175128
Gclm	1182.37	1.04609	0.437377	2.39173	0.0167691	0.0973361
Adprh	1993.92	1.04143	0.31022	3.35709	0.000787686	0.0101709
Cdk4	2430.21	1.0366	0.425552	2.4359	0.0148546	0.0893899
Lamtor1	1124.68	1.0333	0.396625	2.60523	0.00918121	0.0634287
S100b	1146.85	1.03189	0.367112	2.81084	0.00494125	0.0414867
Eif1	8424.24	1.02651	0.291179	3.52537	0.000422891	0.00630461
Baiap2	1919.68	1.01436	0.423844	2.39324	0.0167003	0.0970398
Tor1aip1	1218.56	1.01243	0.345026	2.93436	0.0033424	0.0313742
Tmem109	3635.58	1.01192	0.354684	2.85302	0.00433062	0.0376357
Dlgap4	2471.49	1.01015	0.386015	2.61687	0.00887393	0.0621917
Ddost	11212.8	1.00614	0.286516	3.51165	0.000445338	0.00656738
Yipf1	1928.53	1.0059	0.309134	3.25394	0.00113815	0.0134675
Mrpl4	1335.23	1.00579	0.38754	2.59531	0.0094505	0.0647338
Ndel1	4475.42	1.00411	0.291029	3.45022	0.000560137	0.00782611
Rasl11a	2014.43	1.00304	0.403335	2.48687	0.0128874	0.0808095
Eif3l	2276.95	1.00303	0.366801	2.73454	0.00624671	0.048976
Tmem120a	1235.67	1.0024	0.391402	2.56104	0.0104358	0.0693898
Med13l	1356.71	0.996451	0.362946	2.74546	0.0060427	0.0481384
4632428N05Rik	1543.65	0.994184	0.37633	2.64179	0.00824699	0.0593239
Ptrf	17096.4	0.992246	0.276645	3.58671	0.000334872	0.00527374
Tubb4b	2080.64	0.989879	0.309611	3.19718	0.0013878	0.0156728
Fap	4146.58	0.97841	0.295457	3.31151	0.000927931	0.011544
Sbno2	1735.4	0.962523	0.380406	2.53025	0.0113981	0.0741592
Tecr	4759.29	0.956272	0.375881	2.54408	0.0109565	0.0718006
Fgfr1	4322.13	0.954994	0.336785	2.83562	0.00457367	0.0392162
Bag3	6647.73	0.953499	0.228687	4.16945	3.05e-05	0.000734548
Egr1	47086	0.95304	0.330013	2.88788	0.00387843	0.0348164
Lhfp	6710.66	0.95104	0.332842	2.85733	0.00427221	0.0373664
Ptprs	3600.86	0.939996	0.375211	2.50525	0.0122366	0.0783056
Vdac1	1874.12	0.937715	0.363705	2.57823	0.00993088	0.0670135
Fcgrt	6219.97	0.936368	0.250994	3.73063	0.000190998	0.00334645
Brk1	3328.04	0.93466	0.259121	3.60704	0.000309705	0.0049708
Hes1	4778.58	0.928166	0.342245	2.71199	0.00668801	0.0515095
Tnfaip2	2991.24	0.925604	0.311605	2.97044	0.0029737	0.0289093
Prdx6	4084.07	0.923944	0.34446	2.6823	0.00731186	0.0547145
Mmp2	31172.3	0.92371	0.301609	3.06261	0.00219419	0.0228821
Emc10	2460.52	0.909249	0.351283	2.58837	0.00964327	0.0655598
Adipor1	3614.96	0.908216	0.363631	2.49763	0.0125025	0.0795951
Map1lc3a	3654.7	0.907999	0.263724	3.44299	0.000575319	0.00797687
Has1	31898.9	0.906172	0.353442	2.56385	0.0103519	0.0690847
Ncam1	1568.61	0.905821	0.379854	2.38465	0.0170952	0.0984173
Angptl2	4352.93	0.901649	0.275141	3.27704	0.00104902	0.0126743
Adamts1	6075.72	0.898659	0.36327	2.47381	0.0133683	0.0832024
Ilk	3059.59	0.885296	0.335847	2.63601	0.0083887	0.0599662
Id3	30628.5	0.883678	0.30281	2.91825	0.00351996	0.0324814
Ndrg3	1334.09	0.877977	0.337438	2.60189	0.0092712	0.0637863
Gfpt2	21905.3	0.877292	0.355573	2.46726	0.0136151	0.084396
Parva	3822.67	0.875481	0.293735	2.98051	0.00287766	0.0281262
Ext2	2080.03	0.872232	0.328784	2.65291	0.00798015	0.0580197
Tpi1	3142.59	0.872039	0.320373	2.72195	0.00648973	0.0503023
Pcbp1	3383.41	0.868168	0.266161	3.26182	0.00110701	0.0131849
Snx1	2679.99	0.864992	0.346477	2.49654	0.0125412	0.0796936
Tgfb3	1775.55	0.86402	0.353091	2.44702	0.0144043	0.0876103
Cdkn1a	16053.1	0.863751	0.278598	3.10035	0.00193294	0.0205113
P4ha3	2112.63	0.843962	0.320641	2.63211	0.00848572	0.0602067
Apod	38039.9	0.835079	0.335594	2.48836	0.0128334	0.0807138
Tagln2	15125.4	0.832823	0.28133	2.9603	0.00307335	0.0296664
Tmbim6	6548.89	0.808378	0.240288	3.36421	0.000767632	0.00997098
Zfp36l1	7717.25	0.790893	0.311922	2.53555	0.0112271	0.0732774
Rpl14-ps1	2285.11	0.76666	0.291082	2.63383	0.00844274	0.0600865
Gadd45g	18146.8	0.765988	0.3092	2.47732	0.0132373	0.0825759
Ddah2	4746.13	0.746004	0.307715	2.42434	0.0153364	0.0916316
Cd34	19125.1	0.741803	0.272586	2.72135	0.00650151	0.0503578
Bgn	72751.9	0.739373	0.241788	3.05794	0.00222866	0.0231094
Rpn2	8894.79	0.727787	0.248757	2.9257	0.00343688	0.031931
Atf4	7692.2	0.727583	0.246764	2.9485	0.00319319	0.0302867
Hspb8	4841.25	0.70838	0.286927	2.46885	0.0135548	0.0842188
Tubb2a	2697.35	0.707641	0.290598	2.43512	0.0148869	0.0895348
Itgb5	4179.84	0.70206	0.259788	2.70244	0.00688331	0.0526047
Grn	5552	0.701371	0.282312	2.48439	0.0129775	0.0813279
Arf1	5597.57	0.699409	0.2231	3.13496	0.00171877	0.0186565
Ndrg1	5011.84	0.692537	0.253572	2.73113	0.00631186	0.0493802
Rab34	2594.96	0.687017	0.273329	2.51352	0.0119534	0.0769221
Akr1a1	12625.9	0.680342	0.259537	2.62136	0.00875793	0.0616501
Tm9sf2	6687.39	0.67598	0.248681	2.71826	0.00656256	0.0507585
Pttg1ip	11770.9	0.63886	0.220936	2.89161	0.00383272	0.0346123
Lamp1	17538.5	0.630022	0.246037	2.56068	0.0104467	0.0694194
Ldha	10375.6	0.626612	0.243317	2.57529	0.0100156	0.067418
P4hb	19548.4	0.546787	0.2257	2.42263	0.0154087	0.0918624
Tpm4	11399.2	-0.548594	0.230262	-2.38248	0.0171963	0.0987382
Twsg1	5602.89	-0.582998	0.242337	-2.40574	0.0161398	0.0951793
Cct8	6051.68	-0.622722	0.226698	-2.74692	0.0060157	0.0479935
Acot9	2566.64	-0.62568	0.263031	-2.37873	0.0173726	0.0994361
Pmp22	39456.4	-0.629265	0.261062	-2.41041	0.0159347	0.0942759
Rpl4	13722.2	-0.629811	0.241684	-2.60593	0.00916257	0.0633589
2011-09-01	3539.08	-0.631742	0.261628	-2.41466	0.0157501	0.0933356
Lbp	18447.1	-0.635983	0.259682	-2.44908	0.0143222	0.0872461
Capns1	4869.26	-0.640131	0.26245	-2.43906	0.0147256	0.0887611
Krtcap2	4961.92	-0.640215	0.232385	-2.75498	0.00586964	0.0471204
Paip2	10469	-0.645416	0.258342	-2.4983	0.0124792	0.0795951
Atox1	4581.41	-0.647361	0.255434	-2.53435	0.0112655	0.0734716
Anxa5	73123.3	-0.652658	0.255321	-2.55622	0.0105815	0.069945
Cox7a2	4184.98	-0.653628	0.249905	-2.61551	0.00890956	0.0622812
Sgce	5926.55	-0.660582	0.272375	-2.42527	0.0152972	0.0914979
Acat1	4099.98	-0.662431	0.270671	-2.44737	0.0143904	0.0876103
Jtb	4038.43	-0.671082	0.263574	-2.54609	0.0108938	0.0714321
Ddr2	5668.4	-0.671188	0.276497	-2.42747	0.0152044	0.0911431
Gpx1	31255	-0.676629	0.28339	-2.38763	0.0169575	0.0979868
Vkorc1	11477.9	-0.678743	0.248059	-2.73621	0.00621516	0.0488412
Cope	10824.4	-0.681734	0.266108	-2.56187	0.010411	0.0693518
Srsf6	3250.63	-0.687406	0.27736	-2.47839	0.0131978	0.0824238
Oat	8196.6	-0.689419	0.251908	-2.73678	0.00620435	0.0488412
Picalm	3607.79	-0.692281	0.267036	-2.59247	0.00952904	0.0649859
Rnase4	29988.2	-0.705595	0.244715	-2.88334	0.00393483	0.035172
Carhsp1	2905.7	-0.706387	0.291098	-2.42663	0.01524	0.0913058
Prrx1	5886.58	-0.709658	0.255221	-2.78056	0.00542652	0.0445318
Son	5385.65	-0.710003	0.263342	-2.69612	0.00701521	0.0530546
Chchd2	3602.73	-0.711847	0.273064	-2.60689	0.00913696	0.0632537
Rpl13a	3044.59	-0.712683	0.274429	-2.59697	0.00940505	0.0645036
Pfdn5	3149.64	-0.713212	0.261471	-2.72769	0.00637786	0.0497182
Map1lc3b	11685.9	-0.717976	0.259972	-2.76175	0.00574932	0.0463215
Ywhaq	3924.44	-0.722331	0.290276	-2.48843	0.012831	0.0807138
Pls3	6290.13	-0.723028	0.25914	-2.7901	0.00526918	0.0435026
Ikbip	4372.81	-0.724225	0.260556	-2.77954	0.00544364	0.0445716
Cnbp	23399.8	-0.726023	0.279739	-2.59536	0.00944915	0.0647338
Stra13	2224.47	-0.726369	0.284884	-2.5497	0.0107815	0.0709524
Fhl1	37082.4	-0.726939	0.261931	-2.77531	0.00551496	0.045014
Tomm6	1904.83	-0.729631	0.304669	-2.39484	0.0166278	0.0969671
Fxyd1	6313.45	-0.729768	0.273385	-2.66938	0.00759912	0.0560555
Cetn3	5209.69	-0.730756	0.275365	-2.65377	0.00795982	0.0579467
Shfm1	6207.92	-0.739715	0.250671	-2.95094	0.00316804	0.0301674
Cst3	214174	-0.741493	0.303552	-2.44272	0.0145769	0.0881845
Snap23	2359.88	-0.742138	0.282248	-2.62938	0.00855404	0.0606519
Tmco1	6218.44	-0.742501	0.302823	-2.45193	0.0142094	0.0867357
Ranbp1	4595.67	-0.74423	0.265659	-2.80145	0.00508737	0.0424844
Trpm7	2688.85	-0.745588	0.300546	-2.48078	0.0131096	0.0819397
Grpel1	3005.75	-0.751442	0.305442	-2.46018	0.0138867	0.0855015
Ndufa4	4351.7	-0.752432	0.294134	-2.55813	0.0105237	0.0697826
Ubl5	1949.96	-0.755079	0.290297	-2.60106	0.00929372	0.0638672
Copz2	5948.08	-0.755194	0.247495	-3.05134	0.00227819	0.0234224
Sh3kbp1	2871.54	-0.755345	0.313972	-2.40577	0.0161382	0.0951793
Sf3b5	2690.07	-0.757561	0.295768	-2.56133	0.0104271	0.0693742
Ndufs6	2300.83	-0.765125	0.284498	-2.68939	0.00715836	0.0538755
Reep3	3378.92	-0.766232	0.29972	-2.55649	0.0105734	0.069945
Cyb5	14756.4	-0.766751	0.268616	-2.85445	0.00431112	0.0376133
Rhoq	3953.65	-0.773222	0.272224	-2.84039	0.00450585	0.0387261
Eif1a	6225.08	-0.773362	0.30753	-2.51475	0.0119116	0.0767668
Pdcl3	2812.56	-0.777209	0.323298	-2.404	0.0162167	0.0954265
Ugp2	11145.7	-0.777466	0.275421	-2.82283	0.00476022	0.0404025
Papola	2411.29	-0.779298	0.30501	-2.55499	0.010619	0.0700942
Prdx5	3476.58	-0.784679	0.321122	-2.44355	0.0145435	0.0880529
Ssr4	5121.62	-0.78917	0.243506	-3.24086	0.0011917	0.0139216
Pdpn	14789.4	-0.78982	0.33136	-2.38357	0.0171456	0.0986029
Emp3	19974.1	-0.789938	0.273986	-2.88313	0.0039374	0.035172
Pqlc3	7244.94	-0.790281	0.276954	-2.85348	0.00432436	0.0376357
Ezr	2385.87	-0.790612	0.297463	-2.65785	0.00786408	0.0574376
Ybx1	2202.65	-0.790615	0.316072	-2.50138	0.0123711	0.0790736
Fam120a	4983.95	-0.79095	0.327426	-2.41566	0.0157066	0.0931794
Col6a3	22053.2	-0.792887	0.232923	-3.40408	0.000663875	0.00894303
Mtmr6	1795.42	-0.79992	0.335323	-2.38552	0.0170551	0.0982379
Prelp	60541.5	-0.800588	0.292641	-2.73573	0.00622413	0.0488693
Nampt	1479.56	-0.800624	0.330709	-2.42093	0.0154809	0.0921412
Dynlrb1	10034.1	-0.801337	0.262398	-3.0539	0.00225886	0.0233116
Chmp2a	6125.99	-0.803931	0.305277	-2.63345	0.00845225	0.0600865
Ssb	3921.94	-0.804631	0.257036	-3.13042	0.00174554	0.0188259
Sfpq	3141.08	-0.806786	0.28177	-2.86327	0.00419286	0.0369404
Atp6ap2	8020.89	-0.808616	0.302146	-2.67624	0.00744528	0.0553092
2007-09-01	11746.4	-0.809873	0.237424	-3.41108	0.000647057	0.00877068
Snrpa1	2284.03	-0.81038	0.302802	-2.67627	0.00744465	0.0553092
Ccdc50	3709.09	-0.812449	0.32307	-2.51477	0.0119109	0.0767668
Trappc4	3784.43	-0.813125	0.277612	-2.929	0.00340051	0.0317013
Col6a1	38485.8	-0.813394	0.233913	-3.47733	0.000506437	0.00726204
Hipk1	2505.95	-0.813508	0.339699	-2.39479	0.0166298	0.0969671
Sec62	7998.25	-0.813694	0.274971	-2.9592	0.00308436	0.0297201
Ebp	2043.88	-0.813962	0.339151	-2.4	0.0163951	0.0961127
Atp6v0e	11931.3	-0.815974	0.285939	-2.85367	0.00432179	0.0376357
Ssu72	2785.22	-0.820175	0.328427	-2.49728	0.0125148	0.0796187
Ndufa11	4762.91	-0.820886	0.264078	-3.1085	0.00188043	0.0200126
Dad1	10521.5	-0.821483	0.264531	-3.10544	0.00189997	0.0202009
Pomp	5073.27	-0.823602	0.306592	-2.68631	0.00722459	0.0542242
Vamp3	2455.91	-0.824943	0.344711	-2.39315	0.0167046	0.0970398
Sra1	5005.58	-0.82635	0.342864	-2.41014	0.0159465	0.0942944
2410015M20Rik	2455.07	-0.827277	0.333118	-2.48344	0.013012	0.0814451
Ppfibp1	3655.95	-0.828628	0.291346	-2.84413	0.00445323	0.038395
Lsm4	2392.45	-0.829234	0.347829	-2.38403	0.0171243	0.0985328
Slc31a1	2422.14	-0.829257	0.346133	-2.39577	0.0165855	0.096864
Glud1	6133.81	-0.835173	0.251125	-3.32573	0.000881875	0.011085
Ggnbp2	2600.68	-0.835573	0.306115	-2.7296	0.00634111	0.0495379
Zfyve21	2882.46	-0.835806	0.306447	-2.72741	0.0063834	0.0497205
Trappc1	1438.81	-0.839115	0.350479	-2.3942	0.0166568	0.0970295
Cox6b1	7457.16	-0.843473	0.242336	-3.48059	0.000500304	0.00719303
Atp5e	3451.27	-0.852791	0.258005	-3.30533	0.000948651	0.0117749
Nnmt	4094.72	-0.852974	0.319382	-2.6707	0.00756922	0.0559629
0610010K14Rik	1439.02	-0.853559	0.323932	-2.63499	0.00841394	0.0600865
Rora	4433.15	-0.85381	0.273762	-3.1188	0.00181588	0.0194405
Capn2	5305.16	-0.856753	0.262621	-3.26232	0.00110505	0.0131849
Matn2	3568.72	-0.858411	0.287057	-2.99038	0.00278627	0.0274298
Smim14	11244.8	-0.860824	0.242464	-3.55032	0.000384757	0.00587345
Ier5	5165.69	-0.862085	0.322889	-2.66991	0.0075872	0.0560198
Ddx3x	8937.1	-0.863577	0.257843	-3.34923	0.000810356	0.0103787
Gm2a	11798.4	-0.865065	0.271083	-3.19115	0.0014171	0.0159212
Psma1	5868.42	-0.865379	0.274966	-3.14722	0.00164832	0.0179963
Churc1	1831.44	-0.865898	0.312887	-2.76745	0.00564972	0.0458453
Tmx3	1948.28	-0.869	0.333766	-2.60362	0.00922454	0.063626
Polr2j	2433.23	-0.869262	0.338473	-2.56819	0.0102232	0.0684609
Snhg18	1748.03	-0.870225	0.330143	-2.63591	0.00839131	0.0599662
Rcn2	11042.8	-0.872456	0.325888	-2.67716	0.00742489	0.0552708
Lnp	1313.37	-0.874102	0.358255	-2.43989	0.0146918	0.0886064
2010107E04Rik	2679.11	-0.876505	0.332217	-2.63835	0.00833102	0.0598099
Csgalnact2	3780.55	-0.878372	0.308222	-2.8498	0.00437466	0.0378738
Cnn3	6519.43	-0.878813	0.253709	-3.46386	0.000532477	0.00753628
Pdcd4	4281.16	-0.87966	0.313896	-2.80239	0.00507257	0.0423933
Pkd2	6218.33	-0.883113	0.279406	-3.16068	0.00157402	0.017292
Myl6	3443.73	-0.884104	0.29568	-2.99007	0.00278916	0.0274334
Higd2a	2265.66	-0.885352	0.331236	-2.67287	0.00752042	0.0557534
Myeov2	2260.72	-0.886193	0.306653	-2.88989	0.00385381	0.0346811
Tob1	12310.6	-0.888066	0.339879	-2.61289	0.00897808	0.0625996
Zfp706	4154.41	-0.888193	0.274064	-3.24082	0.00119186	0.0139216
Txn1	15482.3	-0.891576	0.221771	-4.02025	5.81e-05	0.00127224
Ndufc1	1755.74	-0.891702	0.35192	-2.53383	0.0112825	0.0735388
Myo5a	1394.92	-0.892226	0.368426	-2.42172	0.0154472	0.0920411
C1qtnf2	2449.16	-0.893499	0.278219	-3.2115	0.00132044	0.015084
Rexo2	5751.67	-0.894891	0.321423	-2.78415	0.00536684	0.0441085
Lmna	52564	-0.899976	0.284705	-3.16108	0.00157183	0.0172854
Hnrnpa0	3411.62	-0.900066	0.358105	-2.51342	0.0119569	0.0769221
Chmp5	4082.88	-0.901748	0.343923	-2.62195	0.00874282	0.0615897
Pnrc2	3819.31	-0.902039	0.29965	-3.01031	0.00260981	0.0261413
Sucla2	3946.51	-0.908038	0.315573	-2.87742	0.00400937	0.0356426
Eif5	6955.33	-0.908905	0.304666	-2.98328	0.00285177	0.0279484
Zscan26	4684.5	-0.911156	0.305361	-2.98387	0.0028463	0.0279199
Cbfb	2042.31	-0.913269	0.333679	-2.73697	0.00620085	0.0488412
Rps11	4106.42	-0.914071	0.239646	-3.81425	0.000136598	0.00255482
Eif2s2	2018.93	-0.914947	0.362645	-2.52298	0.0116365	0.075395
Tmed9	3798.7	-0.916617	0.317671	-2.88543	0.00390884	0.0350029
Serpinb6a	12207.4	-0.9183	0.235181	-3.90465	9.44e-05	0.00191498
Ppp2r5c	2127.29	-0.9203	0.368442	-2.49782	0.012496	0.0795951
Aip	2814.62	-0.921635	0.333056	-2.76721	0.0056539	0.0458453
Pfn1	13419.6	-0.92599	0.287094	-3.22539	0.00125803	0.0145829
Flrt2	1676.51	-0.926956	0.382314	-2.42459	0.0153257	0.0916177
Psmb1	7191.12	-0.927234	0.249095	-3.72241	0.000197331	0.00342985
Syncrip	2306.83	-0.930221	0.387316	-2.40171	0.0163187	0.0957163
Sel1l	2312.61	-0.931519	0.345672	-2.6948	0.007043	0.053191
Wbp5	4450.24	-0.931962	0.292518	-3.18599	0.00144257	0.0161907
Atp5k	977.269	-0.933205	0.391765	-2.38206	0.0172163	0.0988008
Sod1	10428	-0.933602	0.258708	-3.60871	0.000307719	0.00495351
Rheb	9248.43	-0.935288	0.288234	-3.24489	0.00117498	0.0138264
Etfb	2926.71	-0.935488	0.292734	-3.1957	0.00139494	0.0157185
Rfk	2864.94	-0.937338	0.31177	-3.00651	0.00264266	0.0263493
Vapa	7921.99	-0.938688	0.318457	-2.94761	0.00320241	0.0303213
Ctnnb1	6739.49	-0.939468	0.341032	-2.75478	0.00587313	0.0471204
Cryab	7822.12	-0.939843	0.306356	-3.06781	0.00215635	0.0225743
Pdhb	2438.37	-0.9409	0.339156	-2.77424	0.00553311	0.0450672
Ctsl	25111.6	-0.942331	0.268485	-3.5098	0.000448441	0.00659529
Fgl2	9257.8	-0.943538	0.382483	-2.46688	0.0136297	0.084396
Hsbp1	8808.24	-0.944709	0.246926	-3.82587	0.000130311	0.00245697
Ppa1	2742.66	-0.944788	0.345853	-2.73176	0.00629973	0.0493208
Aga	4089.26	-0.949828	0.317143	-2.99495	0.0027449	0.0270714
Ifi27	6828.86	-0.949971	0.249284	-3.8108	0.000138516	0.00257602
Rps5	11820.9	-0.953232	0.22888	-4.16476	3.12e-05	0.000746219
Rab31	4755.39	-0.95406	0.282388	-3.37854	0.000728713	0.00957963
Rnd3	4623.12	-0.954756	0.370162	-2.57929	0.00990037	0.0668904
Brix1	3070.49	-0.955835	0.320634	-2.98108	0.00287233	0.0280994
Adamtsl3	1991.05	-0.959177	0.330645	-2.90093	0.00372059	0.0338173
Ube2k	1614.28	-0.961322	0.359734	-2.67232	0.00753296	0.0558085
Ctgf	12820.3	-0.963272	0.38158	-2.52443	0.0115887	0.0752192
Adamts5	4949.82	-0.96594	0.371369	-2.60102	0.00929467	0.0638672
Yif1a	4260.24	-0.966753	0.252139	-3.83421	0.00012597	0.00239166
Srsf10	1824.69	-0.967975	0.343458	-2.81832	0.00482751	0.0408147
Lepr	3440.5	-0.969589	0.306831	-3.16001	0.00157762	0.0172967
Snx18	2297.79	-0.970951	0.354325	-2.74028	0.00613867	0.048654
Eif5b	2101.7	-0.971331	0.354873	-2.73712	0.00619795	0.0488412
Ypel5	3672.44	-0.972557	0.362869	-2.68019	0.0073581	0.0549613
Atp6v1c1	2232.6	-0.9736	0.352007	-2.76585	0.00567744	0.0459679
Ndufa9	1888.14	-0.973627	0.379048	-2.56861	0.0102106	0.0684349
Fth1	119495	-0.975088	0.253673	-3.84388	0.000121105	0.00233707
Sec22b	4665.47	-0.975356	0.247785	-3.9363	8.27e-05	0.00171766
Zdhhc20	2069.1	-0.975469	0.348726	-2.79724	0.00515416	0.0428452
H3f3b	33685.5	-0.977312	0.292556	-3.3406	0.000835974	0.0106648
Timm10b	1469.4	-0.978107	0.392794	-2.49013	0.0127697	0.0806751
Cox14	3806.14	-0.978506	0.293823	-3.33026	0.00086765	0.0109567
Wnk1	3228.65	-0.978834	0.287968	-3.3991	0.000676072	0.00904029
Hiatl1	2040.95	-0.97903	0.383821	-2.55074	0.0107493	0.0708259
Ccng1	1269.46	-0.979267	0.375539	-2.60763	0.00911709	0.0632049
Ndufs8	3520.36	-0.979271	0.276312	-3.54408	0.000393991	0.00598845
Mrpl28	2733.94	-0.981107	0.357833	-2.7418	0.00611032	0.0484998
Anapc16	1401.15	-0.982031	0.371981	-2.64001	0.00829045	0.0595972
Tubb5	15392.9	-0.982531	0.219692	-4.47231	7.74e-06	0.000244428
Syt11	1021.47	-0.988628	0.382133	-2.58713	0.00967782	0.0657127
Gtf2e2	1446.54	-0.988772	0.413598	-2.39066	0.0168181	0.0973876
Mrps17	2119.05	-0.991642	0.303298	-3.26953	0.00107726	0.0129581
Crk	2482.54	-0.992055	0.395472	-2.50853	0.0121234	0.0778098
Brd3	1157.39	-0.992986	0.414131	-2.39776	0.0164959	0.0964441
Snrpe	1352.6	-0.993411	0.345778	-2.87298	0.00406623	0.0360274
Gls	3887.07	-0.993897	0.328862	-3.02223	0.0025092	0.0253752
Slbp	2301.53	-0.994013	0.384913	-2.58244	0.00981053	0.0663657
Kdm5c	1124.55	-0.99637	0.399034	-2.49696	0.0125264	0.0796459
Cnih4	2508.79	-1.00055	0.384072	-2.60512	0.0091843	0.0634287
Tmem45a	3272.99	-1.00239	0.382101	-2.62335	0.00870688	0.0613762
Actb	184700	-1.0034	0.289058	-3.47126	0.000518022	0.00739895
Bmpr2	2845.14	-1.00386	0.377514	-2.65913	0.00783418	0.0572615
Col1a1	46043.8	-1.00405	0.294865	-3.40512	0.000661345	0.00891997
Frg1	1787.44	-1.00442	0.35777	-2.80745	0.00499354	0.0417969
Mier1	2825.78	-1.00542	0.316416	-3.17753	0.00148535	0.0165009
Marveld1	2124.9	-1.00714	0.290578	-3.466	0.000528266	0.00749875
H2afy	1616.15	-1.00744	0.394389	-2.55444	0.0106358	0.0701205
Wipf1	1932.45	-1.00795	0.36838	-2.73618	0.00621577	0.0488412
Ndufb10	7433.96	-1.00801	0.245555	-4.105	4.04e-05	0.000931532
Ankrd40	1627.69	-1.00809	0.395562	-2.54851	0.0108183	0.0711514
Psma5	960.778	-1.00851	0.37921	-2.65951	0.00782553	0.0572377
Dock1	1695.03	-1.01052	0.361852	-2.79264	0.00522805	0.0432614
Smim11	2135.25	-1.01126	0.299453	-3.37702	0.000732762	0.00962126
Eif1ax	2342.43	-1.01229	0.315939	-3.20407	0.001355	0.0154142
Ifi204	2042.99	-1.01315	0.392435	-2.5817	0.00983135	0.0664653
Dph3	1904.33	-1.01425	0.34331	-2.95432	0.00313359	0.0300087
Ndufa7	6153.2	-1.01446	0.295355	-3.4347	0.000593216	0.00816271
Pex2	2231.52	-1.01542	0.41239	-2.46227	0.0138059	0.0851001
Cd109	5240.57	-1.01603	0.262984	-3.86347	0.000111789	0.00219905
Dpt	10162.1	-1.01731	0.319401	-3.18504	0.00144735	0.0162275
Lyrm4	2820.28	-1.01804	0.408128	-2.49442	0.0126162	0.0800299
Pthlh	2239.26	-1.01899	0.401561	-2.53757	0.0111624	0.0729302
Atp5o	5324.3	-1.02252	0.29271	-3.49329	0.000477114	0.00693606
Mtpn	3655.48	-1.02271	0.338642	-3.02004	0.00252738	0.0255267
Lum	113232	-1.02281	0.279883	-3.65443	0.000257759	0.0042626
Cdk14	1526.43	-1.02386	0.410682	-2.49308	0.0126641	0.0802088
Tmem100	11432.3	-1.02416	0.310632	-3.29701	0.000977195	0.0120197
Dbi	5557.04	-1.02443	0.275262	-3.72164	0.00019793	0.00343477
Ank	4378.72	-1.02601	0.345397	-2.97054	0.00297278	0.0289093
Fyttd1	1525.73	-1.02661	0.409214	-2.50873	0.0121165	0.0778098
Cryzl1	1758.21	-1.03132	0.322664	-3.19625	0.00139225	0.0157068
Ddx17	2454.18	-1.03223	0.374883	-2.75349	0.00589642	0.0472147
Cnep1r1	2438.35	-1.03298	0.33003	-3.12997	0.00174825	0.0188265
Npas2	1381.22	-1.0334	0.395026	-2.61604	0.00889564	0.0622418
Spcs2	8785.12	-1.03514	0.325302	-3.18209	0.00146219	0.0163467
Dynlt3	5747.13	-1.03739	0.254277	-4.07976	4.51e-05	0.00102127
Rbm7	2759.15	-1.0391	0.310166	-3.35013	0.000807726	0.0103787
Col8a1	3128.29	-1.0394	0.404051	-2.57244	0.0100986	0.0677256
Slc35a1	1594.92	-1.04012	0.416719	-2.49596	0.0125615	0.0797758
Tmsb10	1409.19	-1.04063	0.363474	-2.86301	0.00419638	0.0369404
Unc50	4576.7	-1.04106	0.325619	-3.19719	0.00138775	0.0156728
Antxr1	8641.23	-1.04351	0.347959	-2.99895	0.00270912	0.0268644
Dtymk	1664.23	-1.04414	0.364668	-2.86327	0.004193	0.0369404
Med7	1710.12	-1.04479	0.375876	-2.77962	0.00544225	0.0445716
Gsto1	968.432	-1.04515	0.395439	-2.64302	0.00821712	0.0591481
Dhx15	2690.64	-1.04556	0.292722	-3.57184	0.000354477	0.00551082
Morf4l2	5299.64	-1.04698	0.244523	-4.28173	1.85e-05	0.000489352
Mrpl57	1316.38	-1.04794	0.378846	-2.76614	0.00567233	0.0459606
Mrpl42	3283.16	-1.04922	0.366648	-2.86166	0.00421428	0.0370381
Hnrnpc	2571.94	-1.04965	0.294505	-3.56412	0.000365084	0.00562757
Mapk1ip1l	801.711	-1.05014	0.422185	-2.48739	0.0128683	0.0808095
Fam96a	1230.86	-1.05049	0.356602	-2.94584	0.0032208	0.0304248
Ciao1	932.992	-1.05084	0.425845	-2.46766	0.0136	0.0843558
Serbp1	5464.62	-1.05143	0.244719	-4.2965	1.74e-05	0.000464613
Cdon	3905.73	-1.0536	0.34179	-3.08261	0.00205197	0.0216062
Trappc13	1684.96	-1.05498	0.436334	-2.41783	0.0156133	0.0928282
Mob4	3625.25	-1.05502	0.386722	-2.7281	0.0063701	0.0496931
Malat1	64029.6	-1.05539	0.400752	-2.63352	0.0084504	0.0600865
Fndc3b	4690.47	-1.05577	0.304292	-3.46959	0.000521244	0.00742551
Ccpg1	2595.66	-1.05683	0.399215	-2.64726	0.00811466	0.0586429
Naa20	1505.92	-1.0574	0.424784	-2.48925	0.0128011	0.0807138
Tceb1	3543.49	-1.05801	0.329229	-3.21361	0.0013108	0.0150211
Sulf2	2193.05	-1.05813	0.407859	-2.59436	0.00947662	0.06475
B230219D22Rik	1738.95	-1.0584	0.358121	-2.95543	0.00312229	0.0299531
Nudt4	2981.96	-1.05936	0.368772	-2.87268	0.00407013	0.0360327
Snrnp27	2213.67	-1.06032	0.357411	-2.96667	0.00301043	0.0291656
Mrps12	1219.04	-1.06077	0.407628	-2.60229	0.00926027	0.0637863
Rnft1	3093.98	-1.06082	0.314374	-3.37439	0.000739782	0.00970174
Kctd12	2286.58	-1.06195	0.407794	-2.60415	0.00921034	0.0635683
Aebp2	1096.92	-1.06259	0.414018	-2.56653	0.0102722	0.0686787
Psma4	1530.73	-1.06426	0.338528	-3.14379	0.00166775	0.0181752
Wdr83os	1143.01	-1.06723	0.391421	-2.72656	0.00639984	0.0497826
Sat1	12005.2	-1.06772	0.309983	-3.44446	0.000572204	0.00794379
Nfia	13634.1	-1.06809	0.297423	-3.59117	0.000329203	0.00519197
Mrpl18	1572.41	-1.06902	0.389305	-2.74597	0.00603326	0.0480983
Psme2	959.065	-1.06986	0.417439	-2.56292	0.0103797	0.0691854
Sri	8929.75	-1.07158	0.242933	-4.41103	1.03e-05	0.000308018
Eps15	1044.41	-1.07258	0.425301	-2.52194	0.011671	0.0755736
Ube2b	5165.81	-1.0777	0.281436	-3.82929	0.000128512	0.00243146
Eef1b2	4527.8	-1.07905	0.251329	-4.29338	1.76e-05	0.000470029
Dsel	896.49	-1.07911	0.439637	-2.45454	0.0141064	0.0863174
Top2b	1741.68	-1.07942	0.435872	-2.47645	0.0132696	0.0826355
Trabd2b	1534.98	-1.08018	0.413926	-2.60961	0.00906467	0.0629616
Psma6	4463.68	-1.08046	0.308287	-3.50471	0.000457096	0.00670449
Vamp8	5490.64	-1.08056	0.31034	-3.48185	0.00049796	0.00716878
Tceb2	2682.3	-1.08222	0.293605	-3.68597	0.000227834	0.00385549
Tnfaip3	1929.2	-1.08332	0.416358	-2.6019	0.00927074	0.0637863
Alg5	3406.27	-1.08354	0.332175	-3.26195	0.00110647	0.0131849
Sarnp	672.136	-1.08537	0.455512	-2.38276	0.0171836	0.0987172
Pnp	6340.88	-1.08612	0.245866	-4.41752	9.98e-06	0.000301401
Ostc	6876.72	-1.08647	0.27474	-3.95452	7.67e-05	0.00161341
Sema3c	4213.83	-1.08826	0.35951	-3.02708	0.00246931	0.0251265
Cnot6	1170.17	-1.08893	0.419691	-2.59459	0.00947026	0.06475
Mrps14	3882.46	-1.08966	0.277946	-3.9204	8.84e-05	0.00182119
Naa50	2296.88	-1.08967	0.448299	-2.43067	0.0150711	0.0904561
Cstb	8141.94	-1.09117	0.249274	-4.37742	1.2e-05	0.000349011
Pten	1467.83	-1.09153	0.340448	-3.20617	0.00134516	0.0153343
Slirp	1418.02	-1.0916	0.402741	-2.71044	0.00671935	0.0516778
Rpf2	747.085	-1.09161	0.446628	-2.44411	0.0145209	0.088014
Cd9	95759.5	-1.09195	0.28463	-3.83637	0.000124868	0.00237827
Psmb2	8591.14	-1.0921	0.23983	-4.55364	5.27e-06	0.000177899
Rab7l1	755.295	-1.09212	0.437208	-2.49795	0.0124914	0.0795951
Ptp4a1	2456.7	-1.09227	0.375093	-2.912	0.00359127	0.0329719
Polr2g	2231.99	-1.09251	0.36353	-3.00527	0.00265347	0.0264328
Elof1	1985.65	-1.09287	0.33346	-3.27738	0.00104776	0.0126732
Pcbp2	3185.94	-1.0946	0.322287	-3.39635	0.000682911	0.00908713
Tbc1d23	1453.77	-1.09468	0.397752	-2.75217	0.0059201	0.0473695
Slc30a5	976.122	-1.09472	0.453252	-2.41525	0.0157243	0.0932337
Ahnak	20968.4	-1.09817	0.225165	-4.87718	1.08e-06	4.71e-05
Nop10	2307.86	-1.09828	0.296095	-3.70923	0.000207891	0.00357349
2210013O21Rik	1784.49	-1.10094	0.392411	-2.80558	0.00502255	0.0420075
Strn3	2106.29	-1.10486	0.347303	-3.18126	0.00146638	0.0163565
Col5a1	7996.14	-1.10512	0.311771	-3.54466	0.000393122	0.00598358
Cox6a1	8155.71	-1.10528	0.217497	-5.08182	3.74e-07	1.89e-05
Tmem167	4441.77	-1.10559	0.368853	-2.99738	0.0027231	0.0269785
Calm1	59057.4	-1.1056	0.293025	-3.77307	0.000161251	0.00292399
Trappc2l	3217.5	-1.1075	0.378589	-2.92534	0.00344077	0.0319399
Canx	18764.1	-1.1077	0.282909	-3.91539	9.03e-05	0.00184893
Atp1b3	6474.09	-1.10786	0.304003	-3.64423	0.000268193	0.00439513
Yipf5	2288.47	-1.10921	0.387373	-2.86342	0.0041909	0.0369404
Map3k8	2841.19	-1.10923	0.378839	-2.92797	0.00341179	0.0317792
Araf	1286.67	-1.11164	0.467751	-2.37657	0.0174744	0.0998615
Fndc1	11413	-1.11317	0.274226	-4.05931	4.92e-05	0.00109915
Exosc7	1872.35	-1.11501	0.430197	-2.59186	0.00954591	0.0650602
S100a1	3263.78	-1.11625	0.364399	-3.06326	0.00218937	0.0228761
Acer3	1543.06	-1.11746	0.457924	-2.44026	0.0146766	0.0885633
Fxyd5	24465.5	-1.11776	0.332149	-3.36522	0.000764826	0.00995821
Ptgfrn	3132.21	-1.1194	0.2968	-3.77155	0.000162234	0.00293205
Psmb6	11180.7	-1.12127	0.266837	-4.20207	2.64e-05	0.0006536
Pex13	1021.16	-1.12138	0.429052	-2.61361	0.00895917	0.0625077
Deb1	1114.38	-1.12139	0.371061	-3.02213	0.00251005	0.0253752
Atp5j	7813.95	-1.1243	0.216487	-5.19337	2.07e-07	1.16e-05
2310039H08Rik	1242.08	-1.12533	0.451394	-2.49301	0.0126665	0.0802088
Emg1	2221.32	-1.1255	0.360491	-3.12213	0.00179545	0.0192587
Tbcb	4446.36	-1.12571	0.295983	-3.80329	0.000142787	0.00264193
Ccdc23	1778.03	-1.12576	0.313285	-3.59341	0.000326373	0.00516228
Lgalsl	2592.7	-1.12773	0.309351	-3.64548	0.000266897	0.00438166
Cox6c	3660.71	-1.12815	0.292588	-3.85575	0.000115374	0.00225331
Tmem107	2608.19	-1.12824	0.315731	-3.57344	0.000352328	0.00548525
Exoc2	558.073	-1.12874	0.473098	-2.38585	0.0170396	0.0982006
Sik1	1656.98	-1.13288	0.389352	-2.90965	0.00361831	0.0330318
Psme2b	1959.4	-1.13431	0.343744	-3.29987	0.000967283	0.0119247
Psmd14	3859.83	-1.13527	0.326357	-3.47862	0.000503998	0.00723659
Tspan12	1447.95	-1.13546	0.395845	-2.86844	0.00412503	0.0364595
Sparc	103761	-1.13614	0.283795	-4.00337	6.24e-05	0.00133966
Selk	11742.7	-1.13759	0.26107	-4.3574	1.32e-05	0.00037548
Tnfaip1	2047.26	-1.13761	0.350534	-3.24535	0.00117307	0.0138206
Glul	2685.02	-1.13865	0.339928	-3.34967	0.00080908	0.0103787
Dpm3	1635.53	-1.13953	0.34199	-3.33205	0.000862074	0.0109116
Tspyl1	3357.76	-1.14379	0.311828	-3.66802	0.000244432	0.00407312
Spry2	13045.5	-1.14465	0.261454	-4.37802	1.2e-05	0.000348979
Nop16	1934.04	-1.1453	0.380354	-3.01114	0.00260265	0.0260936
Cltc	6102	-1.14567	0.271586	-4.21842	2.46e-05	0.000620143
Hspa1b	1449.25	-1.14784	0.440162	-2.60777	0.00911342	0.0632049
Med31	1237.34	-1.14856	0.404846	-2.83702	0.00455364	0.0390753
Eif3e	1978.08	-1.14883	0.426022	-2.69664	0.00700428	0.0530546
Hexim1	1206.56	-1.15077	0.392778	-2.92983	0.00339146	0.0316439
Lsm8	1445.93	-1.15139	0.430536	-2.67431	0.0074883	0.0555909
Ormdl2	925.507	-1.15211	0.459683	-2.50631	0.0121998	0.0781619
Tmem68	1102.79	-1.15407	0.459473	-2.51173	0.0120141	0.0772445
Fam102b	5223.4	-1.15433	0.275556	-4.18911	2.8e-05	0.000682773
Uqcr11	4753.44	-1.15463	0.291813	-3.95674	7.6e-05	0.0016016
Ndufb8	7094.96	-1.156	0.265792	-4.34927	1.37e-05	0.000384647
Ccnc	1513.33	-1.15671	0.353422	-3.27288	0.00106456	0.0128194
Rbx1	3132.2	-1.1574	0.316351	-3.65859	0.000253608	0.00421313
2310036O22Rik	1380.91	-1.15765	0.344283	-3.3625	0.00077241	0.0100092
Ykt6	1253.49	-1.1582	0.401514	-2.88459	0.00391921	0.0350669
Mcmbp	2536.05	-1.16139	0.322062	-3.60612	0.000310813	0.00497391
Ssna1	3529.13	-1.1629	0.27905	-4.16737	3.08e-05	0.000739671
Prps1	1697.88	-1.16316	0.421182	-2.76166	0.00575082	0.0463215
Lrpap1	6799.03	-1.16444	0.295052	-3.94656	7.93e-05	0.00165523
1110001J03Rik	1322.5	-1.16456	0.481811	-2.41705	0.0156468	0.0929763
Gpx8	6821.74	-1.16547	0.255477	-4.56194	5.07e-06	0.000173148
Snhg3	1235.42	-1.16563	0.36399	-3.20237	0.001363	0.0154891
Nit2	1127.32	-1.16845	0.351116	-3.32781	0.000875309	0.0110407
Rabgap1l	5082.64	-1.16877	0.277506	-4.2117	2.53e-05	0.000630281
Dcaf12	1546.03	-1.17391	0.447392	-2.62391	0.00869273	0.0613161
Hypk	4418.64	-1.17496	0.293656	-4.00115	6.3e-05	0.00134963
St3gal1	1232.47	-1.17507	0.365871	-3.2117	0.0013195	0.015084
Pcf11	1190.74	-1.17524	0.489044	-2.40314	0.0162549	0.0955032
Tmem59	22950.4	-1.17569	0.284785	-4.12832	3.65e-05	0.000850931
Nars	5442.86	-1.17569	0.342846	-3.4292	0.000605352	0.00830873
Vps4b	1632.23	-1.17608	0.47883	-2.45614	0.0140437	0.0860776
Ndufb7	4319.31	-1.17787	0.273547	-4.30591	1.66e-05	0.000451615
Ift43	2207.6	-1.17918	0.3841	-3.06997	0.00214081	0.0224332
Sertad4	2195.07	-1.18012	0.437698	-2.69618	0.00701391	0.0530546
Nme1	6027.22	-1.18039	0.25153	-4.69284	2.69e-06	0.000101254
Fopnl	1836.38	-1.18161	0.323725	-3.65003	0.000262211	0.00431658
Cd55	5773.39	-1.18464	0.410485	-2.88595	0.0039023	0.0349731
Cinp	1087.2	-1.18573	0.425236	-2.7884	0.0052969	0.0436876
Ndufs1	1417.96	-1.18636	0.427087	-2.77779	0.00547307	0.0447453
Tm4sf1	15060.5	-1.18892	0.351388	-3.3835	0.000715692	0.00941981
1500011K16Rik	612.855	-1.19153	0.470758	-2.53109	0.0113709	0.0740265
Ywhaz	8564.57	-1.19215	0.247675	-4.81334	1.48e-06	6.06e-05
Mien1	2462.82	-1.19232	0.31964	-3.73019	0.000191334	0.00334696
Vcl	2712.01	-1.19258	0.302767	-3.93893	8.18e-05	0.00170217
Uqcc2	4296.02	-1.19349	0.310579	-3.84281	0.000121635	0.00234202
Pcmt1	4455.64	-1.19386	0.368303	-3.24153	0.00118891	0.0139216
Serp1	4872.05	-1.19439	0.341922	-3.49316	0.00047734	0.00693606
Nubp2	1943.13	-1.19745	0.409691	-2.92281	0.0034689	0.032119
Epb4.1	959.366	-1.19779	0.398069	-3.00901	0.00262101	0.0262046
Ict1	1657.13	-1.19986	0.410983	-2.9195	0.00350593	0.0323794
Selt	985.301	-1.20066	0.397087	-3.02366	0.00249738	0.0253648
Usp22	2213.12	-1.20126	0.356903	-3.36577	0.000763291	0.00995821
Ncoa3	6857.83	-1.20126	0.318781	-3.76828	0.000164375	0.00296092
Slc30a4	1050.79	-1.20187	0.429125	-2.80075	0.00509838	0.042515
Atp2b1	2348.13	-1.20376	0.320576	-3.75497	0.00017336	0.00309211
Commd10	1537.74	-1.20564	0.397529	-3.03284	0.00242261	0.0246744
Zcchc24	2619.71	-1.20724	0.40663	-2.96889	0.00298874	0.0290038
Ndufa13	9205.85	-1.2087	0.278555	-4.33919	1.43e-05	0.000401676
Emp1	34787	-1.20902	0.26507	-4.56113	5.09e-06	0.000173278
Rsrp1	5073.67	-1.20952	0.262977	-4.59934	4.24e-06	0.000149125
Pdia3	24529.8	-1.20964	0.336176	-3.59823	0.000320395	0.0050899
Bbip1	1197.11	-1.21099	0.427144	-2.83509	0.0045812	0.03925
Pak2	2288.71	-1.21122	0.355692	-3.40525	0.000661037	0.00891997
Cflar	970.141	-1.21125	0.44835	-2.70158	0.0069012	0.0526676
Lox	8465.72	-1.21238	0.295114	-4.10817	3.99e-05	0.00092277
Herc2	1381.26	-1.21416	0.373178	-3.25358	0.00113962	0.0134703
Cox7b	3046.52	-1.21556	0.268006	-4.53555	5.75e-06	0.000191474
Dctn4	4288.84	-1.21752	0.308168	-3.95084	7.79e-05	0.00163211
Commd3	5009.85	-1.21941	0.325111	-3.75074	0.000176312	0.00313961
Ak6	1267.59	-1.22029	0.496805	-2.45627	0.0140388	0.0860776
Akr1e1	1395.91	-1.22271	0.434109	-2.81659	0.00485364	0.0409404
Ndufaf4	798.699	-1.22271	0.449432	-2.72057	0.00651696	0.0504416
Capza2	8814.9	-1.22497	0.33292	-3.67947	0.000233719	0.00394894
Vbp1	2647.29	-1.22904	0.280086	-4.38807	1.14e-05	0.000335033
Anxa8	22171	-1.23064	0.325623	-3.77934	0.000157244	0.00286084
Nmt2	7448.59	-1.23126	0.273266	-4.50573	6.61e-06	0.00021327
Rc3h1	1270.23	-1.23134	0.436453	-2.82123	0.00478394	0.0404778
Higd1a	2907.38	-1.23158	0.465806	-2.64398	0.00819365	0.0590572
Polr2f	1810.04	-1.23296	0.316145	-3.89998	9.62e-05	0.00194866
Zmat2	1329.91	-1.23743	0.345299	-3.58365	0.000338823	0.00531294
Wtap	5430.79	-1.23893	0.327368	-3.78453	0.000154001	0.0028302
Hnrnpll	1039.71	-1.24035	0.486866	-2.54763	0.0108459	0.0712898
Gatad1	4769.56	-1.2405	0.344167	-3.60435	0.000312933	0.0050005
Tmem147	3248.4	-1.24372	0.332967	-3.73526	0.000187524	0.00329979
Sgpp1	1685.48	-1.24528	0.500717	-2.48699	0.0128828	0.0808095
Acsl4	1824.45	-1.24707	0.43733	-2.85156	0.00435048	0.0377781
Cab39	3080.61	-1.24749	0.339475	-3.67476	0.000238077	0.00401015
Ahcyl1	1735.58	-1.24818	0.42571	-2.93201	0.00336781	0.031518
Tmem126a	1943.3	-1.24865	0.346224	-3.60649	0.000310372	0.00497391
Ap2a2	4438.66	-1.24897	0.277818	-4.49565	6.94e-06	0.000222313
Hsd17b4	1598.47	-1.24903	0.46133	-2.70747	0.00677984	0.0519597
Prr13	10380.5	-1.2503	0.376672	-3.31934	0.000902307	0.0112768
Mfap3l	866.277	-1.2504	0.455552	-2.74481	0.00605466	0.0481985
Myo6	613.512	-1.25098	0.487664	-2.56524	0.0103104	0.0688918
Ppm1a	1650.33	-1.25114	0.502809	-2.48831	0.0128351	0.0807138
Timp1	4878.25	-1.25149	0.344351	-3.63436	0.000278676	0.00454643
Fam49a	1301.49	-1.25193	0.443426	-2.82331	0.004753	0.0403727
Ccdc127	2200.53	-1.25558	0.41735	-3.00846	0.00262575	0.0262046
Atp6v1f	3691.55	-1.25724	0.282105	-4.45665	8.32e-06	0.000255565
Smek2	781.775	-1.25745	0.453071	-2.77539	0.00551355	0.045014
Vimp	17823.6	-1.25839	0.383707	-3.27956	0.00103968	0.0126034
Sp3	1723.05	-1.25985	0.347654	-3.62388	0.000290218	0.00468562
Gstm5	1723.09	-1.26272	0.409593	-3.08287	0.00205013	0.0216062
Gja1	24722.3	-1.26487	0.303738	-4.16435	3.12e-05	0.000746219
Lamtor2	3828.55	-1.26505	0.304703	-4.15176	3.3e-05	0.000779942
Snrpd2	895.14	-1.26919	0.399554	-3.17652	0.00149056	0.0165419
Lsm3	928.645	-1.27152	0.406131	-3.13083	0.00174315	0.0188259
Ppp1cb	8249.74	-1.27215	0.305895	-4.15877	3.2e-05	0.000759698
Trps1	3086.95	-1.27238	0.250571	-5.07794	3.82e-07	1.92e-05
Rab11a	5731.42	-1.27391	0.236519	-5.38607	7.2e-08	4.51e-06
Vegfc	811.578	-1.27447	0.53392	-2.38701	0.0169862	0.0980757
C1d	4193.91	-1.2751	0.282672	-4.51088	6.46e-06	0.000208771
Cops2	3065.13	-1.27601	0.364657	-3.49921	0.000466633	0.00680772
1110058L19Rik	875.232	-1.27626	0.497912	-2.56323	0.0103704	0.0691655
Hmgb1	1055.05	-1.27667	0.388381	-3.28716	0.00101203	0.0123644
Pter	833.274	-1.2775	0.453357	-2.81788	0.00483418	0.0408394
Arpp19	3208.4	-1.27878	0.323624	-3.95144	7.77e-05	0.0016312
B230118H07Rik	1187.41	-1.27932	0.434806	-2.94228	0.00325801	0.0306878
Nup98	4686.23	-1.27991	0.300174	-4.26389	2.01e-05	0.000526302
Psmc2	3263.39	-1.28322	0.254775	-5.03669	4.74e-07	2.33e-05
Mrpl33	4506.91	-1.28555	0.283675	-4.53176	5.85e-06	0.00019435
Lsm1	1615.61	-1.28701	0.363558	-3.54005	0.000400058	0.00604693
Rps26	1722.98	-1.28706	0.352346	-3.65283	0.000259367	0.0042827
Scnm1	1474.48	-1.2891	0.41401	-3.11368	0.00184769	0.0197413
Acadm	1422.75	-1.29091	0.396432	-3.25632	0.00112866	0.0133989
Sgcb	2858.22	-1.29133	0.334418	-3.86143	0.000112725	0.00221104
1700020I14Rik	707.983	-1.29455	0.454382	-2.84904	0.00438521	0.0379286
Psma2	5109.36	-1.29489	0.312151	-4.14828	3.35e-05	0.000790177
Ndufa1	5154.3	-1.29491	0.314002	-4.12389	3.73e-05	0.000865643
Ecm2	8288.98	-1.29495	0.280125	-4.62274	3.79e-06	0.000134431
Sap30bp	771.196	-1.30003	0.543592	-2.39156	0.016777	0.0973361
Cdc5l	592.404	-1.30041	0.501482	-2.59313	0.00951067	0.0649056
Atp5j2	2490.63	-1.30059	0.291131	-4.46738	7.92e-06	0.000248449
Mapk6	1417.69	-1.30147	0.41577	-3.13027	0.00174646	0.0188259
B4galt1	13469.9	-1.30272	0.24159	-5.39228	6.96e-08	4.41e-06
Notch2	11799.5	-1.30705	0.310267	-4.21267	2.52e-05	0.000630201
Nfib	6804.51	-1.30764	0.277737	-4.70819	2.5e-06	9.56e-05
Tmsb4x	63592.9	-1.30797	0.302232	-4.32771	1.51e-05	0.000416752
Iqgap1	15559.3	-1.30942	0.322977	-4.05422	5.03e-05	0.00111646
Chchd7	870.868	-1.30999	0.442792	-2.95848	0.00309163	0.029747
Slc39a1	29610.4	-1.31123	0.281439	-4.65901	3.18e-06	0.000116194
Yipf6	975.786	-1.31224	0.535326	-2.45129	0.0142345	0.086809
Fry	1122.99	-1.31316	0.469532	-2.79675	0.0051619	0.0428606
Nedd8	6852.12	-1.31371	0.311284	-4.22031	2.44e-05	0.000616878
Scoc	650.843	-1.31634	0.522184	-2.52084	0.0117076	0.075745
Mrps22	797.938	-1.31672	0.520576	-2.52935	0.0114276	0.0743065
Anapc13	1049.02	-1.31684	0.398042	-3.30828	0.000938699	0.0116647
Sdhb	8091.94	-1.31723	0.249152	-5.28687	1.24e-07	7.29e-06
Golga2	843.703	-1.31815	0.430721	-3.06033	0.00221092	0.0229911
2700089E24Rik	4064.45	-1.31817	0.242817	-5.42866	5.68e-08	3.82e-06
Ddit3	2194.91	-1.31911	0.306921	-4.29789	1.72e-05	0.000462856
Acot2	2695.37	-1.31971	0.408428	-3.2312	0.00123272	0.0143221
1110059G10Rik	978.252	-1.32259	0.470199	-2.81282	0.00491089	0.0413273
Tmem237	1934.02	-1.32264	0.437573	-3.02268	0.00250548	0.0253752
Fkbp7	10639.9	-1.32349	0.282155	-4.69065	2.72e-06	0.000101991
Pmepa1	4486.35	-1.3239	0.35087	-3.77318	0.00016118	0.00292399
Golt1b	7799.1	-1.3241	0.440036	-3.00908	0.0026204	0.0262046
Scfd1	2186.59	-1.32426	0.390174	-3.39403	0.000688711	0.00914199
Myl12a	13848	-1.32479	0.248216	-5.33723	9.44e-08	5.68e-06
Tmem128	1419.31	-1.32496	0.449016	-2.9508	0.00316954	0.0301674
Srp19	2481.19	-1.32533	0.301876	-4.39033	1.13e-05	0.000332463
Foxn2	1851.43	-1.32592	0.446152	-2.97189	0.00295969	0.0288503
Snx2	2341.67	-1.32736	0.351065	-3.78094	0.000156234	0.00285199
Ptges3	3392.03	-1.32921	0.315537	-4.21253	2.53e-05	0.000630201
Gtf2a1	1233.81	-1.3294	0.492811	-2.69758	0.00698451	0.0530433
Dusp22	1353.91	-1.3314	0.398119	-3.34422	0.000825134	0.010542
Zfx	732.628	-1.3326	0.533554	-2.4976	0.0125038	0.0795951
Tmem208	2323.25	-1.33261	0.342861	-3.88675	0.000101596	0.00203529
Mrfap1	7652.4	-1.33282	0.247985	-5.37458	7.68e-08	4.78e-06
Sec16a	764.161	-1.33327	0.462531	-2.88255	0.00394467	0.0352081
Otud6b	692.37	-1.33329	0.550249	-2.42307	0.0153901	0.0918012
Gmps	883.824	-1.33336	0.438357	-3.04173	0.00235223	0.0240475
Yme1l1	6460.26	-1.33408	0.279255	-4.77726	1.78e-06	7.1e-05
Xpr1	803.536	-1.33489	0.477384	-2.79627	0.00516967	0.042876
Fkbp2	3437.33	-1.3351	0.312327	-4.27468	1.91e-05	0.00050387
Sdc4	74615.7	-1.33821	0.45964	-2.91143	0.00359782	0.0329765
Cul4b	528.768	-1.34217	0.55085	-2.43655	0.0148281	0.0893291
Nucks1	1608.4	-1.34226	0.42291	-3.17386	0.00150428	0.016662
Sdf2	3456.1	-1.34358	0.297373	-4.51818	6.24e-06	0.00020352
Birc6	5527.41	-1.34778	0.293048	-4.59916	4.24e-06	0.000149125
Mrpl32	767.729	-1.34791	0.519473	-2.59477	0.00946545	0.06475
Tmem70	1159.15	-1.34799	0.44898	-3.00234	0.00267916	0.02664
BC031181	2787.64	-1.35117	0.313823	-4.30553	1.67e-05	0.000451615
Uchl5	1675.6	-1.35282	0.351951	-3.84376	0.000121164	0.00233707
Dync2li1	533.752	-1.35307	0.553988	-2.44241	0.0145895	0.0881845
Mrps18c	1576.16	-1.35311	0.476275	-2.84103	0.00449681	0.0386976
1110012L19Rik	940.66	-1.35354	0.465706	-2.90642	0.00365589	0.0332848
Nudcd2	1051.06	-1.35375	0.529922	-2.55462	0.0106305	0.0701205
0610009B22Rik	1075.64	-1.35462	0.450245	-3.00864	0.00262423	0.0262046
Slc12a2	849.861	-1.35764	0.444307	-3.05564	0.00224579	0.0232648
Tmem258	3960.67	-1.3584	0.322043	-4.21808	2.46e-05	0.000620143
Mast2	505.573	-1.35862	0.571127	-2.37885	0.0173668	0.0994361
Ddhd2	2728.34	-1.35884	0.321206	-4.23045	2.33e-05	0.000593862
Nxt2	1131.44	-1.36055	0.410339	-3.31569	0.000914187	0.0114121
Fcf1	1690.72	-1.36213	0.36895	-3.69191	0.000222579	0.00379011
Hsf2	1459.99	-1.36277	0.391179	-3.48375	0.000494434	0.00713688
Syf2	2992.31	-1.36309	0.266471	-5.11535	3.13e-07	1.64e-05
Auh	1297.8	-1.36404	0.415852	-3.28011	0.00103767	0.012593
Phtf2	584.953	-1.36484	0.564973	-2.41576	0.0157022	0.0931794
Dld	2386.67	-1.36547	0.409756	-3.3324	0.000861012	0.0109108
Fbn1	23429.2	-1.36626	0.326373	-4.18619	2.84e-05	0.000688517
Ndufb6	4746.5	-1.36681	0.328434	-4.16161	3.16e-05	0.000752001
Rock1	3800.52	-1.367	0.369057	-3.70403	0.000212198	0.00363035
Mrpl49	897.087	-1.36795	0.543512	-2.51687	0.0118402	0.0763966
Polr2i	630.612	-1.36854	0.510885	-2.67876	0.00738944	0.0551576
Orc4	1886.62	-1.36862	0.524416	-2.60981	0.00905934	0.0629616
Itm2a	17165.8	-1.36999	0.382918	-3.57777	0.00034654	0.00541059
Tet2	808.159	-1.37057	0.516848	-2.65179	0.00800656	0.0580509
Ybx3	2869.56	-1.37138	0.282528	-4.85394	1.21e-06	5.15e-05
Sgms2	8736.79	-1.37291	0.342128	-4.01285	6e-05	0.00129715
Aff3	3127.5	-1.37421	0.385105	-3.56841	0.00035916	0.00557305
Hist1h2bc	3337.18	-1.37428	0.292004	-4.70638	2.52e-06	9.61e-05
Eif2b2	717.618	-1.3768	0.557579	-2.46925	0.0135397	0.0841734
Zmym2	952.302	-1.37801	0.452817	-3.04319	0.00234085	0.0239536
Nufip2	4469.13	-1.38015	0.332139	-4.15534	3.25e-05	0.000769502
Zfp592	756.751	-1.38044	0.508945	-2.71235	0.00668076	0.0514901
Tsr2	767.796	-1.38081	0.574685	-2.40272	0.0162736	0.0955032
Zfand6	3148.35	-1.3827	0.29296	-4.71977	2.36e-06	9.16e-05
Cand1	1347.75	-1.38385	0.423446	-3.26807	0.00108284	0.0129965
Hprt	3280.29	-1.38489	0.278738	-4.96845	6.75e-07	3.15e-05
Sumo1	1955.21	-1.38496	0.33012	-4.19533	2.72e-05	0.000665794
Med21	2624.57	-1.38573	0.423068	-3.27543	0.001055	0.0127183
Polr1c	1343.52	-1.3893	0.530074	-2.62096	0.00876836	0.0616501
Romo1	2827.21	-1.39059	0.269633	-5.15732	2.51e-07	1.39e-05
Dcn	1.20592e+06	-1.39112	0.34097	-4.07987	4.51e-05	0.00102127
Clasp2	3360.44	-1.3947	0.299314	-4.65965	3.17e-06	0.000116194
Wdr33	2161.2	-1.39486	0.375069	-3.71894	0.000200059	0.00344975
Rnmt	729.217	-1.3978	0.434534	-3.21679	0.00129635	0.0149015
Igf2r	3691.58	-1.40095	0.258505	-5.41945	5.98e-08	4e-06
Cnpy4	3587.23	-1.40496	0.344379	-4.07969	4.51e-05	0.00102127
Krt10	557.678	-1.4055	0.485796	-2.89318	0.00381358	0.03449
Tmbim4	4275.08	-1.40734	0.253475	-5.55217	2.82e-08	2.06e-06
Slc7a1	598.259	-1.40989	0.535299	-2.63384	0.00844243	0.0600865
BC002163	795.748	-1.41026	0.404934	-3.48269	0.000496397	0.00715573
Pam	55535.5	-1.41052	0.34033	-4.14457	3.4e-05	0.000800672
Hipk3	3259.19	-1.41054	0.334593	-4.21569	2.49e-05	0.000625297
Etfa	5180.38	-1.41225	0.233941	-6.03678	1.57e-09	1.66e-07
Cox4i2	566.643	-1.41404	0.559123	-2.52904	0.0114374	0.0743262
Commd6	2548	-1.41682	0.326941	-4.33356	1.47e-05	0.000411044
Zswim6	473.14	-1.41714	0.577001	-2.45605	0.0140475	0.0860776
Alkbh7	787.452	-1.41732	0.539389	-2.62764	0.00859806	0.0608057
Ifi30	1142.76	-1.41796	0.464243	-3.05436	0.00225545	0.0233116
Ppic	10946.9	-1.41871	0.262937	-5.39561	6.83e-08	4.36e-06
Manf	8033.32	-1.42063	0.336542	-4.22125	2.43e-05	0.00061573
Cox17	1425.83	-1.42165	0.409308	-3.4733	0.000514098	0.00736221
Nucb2	5363.29	-1.42354	0.334492	-4.25584	2.08e-05	0.00053911
Fbxo11	3006.43	-1.42402	0.355338	-4.0075	6.14e-05	0.00132164
Pan3	4316.94	-1.42613	0.303726	-4.69546	2.66e-06	0.000100658
Snrnp25	813.202	-1.4266	0.481546	-2.96253	0.0030512	0.0294787
Hif1a	3829.22	-1.42701	0.361339	-3.94923	7.84e-05	0.00163999
Fam118b	894.022	-1.42812	0.451716	-3.16153	0.00156941	0.0172762
Ufl1	903.629	-1.42829	0.51002	-2.80046	0.00510298	0.042517
Arid2	652.021	-1.43018	0.544138	-2.62833	0.00858042	0.0607994
Setd7	631.7	-1.4352	0.541199	-2.65189	0.00800428	0.0580509
Uqcrq	4622.78	-1.43681	0.276589	-5.19476	2.05e-07	1.16e-05
Aamdc	1252	-1.43683	0.497091	-2.89048	0.00384651	0.0346691
Hsp90aa1	2215.18	-1.4385	0.28558	-5.0371	4.73e-07	2.33e-05
Ndufb2	2338.86	-1.43911	0.327324	-4.39658	1.1e-05	0.00032566
Gid4	2958.61	-1.44115	0.332695	-4.33173	1.48e-05	0.000412303
Lamtor5	3072.76	-1.4434	0.324038	-4.45441	8.41e-06	0.000257528
Dse	3037	-1.44381	0.290605	-4.96828	6.75e-07	3.15e-05
Tmem218	1445.94	-1.44904	0.344199	-4.2099	2.55e-05	0.000632799
Emc4	3245.17	-1.44919	0.297736	-4.86735	1.13e-06	4.89e-05
Bcas2	3343.96	-1.44973	0.30055	-4.82358	1.41e-06	5.87e-05
Rps27l	6234.55	-1.45166	0.26898	-5.3969	6.78e-08	4.36e-06
Map3k1	1377.67	-1.4517	0.474639	-3.05853	0.00222426	0.0230857
Nol12	953.889	-1.45389	0.458306	-3.17232	0.00151228	0.0167318
Fam178a	628.389	-1.455	0.557034	-2.61204	0.0090004	0.0626608
Ndufa2	7306.45	-1.45527	0.261316	-5.56902	2.56e-08	1.91e-06
Gnl3l	2343.41	-1.45562	0.509989	-2.85422	0.00431425	0.0376133
Synj2bp	1691	-1.45619	0.372184	-3.91256	9.13e-05	0.00186721
Pigc	1061.92	-1.45674	0.492873	-2.95561	0.00312047	0.0299531
Tex30	1772.93	-1.45686	0.515004	-2.82884	0.00467175	0.0398067
Mt2	15268.1	-1.45721	0.283318	-5.14338	2.7e-07	1.46e-05
Atpif1	4800.29	-1.45874	0.315164	-4.62851	3.68e-06	0.000131167
Serinc1	9388.35	-1.46821	0.245571	-5.97875	2.25e-09	2.23e-07
Wapal	766.821	-1.4684	0.528516	-2.77834	0.00546373	0.0447025
Rps14	8039.99	-1.46886	0.245056	-5.994	2.05e-09	2.09e-07
Otud7b	652.23	-1.47106	0.551712	-2.66635	0.00766791	0.0563968
Rnf19a	1895.94	-1.4716	0.498489	-2.95212	0.00315599	0.0301286
Kdsr	2521.47	-1.47394	0.335666	-4.39109	1.13e-05	0.000332193
Ier3ip1	7453.17	-1.47547	0.27308	-5.40308	6.55e-08	4.3e-06
Abi1	2624.16	-1.47591	0.273449	-5.39739	6.76e-08	4.36e-06
Ddhd1	654.375	-1.47616	0.605948	-2.43612	0.0148459	0.089387
Eif4a1	2553.36	-1.47796	0.300268	-4.92214	8.56e-07	3.84e-05
Kat2b	1056.61	-1.48348	0.526683	-2.81665	0.00485268	0.0409404
Iws1	439.339	-1.48473	0.557064	-2.66527	0.00769262	0.0564921
Ddit4l	1096.86	-1.48612	0.587733	-2.52856	0.0114533	0.0743847
Rnf138	931.444	-1.48911	0.559076	-2.66352	0.0077327	0.0567481
Alkbh5	11962.7	-1.48962	0.293086	-5.08255	3.72e-07	1.89e-05
Bhlhe41	2956.03	-1.48982	0.396135	-3.7609	0.000169305	0.00303553
Cdk2ap2	4997.19	-1.48993	0.26312	-5.66255	1.49e-08	1.19e-06
Slc39a14	1039.96	-1.49246	0.551822	-2.70461	0.00683843	0.0522984
Snrpb2	1039.59	-1.49574	0.391434	-3.82119	0.000132811	0.00249547
Atg101	762.673	-1.49839	0.502466	-2.98208	0.00286298	0.0280331
Ang	556.671	-1.49843	0.604962	-2.4769	0.0132529	0.0825787
Rab8b	1514.52	-1.49939	0.402088	-3.72901	0.000192231	0.0033519
Dnajc4	808.541	-1.49987	0.471044	-3.18415	0.00145179	0.0162606
Wdr26	2359.05	-1.49997	0.319266	-4.69818	2.62e-06	9.97e-05
Taf9	1116.26	-1.50041	0.390769	-3.83964	0.000123215	0.0023625
Thbd	13511.8	-1.50346	0.370508	-4.05783	4.95e-05	0.00110162
Acbd3	1330.58	-1.5042	0.526604	-2.85642	0.0042845	0.0374439
Inpp4a	3935.41	-1.50464	0.319535	-4.70885	2.49e-06	9.56e-05
Pex3	983.356	-1.50695	0.453019	-3.32646	0.00087956	0.0110805
Ndufb11	3008.73	-1.51389	0.325707	-4.64802	3.35e-06	0.000121745
Pde6d	2122.5	-1.51422	0.346841	-4.36573	1.27e-05	0.000363356
Rpp30	1148.39	-1.51718	0.395453	-3.83656	0.000124768	0.00237827
Wdr35	501.477	-1.5222	0.614556	-2.47691	0.0132524	0.0825787
Mrps28	2229.24	-1.52269	0.297459	-5.11898	3.07e-07	1.64e-05
Foxn3	2974.36	-1.5237	0.358722	-4.24757	2.16e-05	0.000556761
Ctdspl2	1329.99	-1.52482	0.366403	-4.16159	3.16e-05	0.000752001
Hsd17b10	3021.59	-1.52745	0.27926	-5.46963	4.51e-08	3.15e-06
Uqcr10	4198.84	-1.52801	0.293006	-5.21494	1.84e-07	1.04e-05
Sec61b	2983.35	-1.52894	0.264612	-5.77805	7.56e-09	6.59e-07
Rpp21	1523.25	-1.53091	0.461067	-3.32037	0.000898979	0.0112481
Bud31	1535.29	-1.5314	0.398098	-3.8468	0.000119669	0.00232469
Ptp4a2	7586.8	-1.53384	0.280678	-5.46476	4.64e-08	3.2e-06
Zfp329	354.405	-1.5351	0.587143	-2.61452	0.00893516	0.0624201
Eef1e1	823.931	-1.53796	0.554554	-2.77333	0.00554863	0.0451598
Dpy19l1	1553.32	-1.5407	0.366957	-4.19859	2.69e-05	0.000660728
Sirt1	2166.77	-1.54281	0.375802	-4.10538	4.04e-05	0.000931532
Klhl9	5562.27	-1.54468	0.430777	-3.5858	0.00033605	0.00527705
Ost4	2240.12	-1.54686	0.307916	-5.02365	5.07e-07	2.47e-05
Pik3ca	1500.78	-1.54769	0.357697	-4.32682	1.51e-05	0.000417364
Tm2d3	1994.95	-1.54778	0.437889	-3.53463	0.000408339	0.00614652
Limch1	482.759	-1.55071	0.601272	-2.57905	0.00990727	0.0668956
Id2	11557.5	-1.55076	0.282249	-5.49431	3.92e-08	2.78e-06
Fam134b	607.707	-1.55189	0.56249	-2.75897	0.00579838	0.0466283
Triqk	822.487	-1.55195	0.631965	-2.45574	0.0140593	0.0860776
Minos1	8441.61	-1.55262	0.237994	-6.52381	6.85e-11	9.83e-09
Uba3	3121.96	-1.55436	0.426387	-3.64541	0.000266968	0.00438166
Lgr4	2774.94	-1.5549	0.360392	-4.31446	1.6e-05	0.0004359
Hspa4l	827.654	-1.55494	0.639106	-2.433	0.0149744	0.0899622
Dusp6	1920.93	-1.55699	0.38809	-4.01195	6.02e-05	0.00129956
Trak2	729.08	-1.55797	0.625607	-2.49033	0.0127626	0.0806751
Pon3	1235.78	-1.55888	0.54997	-2.83448	0.00459005	0.0392949
Fxr1	1041.36	-1.56075	0.401526	-3.88705	0.000101469	0.00203529
Tmem261	715.165	-1.56338	0.568561	-2.74972	0.00596469	0.0476213
Skil	18293.4	-1.56784	0.359028	-4.3669	1.26e-05	0.000363338
Abi3bp	14813.5	-1.57108	0.265803	-5.91068	3.41e-09	3.26e-07
Fam32a	2829.16	-1.57268	0.402347	-3.90875	9.28e-05	0.00188981
Ufd1l	2389.13	-1.58049	0.349794	-4.51835	6.23e-06	0.00020352
Rsrc2	2376.62	-1.58249	0.425342	-3.72052	0.000198817	0.00343921
Bola1	1178.19	-1.58905	0.409752	-3.87809	0.000105281	0.0020937
Med8	595.189	-1.5926	0.607866	-2.61998	0.00879338	0.0617463
Arglu1	4932.03	-1.5954	0.340887	-4.68015	2.87e-06	0.000106949
Ndufa12	2116.3	-1.59638	0.320988	-4.97332	6.58e-07	3.09e-05
Pikfyve	791.06	-1.59642	0.633318	-2.52073	0.0117114	0.075745
Polr2h	739.631	-1.59657	0.499293	-3.19766	0.00138548	0.0156728
Ogn	13769.4	-1.59973	0.373317	-4.28517	1.83e-05	0.000484169
Gbas	3743.81	-1.60017	0.269263	-5.94279	2.8e-09	2.7e-07
Fchsd2	447.245	-1.60115	0.558916	-2.86474	0.00417358	0.0368587
Dnajb9	9115.6	-1.60123	0.314791	-5.08663	3.64e-07	1.87e-05
Kctd9	1843.22	-1.60269	0.367533	-4.36067	1.3e-05	0.000370881
Naa30	432.03	-1.60391	0.560481	-2.86166	0.00421427	0.0370381
Zfp354c	385.731	-1.60411	0.654123	-2.4523	0.0141945	0.0867104
Clock	1510.63	-1.60417	0.438532	-3.65804	0.000254155	0.0042158
Rabggtb	1256.85	-1.60748	0.447617	-3.59118	0.00032918	0.00519197
Uqcrh	4452.88	-1.60764	0.253618	-6.33883	2.32e-10	2.93e-08
Syap1	1254.25	-1.60814	0.361963	-4.44282	8.88e-06	0.000271034
Dnajc24	671.689	-1.60898	0.490863	-3.27786	0.00104599	0.0126657
Cdan1	463.882	-1.61041	0.566023	-2.84513	0.00443926	0.0383352
Med11	546.899	-1.61075	0.587697	-2.74078	0.00612936	0.0486156
Pdcd6	7250.36	-1.61211	0.329401	-4.89406	9.88e-07	4.37e-05
Eps8	1153.91	-1.61298	0.404223	-3.99032	6.6e-05	0.00140176
Fstl1	68307.1	-1.61322	0.273832	-5.89127	3.83e-09	3.54e-07
Insig1	3479.48	-1.61358	0.381535	-4.22918	2.35e-05	0.000595827
Epb4.1l1	868.397	-1.61517	0.475461	-3.39705	0.000681162	0.00907495
Osbpl8	1040.71	-1.61631	0.38673	-4.17943	2.92e-05	0.000707747
Atp11c	760.635	-1.61838	0.60339	-2.68215	0.00731502	0.0547145
Ercc5	506.601	-1.62071	0.648339	-2.49978	0.0124269	0.0793372
Stxbp3a	1892.87	-1.62081	0.362281	-4.4739	7.68e-06	0.000243319
Cdkn2aip	946.9	-1.62134	0.498208	-3.25433	0.00113659	0.0134675
Mrpl37	1739.26	-1.62295	0.417486	-3.88743	0.00010131	0.00203529
Extl2	646.01	-1.6243	0.588161	-2.76166	0.00575086	0.0463215
Bcap31	11007.8	-1.62577	0.250481	-6.49059	8.55e-11	1.19e-08
Elk3	808.084	-1.62883	0.533748	-3.05169	0.00227559	0.0234178
Vamp7	1956.85	-1.62887	0.330198	-4.93301	8.1e-07	3.66e-05
Ppil3	971.205	-1.62992	0.624098	-2.61164	0.009011	0.0626687
1810037I17Rik	2105.42	-1.63022	0.346127	-4.70989	2.48e-06	9.56e-05
Plod2	6009.05	-1.63067	0.247636	-6.58497	4.55e-11	7.19e-09
Hapln1	458.409	-1.63155	0.576842	-2.82842	0.00467792	0.0398281
Ado	2902.83	-1.6341	0.409424	-3.99123	6.57e-05	0.00139912
2010-09-01	2325.72	-1.63659	0.377777	-4.33217	1.48e-05	0.000412303
Lats2	2029.62	-1.6374	0.390249	-4.19579	2.72e-05	0.000665794
Trim44	1291.18	-1.63862	0.445599	-3.67734	0.000235682	0.00397594
Crem	1480.55	-1.63879	0.553947	-2.95838	0.00309262	0.029747
C1galt1c1	2094.18	-1.64006	0.454451	-3.60889	0.000307511	0.00495351
S100a4	27880.4	-1.64171	0.278871	-5.887	3.93e-09	3.6e-07
Tmem184c	1287.83	-1.64314	0.468102	-3.51021	0.000447756	0.00659411
Ccdc6	3873.74	-1.64334	0.319493	-5.1436	2.7e-07	1.46e-05
Col1a2	97091.7	-1.64457	0.33562	-4.9001	9.58e-07	4.26e-05
Mysm1	858.407	-1.64488	0.618127	-2.66106	0.0077894	0.0570874
Commd1	2467.5	-1.64491	0.295516	-5.56624	2.6e-08	1.93e-06
Ssbp1	908.016	-1.64707	0.456512	-3.60795	0.000308624	0.00496075
Mospd1	626.245	-1.64729	0.564765	-2.91678	0.00353669	0.0326081
Tomm5	1097.79	-1.64776	0.425912	-3.86877	0.000109385	0.00215957
Golim4	3398.6	-1.6492	0.381494	-4.32299	1.54e-05	0.00042361
Prkci	756.96	-1.64997	0.547794	-3.01202	0.00259516	0.0260425
Cntln	505.578	-1.65142	0.650059	-2.54041	0.0110723	0.0725155
Cdc26	591.476	-1.65537	0.552712	-2.995	0.00274443	0.0270714
Set	5447.3	-1.66065	0.378117	-4.39188	1.12e-05	0.000331889
Mrpl27	1525.04	-1.66341	0.389553	-4.27006	1.95e-05	0.000513185
Tardbp	1595.99	-1.66652	0.338057	-4.9297	8.24e-07	3.71e-05
Pde4dip	1393.33	-1.6697	0.43439	-3.84377	0.000121158	0.00233707
Pbdc1	2781.66	-1.67018	0.306957	-5.4411	5.3e-08	3.58e-06
Map3k6	357.576	-1.67099	0.642551	-2.60055	0.00930743	0.0639146
Ubr5	2784.39	-1.67805	0.323496	-5.18722	2.13e-07	1.19e-05
Kbtbd3	292.498	-1.67864	0.625277	-2.68463	0.00726096	0.0544061
Tbc1d14	506.836	-1.67987	0.684617	-2.45373	0.0141382	0.0864148
Atp7a	449.481	-1.68127	0.675472	-2.48903	0.0128093	0.0807138
Xpot	566.56	-1.6833	0.657894	-2.55862	0.0105089	0.0697479
Chmp1b	1257.05	-1.68483	0.419695	-4.01441	5.96e-05	0.00129376
Ssr1	15815	-1.68705	0.287149	-5.87516	4.22e-09	3.82e-07
Zfp120	447.52	-1.68968	0.635842	-2.65739	0.00787476	0.0574425
Pccb	447.824	-1.69639	0.564704	-3.00404	0.00266421	0.0265156
Mpp5	1188.4	-1.69896	0.373537	-4.54831	5.41e-06	0.000181895
Rab1	9238.49	-1.70084	0.244087	-6.96819	3.21e-12	6.36e-10
Ssr3	13861.6	-1.70147	0.259013	-6.56903	5.06e-11	7.68e-09
Hebp2	1563.14	-1.70327	0.426318	-3.99532	6.46e-05	0.00138058
Fkbp14	1975.61	-1.70337	0.394508	-4.31771	1.58e-05	0.00043169
Uqcrb	1275.36	-1.70876	0.360715	-4.73714	2.17e-06	8.5e-05
Ccl7	40538.6	-1.71822	0.417949	-4.11107	3.94e-05	0.000913191
Fkbp3	2460.72	-1.72099	0.299339	-5.74931	8.96e-09	7.4e-07
Tceal8	4096.55	-1.72237	0.271975	-6.33281	2.41e-10	3.02e-08
Wdr44	507.341	-1.72644	0.674911	-2.55802	0.010527	0.0697826
Pdzd8	1820.02	-1.72874	0.381026	-4.53706	5.7e-06	0.000190694
Cdkn1b	4151.2	-1.73731	0.326785	-5.31637	1.06e-07	6.3e-06
2510002D24Rik	807.61	-1.73976	0.485884	-3.5806	0.000342803	0.00536763
Msmo1	2650.36	-1.7414	0.362361	-4.8057	1.54e-06	6.26e-05
Atraid	9584.13	-1.74256	0.241661	-7.21076	5.56e-13	1.38e-10
Mrps10	752.699	-1.74714	0.495154	-3.52847	0.000417967	0.00626031
Acbd5	846.49	-1.74749	0.435085	-4.01643	5.91e-05	0.00128783
Timm17a	3720.99	-1.74835	0.318455	-5.4901	4.02e-08	2.82e-06
Tiam2	891.256	-1.74879	0.63018	-2.77506	0.00551912	0.045014
Tmf1	5623.04	-1.74902	0.297736	-5.87439	4.24e-09	3.82e-07
Npc1	821.41	-1.74948	0.533947	-3.2765	0.00105104	0.0126846
Plcd3	253.458	-1.75462	0.716237	-2.44977	0.0142947	0.0871274
Psmb7	2375.21	-1.75836	0.304434	-5.77584	7.66e-09	6.62e-07
Ccdc109b	3249.53	-1.76011	0.348572	-5.04949	4.43e-07	2.19e-05
Sub1	6742.19	-1.76146	0.293243	-6.0068	1.89e-09	1.96e-07
Ccdc25	1170.44	-1.76406	0.59611	-2.95928	0.00308357	0.0297201
Paip1	2355.37	-1.76982	0.363407	-4.87008	1.12e-06	4.86e-05
Zfp367	1271.36	-1.77666	0.499343	-3.558	0.000373686	0.00573582
Fam173b	403.993	-1.7821	0.612485	-2.90962	0.00361868	0.0330318
Ctnnbl1	1063.23	-1.78665	0.478273	-3.73563	0.000187248	0.00329979
Igf1	17179.8	-1.78823	0.298438	-5.99196	2.07e-09	2.09e-07
Tor1b	1660.56	-1.79009	0.365824	-4.8933	9.92e-07	4.37e-05
Setdb1	501.894	-1.79093	0.599134	-2.9892	0.00279706	0.0274717
2002-09-01	20894	-1.79228	0.29987	-5.97686	2.27e-09	2.23e-07
Nsdhl	688.243	-1.79836	0.698403	-2.57496	0.0100251	0.0674403
B2m	37573.6	-1.79911	0.293467	-6.13053	8.76e-10	9.64e-08
Memo1	735.173	-1.80172	0.579372	-3.10978	0.00187228	0.0199649
Crip1	172690	-1.80484	0.260621	-6.92514	4.36e-12	8.18e-10
Tamm41	939.103	-1.8102	0.525228	-3.44651	0.000567885	0.00790397
Rqcd1	1930.58	-1.81172	0.542492	-3.33962	0.000838921	0.0106806
R3hcc1l	341.434	-1.81221	0.753617	-2.40468	0.0161867	0.0953527
Kdelr2	41196.3	-1.81764	0.277273	-6.5554	5.55e-11	8.28e-09
Dnajc17	175.729	-1.82763	0.740815	-2.46706	0.0136229	0.084396
Mybl1	337.464	-1.82976	0.620918	-2.94686	0.00321017	0.0303685
2810001G20Rik	296.957	-1.83204	0.708583	-2.5855	0.0097237	0.0659011
Ppid	1322.96	-1.83392	0.449081	-4.08371	4.43e-05	0.00101262
Tmem126b	746.073	-1.84245	0.56362	-3.26896	0.00107944	0.01297
A830080D01Rik	554.229	-1.843	0.636203	-2.89687	0.00376908	0.0341442
Rbm8a	2362.49	-1.8538	0.285825	-6.48578	8.83e-11	1.22e-08
Anxa1	93312.5	-1.85391	0.276186	-6.71255	1.91e-11	3.36e-09
Grk5	643.234	-1.85398	0.511507	-3.62454	0.00028948	0.00468065
Arhgap44	2454.71	-1.86069	0.363676	-5.11633	3.12e-07	1.64e-05
Arl14ep	1738.83	-1.86213	0.367364	-5.06888	4e-07	2e-05
Kpna6	312.333	-1.86288	0.679386	-2.742	0.00610666	0.0484998
Rp2h	1228.38	-1.86499	0.409244	-4.55715	5.19e-06	0.000175493
Edem3	792.238	-1.87181	0.531159	-3.52402	0.000425052	0.00631376
Tstd3	324.105	-1.87998	0.749845	-2.50716	0.0121706	0.078067
Heca	399.872	-1.88688	0.7024	-2.68633	0.0072242	0.0542242
Fubp3	1638.78	-1.88913	0.390066	-4.84312	1.28e-06	5.36e-05
Tma7	442.675	-1.89136	0.548901	-3.44573	0.000569528	0.00791673
Mfap5	48818.8	-1.89555	0.267402	-7.08876	1.35e-12	2.89e-10
Col5a2	22899.9	-1.89949	0.331453	-5.73079	1e-08	8.13e-07
Uimc1	758.186	-1.89956	0.564524	-3.36489	0.000765735	0.00995821
Sash1	962.213	-1.90589	0.486769	-3.91539	9.03e-05	0.00184893
Trp53inp1	655.327	-1.90654	0.551361	-3.45789	0.000544431	0.00767556
AW549877	1268.8	-1.90667	0.486768	-3.91699	8.97e-05	0.00184364
Uso1	1352.47	-1.90686	0.370439	-5.14756	2.64e-07	1.44e-05
Dennd1b	218.896	-1.91227	0.746579	-2.56137	0.0104259	0.0693742
Qk	5472.26	-1.91581	0.246316	-7.77784	7.38e-15	2.59e-12
Pcnp	4341.67	-1.91797	0.305113	-6.2861	3.26e-10	3.9e-08
Leo1	888.198	-1.91821	0.596335	-3.21666	0.00129693	0.0149015
Wwtr1	4442.53	-1.9198	0.294985	-6.50813	7.61e-11	1.08e-08
Spata1	110.108	-1.92024	0.802288	-2.39346	0.0166903	0.0970398
Cbx3	930.549	-1.92398	0.460712	-4.1761	2.97e-05	0.000716575
Hrsp12	429.181	-1.93257	0.663894	-2.91097	0.00360313	0.0329974
Vcan	6688.01	-1.93302	0.357275	-5.41045	6.29e-08	4.15e-06
Ndufa8	5044.77	-1.93835	0.296158	-6.54498	5.95e-11	8.76e-09
Crybg3	382.624	-1.93896	0.654095	-2.96435	0.00303327	0.0293575
Il15	665.586	-1.94031	0.551205	-3.52013	0.000431337	0.00637817
Sgk3	693.46	-1.95365	0.550264	-3.55038	0.00038467	0.00587345
Klhl11	101.918	-1.95708	0.82204	-2.38076	0.0172771	0.0990979
S100a10	48884.9	-1.96173	0.258978	-7.57491	3.59e-14	1.12e-11
Tbcel	213.784	-1.96424	0.725119	-2.70885	0.00675159	0.0518161
Mtmr2	3003.38	-1.96611	0.405237	-4.85174	1.22e-06	5.19e-05
Syde2	69.2719	-1.96614	0.82336	-2.38795	0.0169426	0.0979525
Atxn1l	315.178	-1.96657	0.60652	-3.24238	0.00118536	0.0139053
Ccdc58	332.745	-1.96905	0.669707	-2.94017	0.00328033	0.0308447
Hddc2	508.126	-1.96946	0.585272	-3.36504	0.000765324	0.00995821
Snhg4	274.141	-1.97246	0.750631	-2.62773	0.00859564	0.0608057
Cilp2	4342.02	-1.98346	0.411472	-4.8204	1.43e-06	5.91e-05
Zbtb26	116.459	-1.98665	0.827851	-2.39976	0.0164057	0.096123
Atp6v0d2	114.114	-1.98742	0.823768	-2.4126	0.0158391	0.0938124
Psmb4	4158.09	-1.99068	0.279071	-7.13323	9.8e-13	2.23e-10
Lars2	4066.13	-1.99193	0.358073	-5.5629	2.65e-08	1.95e-06
Rdh13	2001.51	-1.99427	0.329394	-6.05436	1.41e-09	1.51e-07
Klhl15	104.494	-2.00104	0.835461	-2.39514	0.0166141	0.0969671
Zdhhc2	89.643	-2.00312	0.825724	-2.42589	0.0152709	0.0914408
Actr2	10723.4	-2.00382	0.33515	-5.97886	2.25e-09	2.23e-07
Dera	298.503	-2.00398	0.74484	-2.69048	0.00713482	0.0537355
Galnt7	312.723	-2.00877	0.759512	-2.64481	0.00817359	0.0589515
Krr1	387.947	-2.00994	0.684753	-2.93527	0.00333254	0.0313086
2610301B20Rik	823.408	-2.01082	0.520168	-3.86572	0.000110764	0.00218283
Tmem18	808.794	-2.01628	0.494369	-4.0785	4.53e-05	0.00102272
Gldc	106.292	-2.02345	0.82692	-2.44697	0.0144061	0.0876103
Pfdn2	854.711	-2.02358	0.416105	-4.86314	1.16e-06	4.98e-05
Snhg6	572.359	-2.0293	0.540066	-3.75751	0.000171613	0.00306597
Zfp938	228.134	-2.03328	0.735659	-2.76389	0.00571176	0.0461771
Dbpht2	41.3907	-2.05078	0.833843	-2.45943	0.0139157	0.0855829
Thg1l	225.274	-2.05285	0.791658	-2.59311	0.00951131	0.0649056
Sema3e	1753.81	-2.05309	0.509612	-4.02874	5.61e-05	0.0012325
Chac1	57.0846	-2.06128	0.835915	-2.46589	0.0136673	0.0845323
Zfp758	447.552	-2.06227	0.814655	-2.53146	0.0113588	0.073992
Tmem220	38.945	-2.06367	0.834549	-2.4728	0.013406	0.0833899
Bcl6	3051.15	-2.07553	0.360228	-5.76172	8.33e-09	6.93e-07
Eya1	50.541	-2.07741	0.828869	-2.50633	0.0121993	0.0781619
Gm17455	2733.23	-2.08061	0.377694	-5.50872	3.61e-08	2.59e-06
Tdrd3	719.066	-2.0809	0.534409	-3.89383	9.87e-05	0.00199505
Spock1	128.791	-2.08749	0.827029	-2.52408	0.0116001	0.0752485
AA467197	730.698	-2.0916	0.624191	-3.3509	0.000805499	0.010364
Zbtb41	338.518	-2.09621	0.606332	-3.4572	0.000545813	0.0076851
Clec3a	7165.58	-2.09727	0.384745	-5.45107	5.01e-08	3.43e-06
Coq7	860.809	-2.09772	0.53221	-3.94153	8.1e-05	0.0016871
Arv1	79.8174	-2.09802	0.831396	-2.52348	0.0116198	0.0753316
D6Wsu163e	679.65	-2.10493	0.573804	-3.66837	0.000244097	0.00407312
Gpr64	1369.45	-2.10548	0.330867	-6.3635	1.97e-10	2.53e-08
Wdr37	657.536	-2.10602	0.588787	-3.57689	0.000347712	0.00542113
Rpf1	1223.58	-2.11222	0.435418	-4.851	1.23e-06	5.19e-05
Zfp944	656.092	-2.13772	0.617614	-3.46126	0.00053766	0.00759472
Tmem245	129.976	-2.14335	0.832856	-2.57349	0.0100677	0.0676438
Mmachc	300.365	-2.14375	0.660477	-3.24576	0.00117138	0.0138156
Xpo1	1398.2	-2.14463	0.440431	-4.86938	1.12e-06	4.86e-05
Hmgcr	1787.2	-2.14751	0.382129	-5.61986	1.91e-08	1.49e-06
Exosc8	1918.63	-2.14871	0.358295	-5.99703	2.01e-09	2.07e-07
Micu3	1715.84	-2.15797	0.365726	-5.90053	3.62e-09	3.43e-07
Pfdn4	655.929	-2.16199	0.614507	-3.51826	0.000434395	0.00641468
Chst11	618.294	-2.1633	0.666755	-3.24452	0.00117651	0.0138264
Mrps34	912.887	-2.17576	0.466857	-4.66045	3.16e-06	0.000116168
Tnmd	8781.13	-2.18259	0.288537	-7.56433	3.9e-14	1.18e-11
Crym	78.8145	-2.18674	0.834287	-2.62108	0.00876505	0.0616501
Ap4e1	192.752	-2.18802	0.808024	-2.70786	0.00677187	0.0519351
Cda	208.423	-2.19595	0.785213	-2.79663	0.00516388	0.0428606
Crabp2	3203.95	-2.19767	0.464093	-4.73541	2.19e-06	8.54e-05
Nupr1	45114	-2.20208	0.276697	-7.95844	1.74e-15	8.23e-13
Larp4	820.988	-2.20255	0.50055	-4.40027	1.08e-05	0.000321355
Zfp846	308.76	-2.20577	0.805133	-2.73963	0.00615087	0.0487152
Snupn	510.196	-2.20705	0.773205	-2.85442	0.00431151	0.0376133
Plagl1	1068.67	-2.20887	0.481361	-4.58879	4.46e-06	0.000155723
Sbsn	2100.22	-2.20915	0.454603	-4.8595	1.18e-06	5.05e-05
P2ry1	239.355	-2.21801	0.836463	-2.65165	0.00800998	0.0580509
Sec23ip	1623.52	-2.21838	0.405929	-5.46494	4.63e-08	3.2e-06
Nov	9041.99	-2.21972	0.321956	-6.89449	5.41e-12	9.99e-10
Arhgef9	119.878	-2.22054	0.830674	-2.67318	0.00751357	0.0557406
Gsk3b	9269.59	-2.22406	0.312467	-7.11774	1.1e-12	2.44e-10
Inpp5b	552.688	-2.22752	0.664255	-3.35341	0.00079821	0.0102945
Tspan2	3483.28	-2.22793	0.290265	-7.67551	1.65e-14	5.61e-12
Ptpn12	1497.25	-2.22904	0.358333	-6.22058	4.95e-10	5.62e-08
Kbtbd7	92.2769	-2.23764	0.835806	-2.67722	0.00742349	0.0552708
1700094D03Rik	178.207	-2.24272	0.819298	-2.73736	0.00619339	0.0488412
2510039O18Rik	234.302	-2.24917	0.73678	-3.0527	0.00226795	0.0233612
Gins3	75.0834	-2.25228	0.832194	-2.70643	0.00680109	0.0520493
Aoc2	177.348	-2.25492	0.836488	-2.6957	0.00702406	0.0530847
Bccip	2839.61	-2.2572	0.308868	-7.30797	2.71e-13	7.04e-11
Exog	263.358	-2.25824	0.781168	-2.89085	0.00384201	0.0346607
Col3a1	201440	-2.27478	0.277991	-8.18291	2.77e-16	1.59e-13
Epg5	198.571	-2.27851	0.80031	-2.84703	0.00441296	0.0381384
Etv3	206.598	-2.28183	0.817757	-2.79035	0.00526505	0.0435015
Scrg1	1205.95	-2.28604	0.82045	-2.78633	0.00533094	0.0438945
Tceanc2	969.487	-2.30111	0.515234	-4.46613	7.96e-06	0.000248704
Hmgxb3	235.575	-2.30148	0.778208	-2.95741	0.00310232	0.029814
Col11a1	921.533	-2.32166	0.658546	-3.52543	0.000422803	0.00630461
Twf1	13640.3	-2.3364	0.354427	-6.59206	4.34e-11	7.06e-09
Alpk1	62.7259	-2.33696	0.834677	-2.79984	0.00511285	0.0425667
Dcp2	193.759	-2.35632	0.717874	-3.28236	0.00102943	0.0125208
Gm10336	297.082	-2.35939	0.766181	-3.07941	0.00207409	0.021818
Ptn	946.206	-2.37742	0.449601	-5.28784	1.24e-07	7.29e-06
Faim	985.619	-2.37749	0.42443	-5.60159	2.12e-08	1.63e-06
Magi3	422.105	-2.38608	0.809458	-2.94775	0.00320096	0.0303213
Slurp1	5172.64	-2.41444	0.37415	-6.45314	1.1e-10	1.49e-08
Calm2	48157.1	-2.4216	0.273086	-8.86753	7.48e-19	6.79e-16
Fam73a	72.4778	-2.44047	0.834534	-2.92436	0.0034517	0.0320141
Tmem263	9092.18	-2.44942	0.250008	-9.79737	1.16e-22	1.4e-19
Ndufaf6	331.958	-2.46229	0.7432	-3.31309	0.000922718	0.0114923
Urb2	111.04	-2.46584	0.836251	-2.94869	0.00319128	0.0302867
Dnph1	217.421	-2.48024	0.812111	-3.05407	0.00225761	0.0233116
Klhl42	1076.98	-2.50951	0.555094	-4.52088	6.16e-06	0.00020215
Spink2	204.333	-2.51644	0.834126	-3.01685	0.00255413	0.0257254
Zfp52	310.38	-2.5293	0.810988	-3.11879	0.00181597	0.0194405
Pla2g2a	279.236	-2.5298	0.800541	-3.16011	0.00157709	0.0172967
Chsy1	2528.33	-2.53208	0.294685	-8.59252	8.51e-18	7.13e-15
Polr3k	1470.33	-2.55532	0.446664	-5.7209	1.06e-08	8.55e-07
Nrep	20840.2	-2.55621	0.312893	-8.16959	3.09e-16	1.69e-13
Lsm10	953.104	-2.56868	0.699856	-3.6703	0.000242267	0.00405564
Adam10	4878.12	-2.58263	0.395636	-6.52778	6.68e-11	9.7e-09
Spag7	1591.89	-2.58373	0.347605	-7.43294	1.06e-13	2.97e-11
Efcab7	291.332	-2.60535	0.793044	-3.28525	0.00101891	0.0124068
Arhgap18	445.514	-2.60543	0.683102	-3.81411	0.000136673	0.00255482
Ooep	111.853	-2.60573	0.835831	-3.11753	0.00182375	0.0195046
Senp1	76.5995	-2.61949	0.826851	-3.16804	0.00153472	0.0169629
Zmynd8	465.624	-2.66108	0.648497	-4.10346	4.07e-05	0.000935794
A830010M20Rik	93.656	-2.6791	0.836071	-3.2044	0.00135347	0.0154128
Lin7c	1704.75	-2.6803	0.40232	-6.66211	2.7e-11	4.53e-09
4933400C23Rik	279.47	-2.69014	0.785197	-3.42607	0.000612387	0.00837364
Kirrel	464.7	-2.71253	0.573093	-4.73315	2.21e-06	8.6e-05
Brdt	363.391	-2.72012	0.809576	-3.35993	0.000779615	0.0100905
Sema6d	131.659	-2.73809	0.782144	-3.50074	0.000463963	0.00678694
Spp1	106878	-2.74574	0.418	-6.56875	5.07e-11	7.68e-09
Gspt2	116.41	-2.76209	0.83623	-3.30303	0.000956463	0.0118315
Zfp317	1601.09	-2.85258	0.375352	-7.59973	2.97e-14	9.8e-12
Bbox1	114.972	-2.85377	0.83616	-3.41294	0.000642662	0.00873283
Pitpnc1	325.199	-2.86951	0.624635	-4.5939	4.35e-06	0.000152443
4931406P16Rik	601.951	-2.94742	0.649134	-4.54054	5.61e-06	0.000188149
Lancl2	397.35	-2.95808	0.611146	-4.84022	1.3e-06	5.42e-05
Msrb3	1361.9	-2.98987	0.418461	-7.14491	9.01e-13	2.09e-10
Palmd	685.014	-3.06353	0.562158	-5.44959	5.05e-08	3.44e-06
Gjb4	290.296	-3.19013	0.834625	-3.82223	0.000132248	0.00248919
Yes1	386.304	-3.21721	0.648054	-4.96441	6.89e-07	3.18e-05
Bub1b	170.404	-3.29257	0.819697	-4.01681	5.9e-05	0.00128783
Hoxd10	97.2659	-3.65817	0.826632	-4.42538	9.63e-06	0.000292951
Tmem56	205.667	-3.75928	0.756837	-4.9671	6.8e-07	3.15e-05
Col28a1	135.643	-3.8076	0.817696	-4.6565	3.22e-06	0.000117228
2810021J22Rik	134.825	-3.9655	0.816196	-4.85851	1.18e-06	5.05e-05
Mfi2	133.871	-4.04701	0.815905	-4.96015	7.04e-07	3.24e-05
Mettl4	262.449	-4.33363	0.700201	-6.18912	6.05e-10	6.8e-08
Hexdc	165.009	-4.64393	0.788146	-5.89223	3.81e-09	3.54e-07
Rn45s	185162	-5.00055	0.365689	-13.6743	1.45e-42	1.58e-38
Csf2	663.463	-8.01747	0.659581	-12.1554	5.37e-34	2.93e-30

## Sheet: BL_OB
gene	baseMean	log2FoldChange	lfcSE	stat	pvalue	padj
Vav1	790.569	9.87787	0.989467	9.98302	1.81e-23	2.83e-21
Fcnb	16072.9	9.73271	0.65786	14.7945	1.59e-49	1.38e-46
Ltf	48614.5	9.7035	0.776176	12.5017	7.31e-36	2.23e-33
Ltb4r1	1969.69	9.67963	0.766005	12.6365	1.33e-36	4.5e-34
Parvg	1670.81	9.48228	0.721271	13.1466	1.78e-39	7e-37
Clec5a	1430.86	9.47485	0.851444	11.128	9.17e-29	1.86e-26
Pram1	655.501	9.45264	1.07614	8.78382	1.58e-18	1.7e-16
Pglyrp1	4518.74	9.37312	0.628175	14.9212	2.4e-50	2.25e-47
Hdc	2798.25	9.34744	0.6251	14.9535	1.48e-50	1.64e-47
Cd300lf	412.209	9.33555	1.16443	8.01725	1.08e-15	9.03e-14
Tbc1d10c	920.762	9.29298	0.906725	10.2489	1.2e-24	2.05e-22
Cd37	1461.1	9.26448	0.734444	12.6143	1.76e-36	5.65e-34
Spi1	3253.03	9.25677	0.60629	15.2679	1.25e-52	3.05e-49
Sash3	565.598	9.25636	1.04541	8.85426	8.42e-19	9.25e-17
Camp	166064	9.25624	0.845471	10.948	6.79e-28	1.34e-25
F10	557.283	9.20411	1.04079	8.8434	9.29e-19	1.01e-16
1100001G20Rik	5191.38	9.18066	0.62256	14.7466	3.23e-49	2.63e-46
Mpo	125799	9.15274	0.671678	13.6267	2.78e-42	1.41e-39
Cybb	5902.76	9.13829	0.681021	13.4185	4.71e-41	2.3e-38
Ms4a3	10795.5	9.12904	0.649627	14.0527	7.41e-45	4.11e-42
Lilrb4	364.082	9.12593	1.18546	7.69823	1.38e-14	1.01e-12
Itgal	619.273	9.11957	0.945687	9.64333	5.25e-22	7.61e-20
Mcemp1	2443.89	9.0855	0.71426	12.7202	4.57e-37	1.59e-34
Coro1a	9065.61	9.06942	0.645792	14.0439	8.4e-45	4.45e-42
Slfn2	1594.67	9.06273	0.768895	11.7867	4.57e-32	1.05e-29
Rac2	20304.9	9.05244	0.619798	14.6055	2.59e-48	1.76e-45
Elane	138268	9.0143	0.74814	12.0489	1.96e-33	4.89e-31
Dok3	784.539	9.01359	0.942905	9.55939	1.18e-21	1.64e-19
Napsa	3151.42	8.98219	0.597114	15.0427	3.86e-51	5.22e-48
Nfam1	766.617	8.96777	0.939021	9.55014	1.3e-21	1.77e-19
Prtn3	24185.3	8.93795	0.608707	14.6835	8.22e-49	6.27e-46
Acpp	572.308	8.93772	0.988451	9.04215	1.54e-19	1.82e-17
Clec4a2	1571.17	8.9365	0.732749	12.1958	3.27e-34	8.86e-32
Retsat	761.743	8.90649	0.865185	10.2943	7.48e-25	1.3e-22
Fcgr3	2488.62	8.90142	0.619484	14.3691	8.09e-47	4.93e-44
Gca	1508.72	8.9011	0.753044	11.8202	3.07e-32	7.34e-30
Ctsg	13882.7	8.86273	0.558622	15.8653	1.1e-56	3.36e-53
Myo1g	1243.37	8.84862	0.784343	11.2816	1.62e-29	3.4e-27
Laptm5	3397.75	8.83031	0.602956	14.645	1.45e-48	1.04e-45
Ncf4	3072.02	8.83017	0.731843	12.0657	1.6e-33	4.07e-31
Ebi3	360.373	8.80326	1.2585	6.99506	2.65e-12	1.42e-10
Ces1d	373.278	8.78686	1.29919	6.76334	1.35e-11	6.3e-10
Mgl2	486.375	8.78555	0.988535	8.88745	6.25e-19	6.93e-17
Nkg7	9353.59	8.77979	0.577113	15.2133	2.89e-52	4.63e-49
Ceacam1	1305.17	8.76347	0.79221	11.0621	1.92e-28	3.83e-26
Prom1	530.16	8.74684	1.01632	8.60634	7.54e-18	7.73e-16
9830107B12Rik	297.045	8.73597	1.25423	6.9652	3.28e-12	1.73e-10
Mogat2	985.962	8.73535	0.834918	10.4625	1.28e-25	2.3e-23
Sell	1403.22	8.71565	0.722118	12.0696	1.53e-33	3.97e-31
Csf3r	1077.67	8.69989	0.752594	11.5599	6.58e-31	1.43e-28
Trem1	763.156	8.69869	0.914158	9.51552	1.81e-21	2.42e-19
Rab44	1732.81	8.69708	0.674468	12.8947	4.82e-38	1.78e-35
Lrmp	680.729	8.68943	0.869364	9.99515	1.6e-23	2.53e-21
Siglece	285.695	8.68738	1.25535	6.92028	4.51e-12	2.32e-10
F630028O10Rik	1981.02	8.66363	0.579825	14.9418	1.76e-50	1.79e-47
Gp49a	417.061	8.65228	1.11545	7.75677	8.71e-15	6.52e-13
Plbd1	1079.93	8.6248	0.798868	10.7963	3.58e-27	6.72e-25
Igsf6	2929.04	8.62002	0.643789	13.3895	6.96e-41	3.27e-38
Pilrb2	669.785	8.6154	0.93371	9.22706	2.78e-20	3.46e-18
Spns3	647.069	8.61438	0.874031	9.85592	6.46e-23	9.73e-21
Tango6	450.765	8.58456	1.01105	8.49076	2.05e-17	2e-15
Cst7	2524.63	8.58239	0.589444	14.5602	5.03e-48	3.23e-45
Ldhc	361.95	8.56944	1.11996	7.65157	1.99e-14	1.43e-12
Atp8b4	1763.47	8.55784	0.640807	13.3548	1.11e-40	5.02e-38
Prss57	2612.54	8.55493	0.649641	13.1687	1.33e-39	5.53e-37
Ncf2	667.717	8.55469	0.905464	9.44785	3.46e-21	4.44e-19
Camk2a	166.177	8.55035	1.43872	5.94301	2.8e-09	9.1e-08
Kcnk12	165.25	8.53744	1.4403	5.92752	3.08e-09	9.95e-08
Arhgap30	440.756	8.52493	1.0801	7.89272	2.96e-15	2.36e-13
Padi4	929.06	8.51622	0.899247	9.47039	2.79e-21	3.62e-19
Myo1f	1322.57	8.51453	0.780477	10.9094	1.04e-27	2.01e-25
Clec12a	8264.93	8.48589	0.644487	13.1669	1.36e-39	5.53e-37
Traf3ip3	274.3	8.47989	1.26157	6.72169	1.8e-11	8.23e-10
Ly6c2	18702.9	8.47961	0.566181	14.9768	1.04e-50	1.27e-47
Ifitm6	1750.55	8.46007	0.718896	11.7681	5.7e-32	1.29e-29
S100a8	239518	8.45255	0.78207	10.8079	3.16e-27	6.02e-25
Dock2	622.513	8.4445	0.920048	9.17832	4.38e-20	5.29e-18
Selplg	1331.16	8.4442	0.646904	13.0533	6.09e-39	2.32e-36
Itgb2	2650.78	8.44226	0.678015	12.4514	1.37e-35	4.08e-33
Hmha1	1050.65	8.44079	0.731586	11.5377	8.52e-31	1.82e-28
Was	327.829	8.43463	1.1187	7.53969	4.71e-14	3.17e-12
S100a9	66780.4	8.42819	0.688667	12.2384	1.94e-34	5.49e-32
Stap1	164.735	8.42485	1.4652	5.74996	8.93e-09	2.62e-07
Card9	360.821	8.40225	1.14282	7.35222	1.95e-13	1.23e-11
Retnlg	1507.05	8.38459	0.833651	10.0577	8.5e-24	1.38e-21
Haus5	353.539	8.38073	1.14136	7.34272	2.09e-13	1.3e-11
Tyrobp	5355.58	8.36906	0.550234	15.21	3.04e-52	4.63e-49
Stat4	241.144	8.36075	1.25277	6.67382	2.49e-11	1.12e-09
Clec4b2	237.61	8.34502	1.25242	6.66314	2.68e-11	1.19e-09
Pkmyt1	1175.84	8.31362	0.674722	12.3216	6.93e-35	2.01e-32
Rasal3	334.226	8.29186	1.14894	7.21695	5.32e-13	3.13e-11
Ankrd22	232.032	8.28188	1.26332	6.55563	5.54e-11	2.36e-09
Fpr2	219.558	8.27798	1.2903	6.41557	1.4e-10	5.68e-09
Clec4e	806.863	8.27024	0.844308	9.79528	1.18e-22	1.75e-20
Ptprc	2953.96	8.26945	0.655218	12.6209	1.62e-36	5.34e-34
Arhgap4	742.146	8.24866	0.913016	9.03452	1.65e-19	1.93e-17
Pik3ap1	150.93	8.24614	1.4849	5.55332	2.8e-08	7.37e-07
Cd69	933.668	8.2389	0.86639	9.50947	1.92e-21	2.54e-19
Pirb	229.559	8.22387	1.30338	6.30963	2.8e-10	1.09e-08
Slco4a1	464.471	8.21871	0.986537	8.33087	8.03e-17	7.47e-15
Abca13	366.002	8.2177	1.07813	7.6222	2.49e-14	1.77e-12
Cebpe	1190.44	8.2051	0.847708	9.67915	3.7e-22	5.43e-20
Mefv	380.669	8.1953	1.07754	7.60558	2.84e-14	1.99e-12
Atp2a3	1365.38	8.17117	0.773178	10.5683	4.18e-26	7.72e-24
Olr1	412.231	8.15742	1.00386	8.12602	4.44e-16	3.89e-14
Ncf1	3453.56	8.14058	0.689937	11.799	3.95e-32	9.26e-30
Gpr97	2250.57	8.11904	0.630232	12.8826	5.64e-38	2.02e-35
1700020L24Rik	281.781	8.10697	1.17824	6.88055	5.96e-12	3.03e-10
Cd53	3574.03	8.09547	0.614651	13.1708	1.29e-39	5.53e-37
Ffar2	426.336	8.08635	1.03002	7.85065	4.14e-15	3.19e-13
Slamf7	234.855	8.08578	1.32439	6.1053	1.03e-09	3.59e-08
Pik3cg	480.536	8.0627	0.999634	8.06565	7.28e-16	6.17e-14
Hcls1	916.819	8.05853	0.778849	10.3467	4.33e-25	7.65e-23
Agpat2	1931.37	8.04116	0.76393	10.526	6.55e-26	1.19e-23
Fgr	603.099	8.02201	1.11767	7.17745	7.1e-13	4.12e-11
Mrgpra2b	336.34	7.9842	1.10318	7.23744	4.57e-13	2.73e-11
Plcb2	472.782	7.96733	1.04363	7.63424	2.27e-14	1.62e-12
Sp140	389.547	7.94653	1.05654	7.5213	5.42e-14	3.63e-12
BC147527	246.098	7.94514	1.17637	6.75395	1.44e-11	6.69e-10
Map4k1	409.809	7.91708	0.944373	8.38343	5.14e-17	4.86e-15
Shmt1	272.699	7.91639	1.1975	6.61075	3.82e-11	1.67e-09
Wdhd1	555.245	7.9061	0.830106	9.5242	1.66e-21	2.25e-19
Tmem40	482.758	7.90588	0.934566	8.45941	2.69e-17	2.58e-15
Tnf	168.329	7.89856	1.56083	5.06049	4.18e-07	8.54e-06
Plac8	6943.53	7.89795	0.557469	14.1675	1.46e-45	8.45e-43
Dmkn	973.219	7.89528	0.700698	11.2677	1.89e-29	3.91e-27
Cd52	2535.93	7.89285	0.659812	11.9623	5.6e-33	1.37e-30
Ap1g2	168.875	7.89201	1.31886	5.98395	2.18e-09	7.25e-08
Cd300a	340.262	7.87796	1.18694	6.63719	3.2e-11	1.41e-09
Spn	493.034	7.87192	0.975747	8.06759	7.17e-16	6.11e-14
Fcho1	360.301	7.8715	1.0421	7.55352	4.24e-14	2.9e-12
BC035044	610.154	7.86831	1.00363	7.83985	4.51e-15	3.46e-13
Cyth4	586.43	7.84832	0.904302	8.67887	4e-18	4.24e-16
Olfm4	334.515	7.84363	1.36375	5.7515	8.85e-09	2.6e-07
Slc25a29	178.366	7.81466	1.314	5.94724	2.73e-09	8.93e-08
Ubash3a	230.129	7.80544	1.24411	6.27391	3.52e-10	1.32e-08
Dok2	180.093	7.78164	1.32674	5.86522	4.49e-09	1.4e-07
5430421N21Rik	246.863	7.74775	1.25623	6.16744	6.94e-10	2.47e-08
Tst	460.561	7.70868	0.96333	8.00212	1.22e-15	1.01e-13
Bin2	832.492	7.65991	0.767453	9.98096	1.85e-23	2.85e-21
Cep72	159.562	7.65604	1.32397	5.78265	7.35e-09	2.19e-07
B430306N03Rik	448.892	7.64481	1.27889	5.97769	2.26e-09	7.5e-08
Pstpip2	210.723	7.64427	1.22256	6.25269	4.03e-10	1.5e-08
Lyl1	696.243	7.64299	0.763833	10.0061	1.43e-23	2.3e-21
Il1r2	791.92	7.63555	0.850997	8.97249	2.9e-19	3.3e-17
Ipcef1	101.808	7.63483	1.53183	4.98414	6.22e-07	1.2e-05
Hk3	5416.04	7.61186	0.608455	12.5101	6.57e-36	2.05e-33
Nek2	295.31	7.60374	1.069	7.11292	1.14e-12	6.38e-11
Arhgap15	486.629	7.60148	0.900912	8.43755	3.24e-17	3.09e-15
Ptpn18	670.917	7.54887	0.744998	10.1327	3.95e-24	6.7e-22
Slc6a13	188.449	7.51098	1.26671	5.92952	3.04e-09	9.85e-08
Klrb1f	147.07	7.51068	1.34011	5.60452	2.09e-08	5.63e-07
Cd27	281.943	7.50125	1.07195	6.99777	2.6e-12	1.4e-10
Gsg2	195.753	7.49792	1.28983	5.8131	6.13e-09	1.87e-07
Tfec	379.754	7.49378	0.984275	7.6135	2.67e-14	1.88e-12
Ccdc88b	341.967	7.49189	1.1545	6.48929	8.62e-11	3.56e-09
B4galnt1	2019.34	7.47407	0.644459	11.5974	4.25e-31	9.41e-29
Adprhl2	280.944	7.47107	1.09276	6.83686	8.1e-12	3.95e-10
Cd79b	329.958	7.46128	1.05237	7.08995	1.34e-12	7.5e-11
Bzrap1	311.403	7.44918	1.05458	7.06365	1.62e-12	8.99e-11
Vsig10l	134.264	7.44208	1.37994	5.39305	6.93e-08	1.68e-06
Treml2	322.864	7.42311	1.05832	7.01406	2.32e-12	1.27e-10
Arhgap9	582.868	7.41521	0.862457	8.59777	8.13e-18	8.26e-16
Nckap1l	552.307	7.4055	0.910722	8.13145	4.24e-16	3.75e-14
A630001G21Rik	138.83	7.40008	1.35381	5.46611	4.6e-08	1.17e-06
Dgkg	268.971	7.39122	1.12123	6.59203	4.34e-11	1.88e-09
Cytip	566.477	7.38466	0.815032	9.06057	1.3e-19	1.55e-17
Btk	377.88	7.37829	0.970764	7.6005	2.95e-14	2.06e-12
Dolpp1	438.851	7.37088	0.861993	8.55097	1.22e-17	1.23e-15
Slc37a1	200.601	7.36789	1.4843	4.96388	6.91e-07	1.32e-05
Gmfg	420.866	7.36586	0.995206	7.40134	1.35e-13	8.61e-12
Il18rap	465.74	7.36303	1.05152	7.00228	2.52e-12	1.37e-10
Slfn4	438.444	7.36123	0.898946	8.18873	2.64e-16	2.38e-14
Sytl1	134.272	7.35091	1.38599	5.30373	1.13e-07	2.58e-06
Mzb1	460.946	7.35032	1.22604	5.99517	2.03e-09	6.83e-08
Hcst	450.108	7.3428	0.969371	7.57481	3.6e-14	2.49e-12
Inpp5d	354.133	7.33197	1.01105	7.25187	4.11e-13	2.47e-11
Clec7a	422.781	7.33146	1.00992	7.25946	3.89e-13	2.36e-11
Gpr171	321.896	7.31735	0.987694	7.40852	1.28e-13	8.23e-12
Rinl	380.972	7.31617	0.956863	7.646	2.07e-14	1.49e-12
Tuba8	204.565	7.30997	1.17272	6.23336	4.57e-10	1.68e-08
Klhl6	475.327	7.28288	0.931804	7.8159	5.46e-15	4.16e-13
Cd48	646.766	7.28273	0.840025	8.66967	4.33e-18	4.56e-16
Cep128	410.726	7.27535	0.919106	7.91569	2.46e-15	1.97e-13
Metrn	104.188	7.27376	1.59855	4.55022	5.36e-06	8.21e-05
Pde2a	1640.62	7.26712	0.759277	9.5711	1.06e-21	1.48e-19
Pi16	205.514	7.24905	1.20546	6.01353	1.82e-09	6.13e-08
2410016O06Rik	392.459	7.24225	0.960469	7.54033	4.69e-14	3.17e-12
Adap1	297.833	7.2421	1.11641	6.48695	8.76e-11	3.6e-09
Mylk3	163.725	7.23398	1.44423	5.00888	5.47e-07	1.08e-05
Sgol2	233.368	7.2253	1.1126	6.49409	8.35e-11	3.46e-09
Tm6sf1	1022.73	7.21616	0.748966	9.63484	5.7e-22	8.17e-20
Mis18bp1	392.896	7.21368	0.954057	7.56106	4e-14	2.75e-12
Kif18b	75.1791	7.19644	1.56207	4.607	4.09e-06	6.53e-05
Dapp1	588.393	7.19289	0.758277	9.48583	2.4e-21	3.15e-19
Hcar2	304.032	7.18197	1.27074	5.65182	1.59e-08	4.4e-07
Oas1b	118.262	7.17346	1.41851	5.05705	4.26e-07	8.66e-06
Rasgrp4	293.408	7.15703	1.01393	7.05867	1.68e-12	9.27e-11
Kif20b	403.46	7.15603	1.05288	6.79664	1.07e-11	5.08e-10
Zbtbd6	268.979	7.1533	1.09219	6.54951	5.77e-11	2.44e-09
Ccdc22	267.933	7.14737	1.13462	6.29933	2.99e-10	1.15e-08
Eif4ebp2	90.6806	7.1472	1.60306	4.45848	8.25e-06	0.000119807
Cers6	109.282	7.14453	1.40212	5.09551	3.48e-07	7.21e-06
Adam8	203.494	7.14447	1.18554	6.02633	1.68e-09	5.7e-08
Arhgap25	144.316	7.14144	1.4348	4.97732	6.45e-07	1.24e-05
Slco4c1	115.932	7.13842	1.40161	5.09302	3.52e-07	7.29e-06
Dach1	204.15	7.13034	1.20947	5.8954	3.74e-09	1.18e-07
Muc13	215.722	7.1227	1.09805	6.48667	8.78e-11	3.6e-09
Cdk6	292.924	7.11998	1.00481	7.08592	1.38e-12	7.69e-11
Osm	169.364	7.11878	1.33198	5.34452	9.07e-08	2.12e-06
Bard1	185.574	7.11446	1.22678	5.7993	6.66e-09	1.99e-07
Xk	242.858	7.09753	1.05105	6.7528	1.45e-11	6.72e-10
Pepd	729.976	7.09059	0.763174	9.29093	1.53e-20	1.94e-18
Naip2	150.53	7.08536	1.26672	5.59349	2.23e-08	5.98e-07
Phf7	143.481	7.06569	1.29716	5.44704	5.12e-08	1.27e-06
Ly6d	645.671	7.06121	1.13671	6.21197	5.23e-10	1.9e-08
Ache	171.889	7.05607	1.3113	5.38095	7.41e-08	1.78e-06
S1pr4	308.668	7.05311	1.06576	6.61794	3.64e-11	1.6e-09
Pik3cb	121.733	7.05121	1.41176	4.9946	5.9e-07	1.15e-05
Ticam1	147.894	7.03521	1.27835	5.50334	3.73e-08	9.61e-07
Ttk	212.241	7.02723	1.2099	5.80811	6.32e-09	1.92e-07
Rhoh	283.632	7.01778	1.22072	5.74887	8.98e-09	2.62e-07
Dennd1c	178.882	7.00164	1.24144	5.63994	1.7e-08	4.67e-07
Rtn4ip1	171.101	6.99198	1.19551	5.84851	4.96e-09	1.53e-07
Atp1a3	160.455	6.98948	1.33063	5.25275	1.5e-07	3.31e-06
Tmem180	606.764	6.96847	0.861348	8.09019	5.96e-16	5.15e-14
Gins3	301.962	6.96798	1.01461	6.86763	6.53e-12	3.25e-10
Siglec5	305.402	6.96494	1.01463	6.86451	6.67e-12	3.31e-10
B3gnt5	156.727	6.92759	1.31874	5.2532	1.49e-07	3.31e-06
Gmpr	220.785	6.92711	1.09612	6.31965	2.62e-10	1.03e-08
Susd3	67.3606	6.92404	1.59592	4.3386	1.43e-05	0.00019254
Gpr160	527.895	6.91314	0.836902	8.2604	1.45e-16	1.34e-14
Haao	131.251	6.90828	1.2908	5.35192	8.7e-08	2.05e-06
1810011H11Rik	171.677	6.9068	1.26185	5.47357	4.41e-08	1.13e-06
Chtf18	248.731	6.90324	1.07353	6.4304	1.27e-10	5.19e-09
Isg15	147.065	6.89764	1.38764	4.97077	6.67e-07	1.28e-05
Ly86	334.065	6.89447	0.994688	6.93129	4.17e-12	2.15e-10
Mgam	185.019	6.89343	1.26047	5.46894	4.53e-08	1.15e-06
Pigb	90.5233	6.88423	1.63429	4.21236	2.53e-05	0.000315512
Clec4d	137.576	6.88422	1.36619	5.03898	4.68e-07	9.39e-06
Alkbh4	240.107	6.88197	1.24515	5.52701	3.26e-08	8.5e-07
Pdlim3	85.391	6.87074	1.63196	4.21013	2.55e-05	0.000317525
Mxd3	220.114	6.86745	1.11541	6.15688	7.42e-10	2.63e-08
Polh	145.359	6.86506	1.30957	5.24221	1.59e-07	3.49e-06
Slc35c1	594.706	6.85846	0.895961	7.65487	1.94e-14	1.4e-12
Trim14	124.111	6.85496	1.31307	5.22054	1.78e-07	3.89e-06
Ptprcap	287.652	6.85378	1.00684	6.80723	9.95e-12	4.74e-10
Zfand4	132.956	6.82475	1.35519	5.036	4.75e-07	9.5e-06
Zfp512	146.15	6.81416	1.35457	5.03049	4.89e-07	9.76e-06
Txnl4b	305.913	6.81361	1.07947	6.31198	2.75e-10	1.08e-08
Acap1	826.109	6.81114	0.903051	7.54237	4.62e-14	3.14e-12
Ccdc125	398.998	6.78646	1.02045	6.65044	2.92e-11	1.3e-09
AI839979	170.98	6.78452	1.26624	5.35799	8.42e-08	2e-06
Tbc1d20	104.617	6.78442	1.4877	4.56036	5.11e-06	7.91e-05
Ankle1	155.161	6.77563	1.29949	5.21406	1.85e-07	4e-06
H2-Aa	333.305	6.77456	0.971979	6.96987	3.17e-12	1.68e-10
Car9	65.489	6.7742	1.61933	4.18333	2.87e-05	0.000352
Tifab	264.506	6.76756	1.03255	6.55419	5.59e-11	2.38e-09
Slc25a35	87.2786	6.75494	1.44621	4.67079	3e-06	4.94e-05
Plek	308.416	6.74105	1.1218	6.00915	1.87e-09	6.28e-08
Armc3	65.3782	6.73688	1.62599	4.14326	3.42e-05	0.000411701
P2rx1	121.378	6.73193	1.36942	4.91591	8.84e-07	1.65e-05
Gtse1	113.691	6.73066	1.32179	5.09208	3.54e-07	7.32e-06
Mctp1	276.082	6.72999	1.05339	6.38886	1.67e-10	6.72e-09
Aagab	538.441	6.72976	0.793342	8.4828	2.2e-17	2.13e-15
Rev1	297.892	6.72918	0.945782	7.11494	1.12e-12	6.35e-11
Rab37	121.01	6.71619	1.31028	5.12575	2.96e-07	6.17e-06
Mfng	194.227	6.71288	1.11189	6.03735	1.57e-09	5.35e-08
Lair1	858.131	6.70187	1.52911	4.38286	1.17e-05	0.000161729
Ccl4	214.695	6.69778	1.26631	5.28923	1.23e-07	2.75e-06
Rgs18	560.439	6.69422	0.959542	6.97648	3.03e-12	1.61e-10
Tor4a	247.033	6.68173	1.01702	6.56992	5.03e-11	2.17e-09
Wfdc17	102.907	6.67071	1.46536	4.55227	5.31e-06	8.16e-05
Dsn1	400.655	6.64329	0.994263	6.68163	2.36e-11	1.06e-09
Snx20	169.245	6.64253	1.17124	5.67135	1.42e-08	3.98e-07
Arl11	173.63	6.63911	1.2049	5.5101	3.59e-08	9.27e-07
Il1f9	96.8316	6.63818	1.45768	4.55394	5.27e-06	8.12e-05
Gripap1	209.818	6.6323	1.10706	5.9909	2.09e-09	6.97e-08
Igj	14248.6	6.62868	1.56619	4.23235	2.31e-05	0.000292181
Hbq1b	78.3261	6.62151	1.65434	4.00251	6.27e-05	0.000692777
AI467606	695.655	6.60905	0.913855	7.23206	4.76e-13	2.83e-11
Coro2a	111.183	6.58939	1.33933	4.91992	8.66e-07	1.62e-05
D5Ertd605e	116.712	6.57898	1.36406	4.82309	1.41e-06	2.51e-05
Psd4	485.777	6.5732	0.937064	7.01468	2.3e-12	1.27e-10
E2f7	289.359	6.57237	1.25977	5.21712	1.82e-07	3.95e-06
Fgd2	80.6694	6.57173	1.45348	4.52139	6.14e-06	9.26e-05
Arhgap19	772.106	6.55768	0.953456	6.8778	6.08e-12	3.08e-10
Madd	310.994	6.55132	1.00151	6.54142	6.09e-11	2.57e-09
Zeb2os	127.763	6.54958	1.36853	4.78584	1.7e-06	2.98e-05
Pigw	112.643	6.54426	1.34394	4.86945	1.12e-06	2.02e-05
Def6	435.359	6.53798	0.988268	6.61559	3.7e-11	1.62e-09
BC030867	172.952	6.53216	1.22001	5.35418	8.59e-08	2.03e-06
Rmi2	172.824	6.51592	1.22747	5.30842	1.11e-07	2.52e-06
Fem1a	126.004	6.51534	1.24411	5.23694	1.63e-07	3.59e-06
Fam221a	51.2849	6.51343	1.6267	4.00407	6.23e-05	0.00068891
Baiap3	73.8527	6.51285	1.66255	3.91738	8.95e-05	0.000932817
Nlrx1	163.814	6.51281	1.22476	5.31761	1.05e-07	2.43e-06
Gipc1	578.976	6.51064	0.763736	8.52473	1.53e-17	1.52e-15
Rcsd1	659.513	6.50697	0.88381	7.3624	1.81e-13	1.14e-11
Fut7	157.248	6.50138	1.25756	5.16983	2.34e-07	4.99e-06
Nrg4	73.4792	6.49699	1.66396	3.90454	9.44e-05	0.000972931
Cit	186.559	6.49678	1.15284	5.63545	1.75e-08	4.77e-07
Tspan32	1622.62	6.49044	0.818147	7.9331	2.14e-15	1.73e-13
Eml2	128.533	6.48985	1.32665	4.8919	9.99e-07	1.83e-05
Nsl1	142.554	6.48622	1.3232	4.90191	9.49e-07	1.75e-05
Lin28a	56.5403	6.48074	1.64839	3.93154	8.44e-05	0.000885565
Tnnt1	138.976	6.47669	1.27587	5.07628	3.85e-07	7.89e-06
Mpeg1	255.479	6.47253	1.03076	6.27936	3.4e-10	1.28e-08
Zfp865	101.316	6.46739	1.39139	4.64814	3.35e-06	5.47e-05
Pms2	234.592	6.46665	1.03006	6.27792	3.43e-10	1.29e-08
Susd1	153.403	6.46535	1.19982	5.38859	7.1e-08	1.71e-06
Tmem86b	107.779	6.46266	1.37334	4.70581	2.53e-06	4.22e-05
Ctu2	365.296	6.45452	0.92761	6.95823	3.45e-12	1.81e-10
Chdh	48.3545	6.45131	1.62847	3.96158	7.45e-05	0.000794878
Pou2af1	70.661	6.449	1.66688	3.8689	0.000109326	0.00109524
Hs1bp3	173.733	6.44154	1.16761	5.51687	3.45e-08	8.97e-07
Celsr3	163.138	6.43507	1.50089	4.28751	1.81e-05	0.000233363
Pdxp	47.5852	6.4346	1.62887	3.95034	7.8e-05	0.000826047
Adssl1	2557.43	6.396	1.12811	5.66968	1.43e-08	4.01e-07
Nckipsd	213.868	6.37905	1.07696	5.92319	3.16e-09	1.02e-07
Clhc1	109.747	6.37651	1.43509	4.44329	8.86e-06	0.000126928
Zfp790	127.542	6.37146	1.29265	4.92901	8.26e-07	1.56e-05
Nlrc4	44.7267	6.34731	1.63483	3.88255	0.000103365	0.00104583
Tbc1d2	110.107	6.34635	1.42112	4.46574	7.98e-06	0.000116227
Prodh	543.662	6.34035	1.05166	6.02887	1.65e-09	5.62e-08
Prss16	80.2116	6.33943	1.48496	4.26909	1.96e-05	0.000251763
Glt1d1	88.7372	6.33291	1.55488	4.07292	4.64e-05	0.000536021
Adora2b	90.2982	6.32512	1.37658	4.5948	4.33e-06	6.88e-05
Mrgpra2a	82.1333	6.32066	1.4958	4.22559	2.38e-05	0.000299849
Tnfaip8l2	83.4655	6.31496	1.68848	3.74004	0.000183994	0.00168666
Zfp219	99.6179	6.30986	1.37818	4.5784	4.69e-06	7.34e-05
2310005G13Rik	115.933	6.29423	1.60685	3.91712	8.96e-05	0.000932997
Gm20324	53.936	6.28909	1.66822	3.76993	0.000163293	0.00152721
Myf5	84.8885	6.28342	1.55663	4.03655	5.42e-05	0.000611202
Aoah	314.484	6.28218	1.07212	5.85958	4.64e-09	1.44e-07
Slc16a6	293.982	6.27979	1.00866	6.22587	4.79e-10	1.75e-08
Engase	85.9837	6.27812	1.37301	4.57251	4.82e-06	7.53e-05
Met	141.217	6.26797	1.3683	4.58086	4.63e-06	7.28e-05
4930581F22Rik	89.7334	6.26617	1.36843	4.57909	4.67e-06	7.33e-05
Tnfrsf13b	43.3225	6.26304	1.64522	3.80682	0.000140767	0.00134818
Fam78a	151.39	6.25488	1.26111	4.95983	7.06e-07	1.34e-05
Cmah	81.4896	6.25204	1.69334	3.69214	0.000222374	0.00198706
Mutyh	41.7725	6.24049	1.64342	3.79725	0.00014631	0.00139142
Fam134c	133.312	6.23807	1.22738	5.08243	3.73e-07	7.69e-06
Narfl	291.782	6.23328	1.0089	6.17827	6.48e-10	2.31e-08
Vgll2	59.6844	6.23173	1.68052	3.70821	0.000208732	0.00188788
Aldh3b2	69.4812	6.22852	1.47566	4.22083	2.43e-05	0.000305314
Mblac1	114.726	6.22659	1.30051	4.7878	1.69e-06	2.95e-05
1700010I14Rik	61.8162	6.21695	1.68388	3.69203	0.000222469	0.00198706
Pkp3	85.7078	6.20988	1.69915	3.6547	0.000257486	0.0022371
Rtkn2	68.7752	6.20128	1.48008	4.18981	2.79e-05	0.000342435
Kifc1	46.8589	6.20075	1.66848	3.71641	0.000202077	0.00183722
Armc6	145.808	6.19651	1.16644	5.31235	1.08e-07	2.48e-06
Fam203a	140.64	6.1963	1.30935	4.73234	2.22e-06	3.77e-05
Polq	315.458	6.18837	1.03731	5.96576	2.43e-09	8.04e-08
Acads	242.301	6.18706	1.13478	5.45221	4.97e-08	1.24e-06
Kif21b	142.912	6.17462	1.46994	4.20059	2.66e-05	0.000329513
Des	169.47	6.17388	1.30989	4.71327	2.44e-06	4.08e-05
Slc2a9	71.0329	6.17169	1.4967	4.12353	3.73e-05	0.0004438
6530402F18Rik	152.996	6.16784	1.43493	4.29837	1.72e-05	0.000224006
Gm9733	98.2687	6.16591	1.42279	4.33367	1.47e-05	0.000195828
Gpr132	69.331	6.15876	1.4935	4.1237	3.73e-05	0.0004438
Serpinb10	153.602	6.14789	1.29841	4.73494	2.19e-06	3.73e-05
Samd10	102.44	6.14705	1.29946	4.73047	2.24e-06	3.79e-05
Tbc1d25	71.2225	6.14275	1.50459	4.08268	4.45e-05	0.000516928
Ccnf	665.642	6.13734	0.817998	7.50287	6.24e-14	4.16e-12
Tgfb1	583.537	6.13415	0.794163	7.72405	1.13e-14	8.33e-13
Mark4	44.22	6.13316	1.67146	3.66935	0.000243172	0.00214371
Arhgef39	338.286	6.11998	1.1649	5.25363	1.49e-07	3.31e-06
Ccl6	208.202	6.11512	1.39696	4.37745	1.2e-05	0.000165606
9430091E24Rik	76.2691	6.09887	1.55776	3.91516	9.03e-05	0.000939027
Gsdmd	850.929	6.09774	0.780551	7.81209	5.62e-15	4.26e-13
Ccr2	160.636	6.09116	1.15146	5.28994	1.22e-07	2.74e-06
Mlh3	114.629	6.08757	1.47607	4.12417	3.72e-05	0.000443426
Ddx23	67.7693	6.07831	1.50852	4.02933	5.59e-05	0.000627981
Recql4	64.7232	6.06015	1.52964	3.96183	7.44e-05	0.000794878
Gpr84	163.163	6.05875	1.47353	4.11173	3.93e-05	0.000463496
Slamf9	37.8219	6.05751	1.66093	3.64706	0.000265261	0.00229041
Derl3	135.278	6.05176	1.47081	4.11459	3.88e-05	0.000458671
Fcrla	47.0493	6.04568	1.68714	3.58339	0.000339168	0.00286367
Tmem191c	55.9157	6.03008	1.52052	3.96579	7.32e-05	0.000784419
Ticam2	78.5453	6.02527	1.40212	4.29726	1.73e-05	0.000224764
Wdfy4	212.823	6.02302	1.07693	5.59277	2.23e-08	5.99e-07
Gpr65	155.318	6.02254	1.36111	4.42473	9.66e-06	0.000137215
Abca7	304.994	6.01736	1.06163	5.66805	1.44e-08	4.04e-07
AA467197	111.119	6.01031	1.36031	4.41834	9.95e-06	0.000140838
Gpr56	467.41	6.00914	0.916518	6.55649	5.51e-11	2.36e-09
Mtfp1	237.068	6.00821	1.15002	5.22447	1.75e-07	3.82e-06
Oas1a	242.22	6.00354	1.11157	5.40095	6.63e-08	1.61e-06
Fancd2	177.314	6.00071	1.13371	5.29298	1.2e-07	2.71e-06
Ctss	425.216	5.99578	0.884099	6.7818	1.19e-11	5.59e-10
Slc5a6	94.2569	5.99406	1.32404	4.52709	5.98e-06	9.03e-05
Cecr2	155.795	5.99266	1.42618	4.2019	2.65e-05	0.000327949
Il21r	80.3603	5.98706	1.56774	3.81892	0.000134036	0.00129593
Cyp4f18	205.853	5.98524	1.18748	5.04031	4.65e-07	9.35e-06
Ccdc88c	137.616	5.98121	1.31388	4.55232	5.31e-06	8.16e-05
Gfod1	81.4515	5.98108	1.43191	4.17699	2.95e-05	0.000361401
Nkiras2	89.2614	5.96134	1.51	3.9479	7.88e-05	0.000832922
Sik2	38.2184	5.94617	1.68205	3.53508	0.000407645	0.00334597
Iqgap3	111.077	5.94547	1.28525	4.62591	3.73e-06	6.05e-05
Tnfsf13	69.964	5.94115	1.41261	4.20579	2.6e-05	0.000323009
Trpv2	230.819	5.93223	1.01962	5.8181	5.95e-09	1.83e-07
Ptpn6	2809.93	5.92911	1.20654	4.91415	8.92e-07	1.66e-05
Sh2d2a	34.4402	5.92077	1.67101	3.54323	0.000395261	0.00326271
Ino80b	174.822	5.90591	1.19046	4.96104	7.01e-07	1.34e-05
Fitm2	57.4719	5.89839	1.5123	3.90028	9.61e-05	0.000985795
Taco1	51.5009	5.89722	1.53415	3.84397	0.000121059	0.00118837
Casc5	543.011	5.89705	0.883913	6.67153	2.53e-11	1.13e-09
Exo5	74.9765	5.89271	1.41323	4.16967	3.05e-05	0.000370793
Rnf128	56.6286	5.88381	1.51208	3.89121	9.97e-05	0.00101595
Csf2rb	451.763	5.8822	0.912531	6.44603	1.15e-10	4.7e-09
Gltpd1	219.946	5.87931	1.02634	5.72842	1.01e-08	2.91e-07
Abcd2	605.119	5.8731	0.914358	6.42319	1.33e-10	5.42e-09
Fpr1	66.6778	5.87277	1.57955	3.718	0.000200809	0.00182706
Rab11fip1	112.542	5.87225	1.34978	4.35052	1.36e-05	0.000183984
AW011738	32.7628	5.87121	1.6721	3.51129	0.000445939	0.00357926
Msto1	182.899	5.86391	1.11589	5.25493	1.48e-07	3.29e-06
Gdf3	173.105	5.85835	1.18395	4.94814	7.49e-07	1.42e-05
Mgat5	76.783	5.84546	1.5884	3.68009	0.000233154	0.00206736
Prkd2	345.892	5.83408	0.947724	6.15589	7.47e-10	2.64e-08
Oasl1	39.2556	5.83291	1.70008	3.43097	0.000601436	0.00458868
Alg8	366.48	5.82851	0.847987	6.87334	6.27e-12	3.16e-10
Rrp1b	294.3	5.82331	0.984469	5.91518	3.32e-09	1.06e-07
1810006J02Rik	58.0632	5.82224	1.5344	3.79448	0.000147953	0.00140377
Ms4a6c	293.852	5.81985	0.982323	5.92458	3.13e-09	1.01e-07
Cfp	934.434	5.81628	0.864249	6.72987	1.7e-11	7.81e-10
Cldn15	1173.1	5.79894	0.840161	6.90218	5.12e-12	2.61e-10
Havcr2	44.5827	5.79261	1.71082	3.38587	0.000709522	0.00525866
Arrdc1	1099.41	5.78972	0.777985	7.44195	9.92e-14	6.54e-12
9030617O03Rik	77.0264	5.78262	1.50193	3.85013	0.000118055	0.00116545
Ecsit	311.103	5.77794	0.995482	5.80416	6.47e-09	1.95e-07
Irg1	92.2582	5.77494	1.63107	3.54059	0.000399236	0.00328884
Ccnj	41.1783	5.77323	1.7089	3.37832	0.000729303	0.0053532
Ppp1r42	65.4105	5.77248	1.41938	4.06691	4.76e-05	0.000545894
9830166K06Rik	33.9935	5.76441	1.69589	3.39905	0.000676216	0.00506414
Pyhin1	55.4634	5.76234	1.53806	3.7465	0.000179321	0.00165002
Rnase6	49.5558	5.76019	1.53932	3.74204	0.000182534	0.00167505
Macrod1	120.6	5.75975	1.30447	4.41541	1.01e-05	0.000142431
Xrcc3	209.028	5.75776	1.40648	4.09374	4.24e-05	0.000496174
Sdsl	180.425	5.74447	1.18624	4.84261	1.28e-06	2.29e-05
Rgs1	42.0939	5.74381	1.71302	3.35303	0.000799312	0.00577323
Naip5	81.2854	5.74075	1.40082	4.09814	4.16e-05	0.00048967
Siglech	76.9951	5.73246	1.64461	3.4856	0.000491035	0.00387238
Sh2b1	594.484	5.72388	0.802797	7.12993	1e-12	5.78e-11
Cd79a	106.728	5.72324	1.49388	3.83113	0.000127554	0.00124014
Relt	274.895	5.72029	1.18914	4.81046	1.51e-06	2.66e-05
Cdc7	523.003	5.71471	0.943529	6.05674	1.39e-09	4.8e-08
Epsti1	38.4986	5.71206	1.71189	3.3367	0.000847782	0.00606226
Exo1	63.2255	5.71139	1.42793	3.99978	6.34e-05	0.000698273
Dusp26	56.3648	5.70961	1.72814	3.3039	0.000953496	0.00664667
Tti2	240.23	5.70706	1.10986	5.14212	2.72e-07	5.7e-06
Cep55	125.938	5.70694	1.33066	4.28881	1.8e-05	0.000232246
Tfr2	189.163	5.69399	1.28274	4.43892	9.04e-06	0.000129228
Vamp1	29.7746	5.68771	1.68994	3.36563	0.000763702	0.00557214
Gyltl1b	43.627	5.68032	1.72093	3.30073	0.000964333	0.00669923
Cd200r1	43.7189	5.67652	1.72138	3.29765	0.000974973	0.00676158
Parvb	48.9527	5.6764	1.57729	3.59883	0.000319653	0.00271204
E030030I06Rik	58.3197	5.6762	1.43591	3.95304	7.72e-05	0.000819497
Aldh1l1	40.0026	5.66934	1.71808	3.29982	0.000967477	0.00671724
Il22ra2	89.327	5.66914	1.39578	4.06163	4.87e-05	0.000556822
Gm10872	29.5908	5.66553	1.69304	3.34636	0.000818813	0.00590359
Ctu1	65.6152	5.66497	1.48541	3.81373	0.000136885	0.00131745
Epb4.2	190.193	5.66437	1.3951	4.06019	4.9e-05	0.000559229
Zbtb34	170.442	5.65822	1.24014	4.56256	5.05e-06	7.86e-05
Dyrk3	107.88	5.65456	1.26108	4.48391	7.33e-06	0.000107784
Tssk6	48.6186	5.64609	1.5347	3.67894	0.000234206	0.00207513
Rttn	106.722	5.64401	1.28731	4.38434	1.16e-05	0.000160818
Clstn3	93.8516	5.64188	1.31242	4.29885	1.72e-05	0.000223873
Hal	68.1244	5.64056	1.46442	3.85174	0.000117283	0.0011597
Neurl3	204.508	5.63583	1.08433	5.19752	2.02e-07	4.34e-06
Nup93	166.776	5.6305	1.32702	4.24296	2.21e-05	0.000280739
Hsd17b14	76.0672	5.62666	1.64785	3.41455	0.000638876	0.00482302
Slc7a8	93.6094	5.61456	1.38283	4.0602	4.9e-05	0.000559229
Fn3krp	85.0731	5.61177	1.3061	4.29657	1.73e-05	0.00022522
Cyb561a3	963.142	5.60626	0.857915	6.53475	6.37e-11	2.67e-09
Uba7	278.73	5.60498	0.905914	6.18711	6.13e-10	2.21e-08
Coq3	184.313	5.60322	1.1213	4.99709	5.82e-07	1.14e-05
Celsr1	232.388	5.60001	1.12364	4.98379	6.24e-07	1.2e-05
Lcp1	4070.17	5.59878	1.23066	4.54942	5.38e-06	8.23e-05
Mmp9	299.026	5.59852	0.990631	5.65147	1.59e-08	4.4e-07
Cd86	47.6257	5.59451	1.59036	3.51776	0.000435203	0.00351391
B3galt4	54.1067	5.59434	1.61518	3.4636	0.000533006	0.00414439
Dclre1c	114.249	5.58752	1.41762	3.94147	8.1e-05	0.000851903
Aldoc	62.1051	5.57891	1.46821	3.79981	0.000144806	0.0013782
Med18	116.192	5.57891	1.21356	4.59714	4.28e-06	6.82e-05
Sass6	121.3	5.5701	1.29409	4.30427	1.68e-05	0.000219163
Pknox1	356.23	5.56434	0.941842	5.90793	3.46e-09	1.1e-07
Ms4a6b	158.18	5.56114	1.2064	4.6097	4.03e-06	6.47e-05
Lrrc25	42.5729	5.55931	1.57336	3.5334	0.000410254	0.00336144
Gpr141	98.3967	5.55801	1.45746	3.8135	0.00013701	0.00131745
Fbxl6	380.164	5.5467	0.993785	5.58138	2.39e-08	6.37e-07
Nfrkb	147.908	5.54604	1.22703	4.51989	6.19e-06	9.31e-05
Polr3g	114.248	5.54064	1.2824	4.32052	1.56e-05	0.000205167
Lipe	72.4551	5.53957	1.40508	3.94253	8.06e-05	0.000848887
Mocs3	43.5106	5.53689	1.56432	3.53949	0.000400896	0.00330029
Sla	1022.05	5.53255	0.968325	5.71353	1.11e-08	3.16e-07
Slain1	52.3261	5.52468	1.74154	3.1723	0.00151237	0.00973794
Aim2	71.0457	5.52083	1.38699	3.98043	6.88e-05	0.000744854
Pigg	41.88	5.51545	1.56033	3.53479	0.000408092	0.00334597
Npm3-ps1	26.3316	5.5115	1.7026	3.23711	0.00120747	0.00808428
Ctla4	49.5974	5.50336	1.74169	3.15978	0.00157888	0.0101208
Zbtb5	103.544	5.49871	1.3104	4.19622	2.71e-05	0.000334243
Plk1	670.485	5.49716	0.975275	5.63653	1.74e-08	4.75e-07
Fkbp5	488.622	5.49593	0.93746	5.86258	4.56e-09	1.42e-07
Fzr1	1487.71	5.49305	0.679288	8.08648	6.14e-16	5.27e-14
Gm16548	46.5257	5.4902	1.56326	3.51201	0.000444722	0.00357655
Ccr1	164.246	5.48972	1.13006	4.85791	1.19e-06	2.13e-05
Cacna1f	48.372	5.48505	1.61746	3.39114	0.000696024	0.00517434
Naip6	47.3502	5.47971	1.74221	3.14526	0.0016594	0.0105427
Acmsd	33.3315	5.47485	1.72916	3.16619	0.00154448	0.00991069
Syne3	27.1327	5.47355	1.71308	3.19516	0.00139756	0.00911665
Samsn1	1116.18	5.47216	0.744548	7.34964	1.99e-13	1.24e-11
Meis1	115.471	5.46808	1.21894	4.48594	7.26e-06	0.000106891
Zcchc4	71.3361	5.46519	1.64773	3.31681	0.00091053	0.00642429
Ydjc	78.4691	5.46231	1.33256	4.0991	4.15e-05	0.000488107
Gpr146	234.531	5.46149	1.03094	5.2976	1.17e-07	2.64e-06
A530054K11Rik	96.8684	5.46003	1.41842	3.84937	0.000118421	0.00116811
Dnah8	133.786	5.45535	1.20972	4.50959	6.5e-06	9.72e-05
Pacs1	313.785	5.44396	1.01089	5.38532	7.23e-08	1.74e-06
L3mbtl2	243.645	5.44347	1.10543	4.92432	8.47e-07	1.59e-05
Shisa3	54.0072	5.4428	1.60613	3.38877	0.000702071	0.00521612
Nusap1	1002.23	5.43618	0.825336	6.58663	4.5e-11	1.95e-09
Rpusd4	225.029	5.43606	1.02756	5.29028	1.22e-07	2.74e-06
Dhdh	30.9062	5.42469	1.73064	3.1345	0.00172147	0.0108466
Paqr6	47.1995	5.41452	1.58484	3.41644	0.000634448	0.00479553
Herc3	27.8701	5.41237	1.72601	3.13576	0.00171408	0.0108143
Itga4	466.693	5.40935	1.08268	4.99626	5.85e-07	1.14e-05
Hhex	174.939	5.39968	1.20876	4.46713	7.93e-06	0.000115752
Sirpa	1128.38	5.39911	0.674806	8.00097	1.23e-15	1.02e-13
Fbf1	184.566	5.39072	1.10769	4.86662	1.14e-06	2.04e-05
Rin3	960.001	5.38886	0.842244	6.39822	1.57e-10	6.35e-09
Dgat1	5976.37	5.38736	0.658396	8.18255	2.78e-16	2.47e-14
Cnr2	76.9889	5.38316	1.3452	4.00176	6.29e-05	0.000694348
Ska3	125.877	5.38213	1.22478	4.39435	1.11e-05	0.000154634
Ears2	24.0645	5.37917	1.71212	3.14182	0.00167904	0.0106453
Clcf1	38.6363	5.37877	1.57548	3.41405	0.000640043	0.00482585
Slc2a6	23.5266	5.37567	1.70963	3.14434	0.00166463	0.0105704
H2-Oa	54.9316	5.3751	1.62315	3.31151	0.000927936	0.00650944
Arrb2	590.915	5.37035	0.896354	5.99132	2.08e-09	6.97e-08
Snx32	50.5375	5.36759	1.46331	3.66812	0.000244339	0.00214934
Kctd13	124.576	5.36424	1.22292	4.3864	1.15e-05	0.00015966
Nrg1	31.5376	5.36036	1.73794	3.08432	0.0020402	0.0124557
Nacc1	89.4409	5.35149	1.36275	3.92698	8.6e-05	0.000900985
Fcgr4	38.3095	5.34914	1.58067	3.3841	0.000714127	0.00527876
1700055N04Rik	22.7102	5.34634	1.70965	3.12715	0.00176508	0.0110802
Iba57	41.6587	5.34592	1.74955	3.05559	0.00224616	0.0135169
Fgfr4	60.2395	5.34373	1.66397	3.21144	0.00132073	0.00870867
F8a	99.027	5.34153	1.24933	4.27552	1.91e-05	0.000245242
Hist1h2ae	640.68	5.32914	0.890906	5.9817	2.21e-09	7.34e-08
Hyal3	27.3502	5.32879	1.7347	3.07188	0.00212718	0.0129156
Fancb	44.9492	5.32648	1.62016	3.28763	0.00101033	0.00696595
Srsf4	130.02	5.32038	1.36936	3.8853	0.000102202	0.00103664
Tlr13	88.8411	5.31826	1.54633	3.43929	0.000583249	0.0044695
Timeless	892.125	5.31275	0.834074	6.36964	1.89e-10	7.6e-09
Fastkd3	174.402	5.30023	1.45284	3.64818	0.000264102	0.00228473
Pik3cd	506.081	5.30019	1.08397	4.88962	1.01e-06	1.84e-05
Adat2	66.1686	5.29792	1.40679	3.76597	0.000165907	0.00154644
Acss1	321.982	5.29131	0.912335	5.79974	6.64e-09	1.99e-07
Kif14	84.0088	5.27498	1.43972	3.66389	0.000248416	0.00217734
Tcte2	41.4326	5.27371	1.63313	3.22919	0.0012414	0.00825702
Taf6l	58.7641	5.27227	1.56883	3.36065	0.000777602	0.00565664
A430035B10Rik	42.0414	5.27173	1.59267	3.30999	0.00093298	0.00653354
Them6	33.7328	5.27048	1.59071	3.31329	0.000922053	0.00647935
Slx4ip	38.1257	5.26965	1.5705	3.35539	0.000792536	0.00574471
Ccrl2	530.578	5.26882	0.969201	5.43625	5.44e-08	1.34e-06
Dnajb3	42.0686	5.26547	1.75658	2.99756	0.00272145	0.0158377
Lrg1	2439.85	5.25995	0.719336	7.31223	2.63e-13	1.62e-11
Mrm1	109.037	5.25968	1.26137	4.16983	3.05e-05	0.000370793
Prkcq	77.6412	5.25881	1.40135	3.75267	0.000174963	0.00161725
Oas1g	46.9944	5.25774	1.64217	3.2017	0.00136619	0.00895035
Klhl40	28.4013	5.25142	1.74408	3.011	0.00260388	0.0152481
2610318N02Rik	57.0076	5.2509	1.39287	3.76985	0.000163343	0.00152721
Glipr1	438.657	5.25082	0.893237	5.87842	4.14e-09	1.3e-07
Taf1c	60.9497	5.246	1.56435	3.35346	0.000798073	0.00577112
Pgam2	40.494	5.23644	1.75783	2.97892	0.00289264	0.0166275
Zbtb16	26.8188	5.23595	1.74306	3.00389	0.00266554	0.0155676
Hdac6	48.5966	5.23285	1.49585	3.49823	0.000468354	0.0037297
5830432E09Rik	34.1874	5.23136	1.58319	3.30431	0.00095212	0.00664087
Mmp19	80.5248	5.22601	1.31356	3.9785	6.94e-05	0.00074893
Trim30b	35.5895	5.22314	1.59496	3.27477	0.00105746	0.00722272
Tbxas1	128.905	5.22117	1.53056	3.41128	0.000646588	0.00486918
5430427O19Rik	44.6953	5.21903	1.49669	3.48704	0.000488395	0.00385655
Ccdc94	127.376	5.21738	1.25561	4.15526	3.25e-05	0.000392222
Osbpl7	203.902	5.21366	1.31988	3.9501	7.81e-05	0.000826047
Gp9	83.2261	5.21274	1.35552	3.84557	0.000120275	0.00118353
Rnf113a1	34.5221	5.21256	1.59021	3.27791	0.00104578	0.00716578
Itgb7	162.972	5.20887	1.33363	3.90579	9.39e-05	0.000969713
Pigl	57.2934	5.20876	1.41416	3.68328	0.000230249	0.00204457
Usp12	72.4064	5.20735	1.38725	3.75372	0.000174229	0.0016129
Zcwpw1	52.8036	5.19542	1.68371	3.0857	0.00203072	0.0124103
Dnajc16	86.0733	5.19362	1.35222	3.84081	0.000122628	0.00120174
2310001H17Rik	155.315	5.19356	1.17921	4.40428	1.06e-05	0.00014874
Slc25a43	44.385	5.19081	1.64568	3.15422	0.00160931	0.010278
Ap5b1	49.3047	5.18582	1.51682	3.41888	0.000628789	0.00475866
Slfn9	40.3778	5.18559	1.64632	3.14981	0.00163375	0.0104068
Fstl3	64.1486	5.18559	1.43838	3.60515	0.000311974	0.00265614
Tapbpl	179.714	5.17729	1.22649	4.22122	2.43e-05	0.000305089
Bbs12	112.643	5.17693	1.28793	4.01958	5.83e-05	0.000650941
Nrros	1156.24	5.17325	0.823251	6.28392	3.3e-10	1.25e-08
Lyz2	93808.6	5.17076	0.877393	5.89332	3.79e-09	1.2e-07
Hmga2-ps1	47.0707	5.1688	1.63747	3.15657	0.00159634	0.0102112
Scnn1a	330.384	5.16717	1.11078	4.65184	3.29e-06	5.39e-05
Pilrb1	541.543	5.16511	1.00687	5.12984	2.9e-07	6.05e-06
Usp20	64.6361	5.16032	1.50921	3.41923	0.000627995	0.0047556
Lad1	38.0052	5.15291	1.76287	2.92302	0.00346655	0.0191067
I830077J02Rik	57.21	5.15282	1.49363	3.44986	0.000560879	0.00432526
Ccdc84	155.44	5.15211	1.15271	4.46957	7.84e-06	0.000114712
Rpusd3	67.0275	5.14635	1.50688	3.41523	0.000637275	0.00481391
Tmem194b	87.1735	5.14451	1.37817	3.73286	0.000189321	0.00173158
Oasl2	151.585	5.14389	1.16764	4.40537	1.06e-05	0.000148334
E2f2	924.263	5.141	0.929292	5.53217	3.16e-08	8.28e-07
Rab32	2082.64	5.14087	0.782669	6.56839	5.09e-11	2.18e-09
Fcgbp	25.6036	5.139	1.7506	2.93557	0.00332933	0.0184925
Sapcd2	64.9062	5.13193	1.47835	3.4714	0.000517747	0.00405738
Gm10509	50.252	5.12887	1.68831	3.03788	0.0023825	0.0142119
Ttf2	142.448	5.1274	1.24235	4.12718	3.67e-05	0.000438109
Ifi203	186.037	5.12618	1.06441	4.81598	1.46e-06	2.59e-05
Ccdc61	71.1972	5.12597	1.60272	3.1983	0.0013824	0.0090323
Ptafr	26.0187	5.1164	1.75333	2.91811	0.00352164	0.0193667
Ercc6l	132.326	5.11559	1.32907	3.84901	0.000118597	0.00116818
St14	104.92	5.10831	1.46412	3.48901	0.000484823	0.00383579
Oas2	40.2443	5.10619	1.62122	3.14961	0.00163489	0.0104087
BC005764	218.168	5.10046	1.04697	4.87162	1.11e-06	2.01e-05
Phc1	161.542	5.09405	1.1022	4.6217	3.81e-06	6.15e-05
Igfbp2	69.602	5.09328	1.56794	3.24838	0.00116063	0.00781789
Gm10789	20.413	5.09191	1.73696	2.93151	0.00337319	0.0186936
Usp46	172.745	5.09181	1.09237	4.66126	3.14e-06	5.16e-05
Faim2	50.2845	5.08681	1.44599	3.51789	0.000435001	0.00351391
Abcg4	164.76	5.08288	1.37776	3.68922	0.000224942	0.00200627
AF251705	34.7592	5.07605	1.59681	3.17887	0.00147849	0.00954249
Rad9a	340.485	5.07308	1.25515	4.04181	5.3e-05	0.000598763
AI607873	81.0636	5.06948	1.41637	3.57921	0.000344635	0.00290179
B3gntl1	94.8279	5.066	1.4106	3.59137	0.00032894	0.00278116
Wdr5	1049.34	5.06399	0.563062	8.99367	2.39e-19	2.75e-17
Trim37	381.629	5.06273	0.889856	5.68938	1.28e-08	3.62e-07
Sh3bp1	244.062	5.05881	1.30517	3.87598	0.000106196	0.0010718
Nkx2-3	34.692	5.05254	1.76847	2.85702	0.00427645	0.0226001
Slc36a4	50.1518	5.04895	1.68885	2.98957	0.00279368	0.0161885
Upb1	31.9715	5.04384	1.61402	3.12502	0.00177792	0.0111447
Far2	224.311	5.04342	1.3767	3.66342	0.000248871	0.00217977
Ncaph	458.971	5.03999	1.08358	4.65126	3.3e-06	5.4e-05
Rspo1	39.9788	5.03752	1.65824	3.03786	0.00238264	0.0142119
A530032D15Rik	24.3616	5.0369	1.75821	2.86478	0.00417292	0.022149
Lypla2	744.546	5.036	0.889534	5.66139	1.5e-08	4.18e-07
Cenpe	441.091	5.02916	0.912407	5.51197	3.55e-08	9.2e-07
Pop1	39.4796	5.02611	1.51845	3.31003	0.000932859	0.00653354
Mtmr14	554.698	5.02371	0.831554	6.04135	1.53e-09	5.23e-08
BC037704	34.7918	5.02292	1.77094	2.83631	0.00456385	0.0238195
Tspo2	218.03	5.02107	1.22378	4.10293	4.08e-05	0.000481017
Parpbp	62.3779	5.01977	1.5033	3.33916	0.000840332	0.00601958
Fcer1g	3409.98	5.01925	0.521944	9.61645	6.81e-22	9.66e-20
Coa7	111.533	5.0142	1.41259	3.54966	0.000385729	0.00319701
Zfp953	38.1844	4.99845	1.67358	2.98668	0.00282022	0.0162881
4933404O12Rik	42.8468	4.99639	1.51347	3.30129	0.000962429	0.00668982
Gda	847.126	4.99538	0.859494	5.812	6.17e-09	1.88e-07
Pspn	23.7787	4.99019	1.7617	2.83261	0.00461703	0.0240456
Fam109a	33.5238	4.98837	1.77269	2.814	0.00489284	0.0251809
Pkhd1l1	88.419	4.98606	1.41641	3.52021	0.000431207	0.00349089
Asb8	380.247	4.98424	0.938266	5.31219	1.08e-07	2.48e-06
Gm12250	40.9462	4.98348	1.56268	3.18907	0.00142729	0.009266
Zscan22	255.888	4.98127	1.12329	4.43455	9.23e-06	0.000131415
Aff2	64.6676	4.97105	1.55846	3.18972	0.00142413	0.0092553
Arl5c	30.3577	4.96448	1.64074	3.02576	0.00248013	0.01465
Slc35c2	944.946	4.95421	0.864131	5.73317	9.86e-09	2.85e-07
Cap1	1754.71	4.95153	0.796536	6.21633	5.09e-10	1.86e-08
Cmtr2	119.06	4.94939	1.2797	3.86761	0.000109905	0.00109923
Cd274	59.9487	4.94379	1.39275	3.54966	0.000385729	0.00319701
Parg	206.115	4.94222	1.0977	4.50232	6.72e-06	0.000100058
Ar	39.1928	4.94217	1.49905	3.29687	0.000977683	0.00676883
Tigd5	71.9402	4.93812	1.39354	3.54358	0.000394739	0.00326061
Tspan8	211.653	4.92373	1.31582	3.74196	0.00018259	0.00167505
Mlst8	228.198	4.92296	1.06849	4.6074	4.08e-06	6.52e-05
Parm1	43.3541	4.91907	1.58322	3.10701	0.00188988	0.011714
Rad54l	219.683	4.91851	1.18047	4.16659	3.09e-05	0.000375469
Rapsn	142.302	4.91477	1.24875	3.93576	8.29e-05	0.000871667
Gm1966	160.111	4.91418	1.43597	3.4222	0.000621155	0.00471552
Asb4	19.4291	4.91387	1.75804	2.79509	0.00518856	0.0263689
Ccdc18	58.1119	4.91174	1.41306	3.47596	0.000509033	0.00400395
Cdc25c	73.9405	4.90978	1.4794	3.31875	0.000904196	0.006387
Rhbdd3	190.035	4.90914	1.09493	4.48352	7.34e-06	0.000107851
C230052I12Rik	170.6	4.90783	1.11251	4.41148	1.03e-05	0.000144704
Rgs12	197.235	4.9077	1.18561	4.13938	3.48e-05	0.000417898
Crtac1	34.599	4.90665	1.66011	2.95562	0.00312038	0.0175884
Tmc8	140.475	4.90315	1.24302	3.94456	7.99e-05	0.00084318
Gdpd3	50.622	4.90262	1.45996	3.35804	0.000784985	0.00569675
Pla2g4c	32.4086	4.89961	1.62367	3.01762	0.0025477	0.0149767
Ttc39a	30.757	4.89833	1.77755	2.75565	0.00585748	0.0289479
Pwwp2b	77.3806	4.89451	1.32013	3.7076	0.000209233	0.00188973
4921507P07Rik	59.2404	4.89272	1.51599	3.22741	0.00124917	0.00829969
Rsad2	161.644	4.89083	1.19996	4.07584	4.58e-05	0.000530341
Ntn3	56.6987	4.89034	1.63612	2.98899	0.00279905	0.0161965
Mier2	47.9009	4.88815	1.48062	3.30142	0.000961976	0.00668982
Tmem150b	53.6376	4.88781	1.47706	3.30916	0.000935776	0.0065456
5730480H06Rik	16.0116	4.87701	1.74034	2.80233	0.00507344	0.0259243
Ano8	19.627	4.87621	1.76447	2.76356	0.00571748	0.028452
Slc30a10	51.7787	4.87618	1.638	2.97691	0.0029117	0.0167183
Bmx	72.9492	4.86965	1.50024	3.24591	0.00117076	0.0078731
Spib	45.086	4.86898	1.70471	2.85618	0.00428765	0.0226397
Nlrp12	41.5442	4.86783	1.70686	2.85192	0.00434565	0.0228865
Cd74	3298.41	4.85773	1.13017	4.29824	1.72e-05	0.000224006
Fanci	95.235	4.85623	1.41725	3.42651	0.000611403	0.00465017
Ccdc51	58.1666	4.84984	1.54319	3.14273	0.00167381	0.0106231
Bex6	55.4898	4.84044	1.55496	3.11289	0.00185263	0.0115182
Neil1	29.0892	4.83619	1.78101	2.71542	0.00661928	0.0319107
Snora68	42.8152	4.83234	1.54309	3.1316	0.00173858	0.0109431
Ctxn3	101.435	4.83198	1.52507	3.16836	0.001533	0.00984736
Pot1b	57.9734	4.83175	1.51021	3.19938	0.00137721	0.00900737
A430078G23Rik	27.2619	4.82752	1.63118	2.95953	0.00308107	0.0174313
Bcl2a1b	21.2577	4.82751	1.77233	2.72382	0.00645324	0.0312462
9430069I07Rik	19.0271	4.82563	1.76792	2.72955	0.00634212	0.0308552
Zbed4	36.4027	4.82539	1.51242	3.19051	0.00142024	0.00923921
BC064078	44.1501	4.82521	1.5779	3.05798	0.0022283	0.0134426
Pkn1	389.784	4.82267	1.01163	4.7672	1.87e-06	3.23e-05
H2-Q5	32.2657	4.82104	1.64046	2.93884	0.00329443	0.0183489
Pkib	54.9554	4.81817	1.52628	3.1568	0.00159512	0.0102088
Kcnab2	538.655	4.80973	1.01706	4.72907	2.26e-06	3.81e-05
Vars2	70.9695	4.80594	1.48516	3.23597	0.00121229	0.00810763
Ms4a4c	58.0041	4.80469	1.55027	3.09926	0.00194003	0.0119701
Gramd1b	26.2531	4.80297	1.62856	2.94921	0.00318588	0.0178832
Smim24	81.728	4.79924	1.2748	3.76469	0.000166755	0.00155315
Gm14295	17.6618	4.79575	1.76449	2.71792	0.00656934	0.0317327
Krt81	44.9811	4.79074	1.69946	2.81897	0.00481774	0.0248603
Atp8a1	851.787	4.78929	0.665691	7.19446	6.27e-13	3.66e-11
Slc10a6	65.1857	4.7888	1.66008	2.88468	0.00391816	0.0211372
Lax1	30.7819	4.78381	1.78635	2.67797	0.007407	0.0349056
Hist1h2bb	15.7611	4.78138	1.75334	2.72701	0.00639111	0.031044
Top3a	239.166	4.77514	1.33353	3.58084	0.000342492	0.00288574
Tmem62	107.867	4.77443	1.35961	3.51162	0.000445376	0.00357926
Rec8	35.2237	4.77237	1.51884	3.14212	0.00167732	0.0106399
Cacna1s	53.6818	4.7689	1.62442	2.93575	0.00332738	0.0184925
Cbl	192.445	4.76026	1.13387	4.19823	2.69e-05	0.000331958
E2f8	835.511	4.75543	0.885405	5.37092	7.83e-08	1.87e-06
Mrps2	387.648	4.75469	0.889248	5.34687	8.95e-08	2.09e-06
Tut1	191.746	4.75129	1.40459	3.38268	0.000717814	0.00528797
Dusp4	26.7021	4.74704	1.7858	2.65821	0.00785563	0.0366044
Gpsm3	880.019	4.74568	0.979321	4.84589	1.26e-06	2.26e-05
4930520O04Rik	15.4343	4.73818	1.75742	2.6961	0.00701577	0.0333995
Mlh1	399.909	4.73147	0.892143	5.30349	1.14e-07	2.58e-06
Cxcr2	29.4756	4.72716	1.64376	2.87582	0.00402981	0.0215678
Rps6ka1	2118.27	4.72661	1.27527	3.70635	0.00021027	0.00189551
Fig4	249.261	4.72641	1.04142	4.53842	5.67e-06	8.63e-05
Gstcd	44.2217	4.72516	1.62663	2.90487	0.00367402	0.0200688
Tyk2	210.149	4.72009	1.08981	4.33113	1.48e-05	0.000197667
Sh3tc2	83.8865	4.71667	1.42979	3.29885	0.000970815	0.00673658
Grhl1	17.8538	4.71293	1.77652	2.6529	0.0079804	0.0370261
Tnfsf13b	360.077	4.71244	0.986486	4.777	1.78e-06	3.09e-05
Hdhd3	17.5506	4.71042	1.77535	2.65324	0.00797225	0.0370261
Cnot3	120.354	4.7036	1.25602	3.74485	0.000180503	0.00165965
Zfp784	64.1844	4.70229	1.51397	3.10593	0.00189685	0.0117452
Tssc4	1556.82	4.69609	0.590625	7.95104	1.85e-15	1.5e-13
Flt3	50.2785	4.69171	1.65604	2.8331	0.00460993	0.024019
Trim30a	305.918	4.68777	1.06459	4.40338	1.07e-05	0.000149184
Ccdc17	81.1066	4.68075	1.57852	2.96527	0.00302413	0.017221
Crb3	32.3273	4.6802	1.67075	2.80126	0.00509032	0.0259888
Cotl1	1583.56	4.67794	0.624574	7.4898	6.9e-14	4.57e-12
Ceacam10	31.2815	4.67513	1.66596	2.80627	0.00501193	0.0256853
Tarbp2	80.9785	4.67309	1.41028	3.31359	0.00092105	0.00647603
Asb5	111.04	4.67285	1.44441	3.23513	0.00121586	0.00812705
Alg10b	54.6653	4.66588	1.36403	3.42067	0.000624675	0.00473634
Slfn3	51.2144	4.66406	1.52182	3.06479	0.0021782	0.0131727
Slc7a4	103.615	4.66204	1.56425	2.98037	0.00287899	0.0165579
Gnat2	36.788	4.66158	1.7248	2.70268	0.00687828	0.0328992
Mtap7d3	41.996	4.66021	1.52219	3.06151	0.00220226	0.0132921
C2cd3	337.696	4.65155	1.08667	4.28055	1.86e-05	0.000240524
Vps37c	529.062	4.65056	1.03002	4.51503	6.33e-06	9.51e-05
Popdc2	34.1631	4.6498	1.71842	2.70585	0.00681294	0.0326122
Dxo	324.066	4.64139	1.05317	4.40708	1.05e-05	0.000147508
Cdca8	2119.61	4.63931	1.19013	3.89816	9.69e-05	0.000993061
Msra	1136.23	4.6393	0.852534	5.44177	5.28e-08	1.3e-06
Plxnc1	268.618	4.63527	1.16478	3.97951	6.91e-05	0.000746413
D6Wsu163e	138.375	4.63227	1.19552	3.8747	0.000106755	0.00107445
Cyp7b1	50.396	4.6297	1.5162	3.0535	0.0022619	0.0135848
Hmga1	15.3224	4.6287	1.77266	2.61117	0.00902345	0.0409294
Pdss2	112.013	4.62365	1.33059	3.47487	0.000511094	0.00401499
Slc8b1	510.542	4.62295	1.08845	4.24727	2.16e-05	0.000275681
Msc	68.1377	4.61912	1.51795	3.04299	0.00234242	0.0140063
Npl	83.466	4.61574	1.38133	3.34153	0.000833178	0.00597536
Sf3a2	469.441	4.61512	0.775211	5.95337	2.63e-09	8.63e-08
Ndc80	519.862	4.61478	1.01422	4.55007	5.36e-06	8.21e-05
Gp1ba	36.7408	4.61436	1.60039	2.88327	0.00393573	0.0212227
Calhm2	14.718	4.60677	1.77159	2.60037	0.00931246	0.0419887
Rltpr	25.8691	4.60157	1.67157	2.75285	0.00590797	0.0291501
Lat	33.4327	4.60128	1.60046	2.87496	0.00404072	0.0215977
St8sia4	171.473	4.59662	1.10126	4.17396	2.99e-05	0.000365327
Snhg11	26.3681	4.59156	1.69319	2.71178	0.00669222	0.0321606
Wdr4	287.434	4.59129	0.936456	4.90283	9.45e-07	1.75e-05
Them7	20.6721	4.5887	1.64796	2.78448	0.00536134	0.0271059
Ulbp1	48.198	4.58685	1.66049	2.76234	0.0057388	0.0285465
Mapkapk3	1640.07	4.58618	0.724521	6.32995	2.45e-10	9.74e-09
D030028A08Rik	102.478	4.58587	1.35213	3.39158	0.00069491	0.00516921
Lpo	26.5447	4.58223	1.65505	2.76863	0.00562923	0.0281508
C78339	37.608	4.58137	1.71129	2.67714	0.00742539	0.034937
Armc7	111.133	4.58085	1.50297	3.04787	0.00230471	0.0138011
Pou2f2	32.3282	4.57803	1.58102	2.89561	0.00378421	0.0205694
Flrt1	16.2153	4.5772	1.78529	2.56385	0.0103519	0.0457285
Bhlha15	36.3361	4.57424	1.70817	2.67786	0.00740942	0.0349056
Ccdc40	44.3734	4.56914	1.62942	2.80415	0.00504487	0.0258108
Harbi1	206.092	4.56572	1.32895	3.43559	0.000591276	0.00452248
Gzf1	86.283	4.54922	1.29513	3.51255	0.000443822	0.00357403
2310047M10Rik	239.156	4.54794	1.17586	3.86777	0.000109836	0.00109923
Cx3cr1	22.6114	4.54609	1.79711	2.52967	0.0114171	0.0492734
Il1rl1	26.455	4.54509	1.663	2.73307	0.00627468	0.0305881
Mt3	22.8809	4.54309	1.79764	2.52725	0.0114959	0.0495782
Sprtn	22.4794	4.54077	1.79737	2.52633	0.0115261	0.0496207
Neb	71.9787	4.54022	1.52807	2.97121	0.00296629	0.016955
BC020402	51.2623	4.53746	1.58349	2.86547	0.00416384	0.0221165
Lrrc16b	23.2079	4.53722	1.79839	2.52294	0.0116378	0.0498553
Gm867	21.3257	4.53025	1.79697	2.52105	0.0117006	0.0500418
Eid3	23.1559	4.52592	1.79912	2.51563	0.011882	0.0505463
Exoc6	679.37	4.52349	0.918668	4.92396	8.48e-07	1.59e-05
Trem3	3250.4	4.51728	1.38858	3.25315	0.00114132	0.00771024
Myb	1670.15	4.51161	0.715941	6.30166	2.94e-10	1.14e-08
Mndal	128.26	4.50912	1.13027	3.98943	6.62e-05	0.000724208
Gyg	2091.38	4.50709	0.571689	7.88382	3.18e-15	2.51e-13
Tlr1	68.1736	4.49785	1.606	2.80065	0.00510001	0.0260164
Otud3	78.021	4.49745	1.37238	3.27712	0.00104871	0.00717842
Clec2i	38.7421	4.49224	1.66575	2.69684	0.00700019	0.0333514
Pm20d1	55.6767	4.49002	1.63119	2.75261	0.00591224	0.0291594
Zfp689	116.062	4.47856	1.32566	3.37836	0.000729202	0.0053532
Vpreb3	34.2954	4.46225	1.71941	2.59523	0.00945278	0.0424644
Efna3	31.4702	4.46121	1.63894	2.72202	0.00648848	0.031367
Tiam1	276.107	4.45978	1.03104	4.32554	1.52e-05	0.000201867
4732491K20Rik	48.2307	4.45798	1.63354	2.72903	0.00635208	0.0308913
A630072M18Rik	96.9465	4.45706	1.27532	3.49484	0.000474342	0.00376509
Rwdd2a	42.2483	4.45214	1.66412	2.67538	0.00746452	0.0350433
Mir7079	11.3282	4.44955	1.76388	2.52259	0.0116493	0.0498868
Slc25a42	89.6167	4.44299	1.47217	3.01798	0.00254462	0.0149658
Slc2a3	503.614	4.43992	1.0378	4.27822	1.88e-05	0.0002428
4632434I11Rik	96.1906	4.43394	1.30866	3.38816	0.000703639	0.0052214
Setd5	189.886	4.4337	1.15928	3.82453	0.000131023	0.0012678
Spata5l1	31.2274	4.43323	1.60641	2.75971	0.00578534	0.0286994
Pycrl	310.408	4.43311	0.994369	4.45821	8.26e-06	0.000119813
Acta2	643.467	4.41999	1.00789	4.38539	1.16e-05	0.000160224
Cdk18	60.6474	4.41853	1.34405	3.28748	0.00101088	0.00696595
Gm5547	20.0723	4.40806	1.80461	2.44266	0.0145793	0.0592896
Ppm1l	127.148	4.40375	1.36016	3.23767	0.00120511	0.00807735
Zfp90	58.9849	4.4013	1.44951	3.03641	0.00239415	0.0142596
Ddx60	51.1019	4.40093	1.38154	3.18553	0.00144487	0.00936517
Enthd2	51.3693	4.40037	1.45868	3.01668	0.00255559	0.0150013
5033406O09Rik	39.5516	4.39167	1.67508	2.62177	0.00874739	0.0399881
Insl6	22.6256	4.38984	1.70793	2.57027	0.0101621	0.045053
Rad9b	28.2286	4.38821	1.57159	2.79222	0.00523476	0.0265926
Pank1	49.3757	4.3809	1.46407	2.99227	0.00276913	0.0160691
Zfp748	62.0443	4.38044	1.49697	2.92621	0.00343117	0.0189718
Coro7	917.62	4.37598	0.875688	4.99718	5.82e-07	1.14e-05
H2-K2	122.758	4.37568	1.32892	3.29266	0.000992428	0.00685923
9030619P08Rik	167.619	4.37502	1.39994	3.12514	0.0017772	0.0111447
Scn3a	23.0141	4.37261	1.69857	2.57429	0.0100446	0.0446136
P2ry12	50.8664	4.37026	1.68527	2.59321	0.00950857	0.0426521
Rnase1	36.4733	4.36711	1.66415	2.62422	0.00868467	0.0397759
Tekt2	19.5856	4.3647	1.8072	2.41517	0.0157279	0.0629324
Asb6	375.259	4.36345	1.03747	4.20585	2.6e-05	0.000323009
Gm16845	37.5437	4.36298	1.67103	2.61095	0.00902909	0.0409381
1810044D09Rik	11.2131	4.35732	1.77772	2.45107	0.0142431	0.058292
Bank1	31.4793	4.35725	1.7259	2.52462	0.0115823	0.0497049
Gm20605	20.7329	4.35647	1.6563	2.63025	0.00853225	0.0391514
Dgkq	33.0163	4.35284	1.73245	2.51253	0.0119869	0.0508861
Gna15	361.95	4.35105	1.1794	3.68921	0.000224949	0.00200627
Zmynd19	95.4844	4.34859	1.3681	3.17857	0.00148005	0.00954749
AI506816	27.0769	4.34597	1.63065	2.66518	0.00769474	0.0359736
Rasl12	53.5563	4.33943	1.63496	2.65415	0.00795097	0.0369711
Mcf2l	91.3488	4.33863	1.23145	3.52318	0.000426401	0.00345887
Slc35d3	18.3979	4.32818	1.8085	2.39324	0.0167004	0.065787
Smg5	186.333	4.32537	1.06677	4.05463	5.02e-05	0.000569494
H2-Ob	46.5448	4.32414	1.65393	2.61446	0.00893686	0.0406106
Lin7b	17.3427	4.32012	1.80784	2.38965	0.0168644	0.0663262
Tram2	37.5373	4.31917	1.67025	2.58595	0.00971121	0.0433537
Rbm44	38.2515	4.31309	1.65863	2.6004	0.00931153	0.0419887
Pask	97.5285	4.3028	1.38159	3.1144	0.00184321	0.0114714
Guca1b	17.826	4.30219	1.8097	2.3773	0.0174399	0.0679973
Slpi	8135.85	4.29808	1.28959	3.33291	0.000859434	0.00611688
Matk	457.964	4.28741	1.11734	3.83715	0.000124473	0.00121601
Slc16a13	49.3438	4.2839	1.63197	2.62498	0.0086653	0.0397021
Ap3m2	110.268	4.2827	1.24874	3.42962	0.000604425	0.0046086
Rad51c	88.1529	4.28258	1.45925	2.93478	0.0033379	0.0185148
Ms4a2	17.9351	4.28214	1.69042	2.53318	0.0113033	0.0488688
Phyhip	89.3463	4.28143	1.47989	2.89307	0.00381491	0.020681
Fitm1	17.9765	4.28044	1.8114	2.36306	0.0181249	0.0700902
Phf11b	21.4705	4.27957	1.70561	2.50911	0.0121034	0.0512679
Hipk4	26.8262	4.27894	1.74852	2.44717	0.0143981	0.0587489
Rasl10a	19.17	4.26633	1.6887	2.52641	0.0115236	0.0496207
Tfeb	130.987	4.26574	1.22776	3.4744	0.000511989	0.00401943
Pcdhgb6	17.0282	4.25847	1.81185	2.35035	0.0187559	0.0720182
Klrd1	16.9933	4.2574	1.81188	2.34972	0.0187877	0.0720995
Amica1	16.5227	4.25711	1.81134	2.35025	0.0187606	0.0720182
Mogs	835.011	4.25641	0.781126	5.44907	5.06e-08	1.26e-06
Slc39a8	146.957	4.24292	1.15497	3.67363	0.000239129	0.00211265
Rasgrp2	1508.93	4.24047	0.518083	8.18492	2.72e-16	2.44e-14
Zfp202	26.7875	4.23857	1.74317	2.43154	0.0150349	0.0607174
A430033K04Rik	17.7617	4.22774	1.65344	2.55693	0.0105599	0.0464286
Vars	1220.28	4.22666	0.72689	5.81472	6.07e-09	1.86e-07
1700026L06Rik	21.2122	4.2222	1.69173	2.49578	0.012568	0.0528194
Nfkbid	670.265	4.21849	0.831023	5.07626	3.85e-07	7.89e-06
Ptpn7	1926.45	4.21828	1.35341	3.11678	0.0018284	0.011385
Pomt1	260.382	4.21736	1.15491	3.65167	0.000260542	0.00226087
Xkr8	51.785	4.21343	1.51267	2.78542	0.00534585	0.0270442
Limd2	4440.18	4.20964	1.08133	3.89301	9.9e-05	0.00101015
Syn3	38.851	4.20903	1.6098	2.61463	0.0089324	0.0406055
Mctp2	33.4297	4.20487	1.54209	2.72673	0.0063965	0.0310578
Mnda	40.6061	4.20336	1.42391	2.95198	0.00315748	0.0177564
Hist1h2ab	16.9585	4.20219	1.6788	2.50309	0.0123113	0.0519376
Dnm2	4276.6	4.2006	0.6284	6.68459	2.32e-11	1.05e-09
Ano9	36.759	4.19852	1.70872	2.45712	0.0140056	0.05761
Tex15	30.6219	4.19696	1.68526	2.49039	0.0127603	0.0534615
Kctd7	97.6237	4.19436	1.28474	3.26476	0.00109558	0.00744142
Slc25a44	156.108	4.19293	1.08471	3.86549	0.000110867	0.00110612
Dlg4	27.2551	4.17946	1.73729	2.40574	0.0161399	0.0640554
Orai3	278.815	4.17908	1.024	4.08113	4.48e-05	0.000519397
Inpp5e	85.6378	4.17874	1.46419	2.85396	0.00431775	0.0227638
Mgst2	1216.03	4.17871	0.776721	5.37994	7.45e-08	1.78e-06
Car15	17.4166	4.17808	1.66145	2.51472	0.0119128	0.0506418
F13a1	925.783	4.17628	0.925777	4.5111	6.45e-06	9.66e-05
Gpi1	7795.55	4.16479	0.572768	7.27134	3.56e-13	2.18e-11
Dgke	49.3006	4.16471	1.52058	2.73889	0.00616465	0.0301361
Unc93b1	1770.03	4.15895	0.822426	5.05693	4.26e-07	8.66e-06
Mipol1	23.5186	4.15886	1.62928	2.55258	0.0106929	0.0467999
Klf7	277.765	4.15738	1.07804	3.85644	0.000115051	0.00114227
Tmem220	40.7358	4.15374	1.66561	2.49383	0.0126374	0.0530196
4933411K20Rik	118.063	4.15182	1.27945	3.24499	0.00117453	0.00789007
Fmnl1	467.698	4.14973	1.06548	3.89471	9.83e-05	0.00100633
Ptpn22	183.042	4.14728	1.39909	2.96427	0.00303401	0.0172531
Fndc9	15.0476	4.14001	1.8176	2.27773	0.0227424	0.0838448
Yars2	388.103	4.13272	1.01239	4.08212	4.46e-05	0.000517684
Arhgdib	33336.5	4.13227	0.634064	6.51711	7.17e-11	2.99e-09
Lpxn	25.3328	4.13111	1.63552	2.52588	0.0115409	0.0496426
Slc25a21	43.6717	4.13107	1.5043	2.74618	0.00602941	0.0295936
Trappc9	239.716	4.12986	1.15929	3.56241	0.00036746	0.00306016
Kif17	14.8912	4.12548	1.8184	2.26874	0.0232841	0.0853773
Nxpe3	25.8643	4.1228	1.6795	2.45478	0.0140972	0.0579087
Setmar	14.1653	4.12103	1.81773	2.26713	0.0233821	0.0856593
1700112E06Rik	56.7002	4.12022	1.57546	2.61526	0.00891599	0.040546
Lin9	206.473	4.11311	1.21149	3.39508	0.000686079	0.00511914
Rassf2	375.892	4.11294	0.922649	4.45776	8.28e-06	0.000119925
Zfp952	73.2498	4.1109	1.40525	2.92538	0.00344037	0.0190054
Cntfr	78.4883	4.11037	1.38804	2.96128	0.00306362	0.0173595
Dgcr14	324.966	4.10876	1.10861	3.70625	0.000210353	0.00189551
Gsr	11211.5	4.10465	0.557037	7.36873	1.72e-13	1.09e-11
B330016D10Rik	24.0195	4.10346	1.63664	2.50725	0.0121674	0.0514571
4931406H21Rik	43.0742	4.09003	1.64922	2.47998	0.013139	0.0546913
Gm8439	15.68	4.08569	1.822	2.24243	0.0249337	0.0899649
Bak1	133.341	4.07898	1.1589	3.51971	0.000432018	0.00349513
Naprt1	54.6488	4.07494	1.51056	2.69764	0.00698321	0.0333096
Ncapd3	786.679	4.06894	0.911559	4.46372	8.05e-06	0.000117179
1700003E16Rik	14.8455	4.06491	1.82244	2.23048	0.0257157	0.0922405
Hist1h2bj	22.4193	4.06251	1.60249	2.53512	0.0112409	0.0486505
Capn1	495.211	4.05585	1.0086	4.02125	5.79e-05	0.000648109
Gm15800	734.604	4.05577	0.908158	4.46592	7.97e-06	0.000116227
Nudt15	8.02288	4.05497	1.77921	2.27909	0.0226618	0.0836925
Stau2	30.249	4.05196	1.66956	2.42697	0.0152256	0.0613249
Mpl	21.1354	4.04642	1.75794	2.3018	0.0213463	0.0798437
Zfp553	25.5921	4.04396	1.67046	2.42086	0.0154838	0.0621391
Ikzf3	14.0034	4.04087	1.82295	2.21666	0.026646	0.0949074
Haus4	889.032	4.03788	0.849264	4.75457	1.99e-06	3.41e-05
Ern1	40.2228	4.02852	1.66262	2.423	0.0153931	0.0618971
Zfp658	21.6227	4.02496	1.60227	2.51203	0.012004	0.0509406
Sp110	286.643	4.0205	1.20171	3.34565	0.000820906	0.00591518
Cldnd2	8.06528	4.02009	1.78648	2.25029	0.0244306	0.0885692
1700040L02Rik	13.1861	4.01815	1.82329	2.20379	0.0275393	0.0973641
Pak3	8.99089	4.01502	1.80218	2.22787	0.0258891	0.0927533
E330009J07Rik	21.8739	4.01472	1.75507	2.2875	0.0221665	0.0821496
Hoxc4	15.7476	4.01216	1.68016	2.38797	0.0169419	0.0665236
Slfn1	46.9749	4.00997	1.61405	2.48441	0.0129765	0.0541629
Bcl11b	12.8012	4.00853	1.82341	2.19837	0.0279229	0.0983918
Pfkfb1	48.1945	4.00466	1.5825	2.53058	0.0113873	0.049162
Kifc5b	23.4602	4.00251	1.74796	2.28982	0.0220316	0.0817683
Snord87	8.57505	4.00186	1.79933	2.22409	0.0261425	0.0934636
Pabpc1l	17.0213	3.99852	1.72375	2.31966	0.0203593	0.0768961
2310040G24Rik	30.4574	3.99666	1.62957	2.45258	0.0141835	0.0581235
1700012B09Rik	12.8284	3.99285	1.82448	2.18849	0.0286337	0.0997434
Ifi205	47.2049	3.99282	1.58146	2.52477	0.0115774	0.0497049
1700096K18Rik	70.0113	3.98854	1.44237	2.76527	0.00568754	0.0283609
Pcnt	830.916	3.98243	0.817917	4.86898	1.12e-06	2.02e-05
Bud13	256.071	3.98212	1.07286	3.71167	0.000205893	0.00186894
Exog	128.589	3.98058	1.35628	2.93492	0.00333633	0.0185148
Hist1h4c	63.2984	3.97751	1.43354	2.77462	0.00552666	0.0277631
Suv420h2	574.504	3.97247	1.12381	3.53483	0.000408039	0.00334597
Ap1s3	7.9541	3.97113	1.79272	2.21514	0.0267506	0.0951964
Srpk3	15.9765	3.96415	1.72017	2.30451	0.0211943	0.0794102
4930414L22Rik	15.4761	3.95857	1.68916	2.34351	0.0191034	0.0730579
Slc9a3r1	659.774	3.95208	0.860666	4.59189	4.39e-06	6.95e-05
Fiz1	435.199	3.95061	0.958727	4.12068	3.78e-05	0.000448454
Oas1c	14.1171	3.94727	1.71944	2.29567	0.0216946	0.0808375
Tnfaip8l1	152.992	3.946	1.18805	3.32142	0.000895602	0.00633731
Abcb9	63.7024	3.94425	1.42153	2.77465	0.00552609	0.0277631
Chd3os	22.3229	3.93956	1.75207	2.24853	0.0245427	0.0888434
Cdc25b	442.274	3.9377	1.14732	3.4321	0.000598931	0.00457529
Rgs11	30.4597	3.93496	1.6065	2.4494	0.0143096	0.0585051
Tap1	661.457	3.92936	0.834128	4.71074	2.47e-06	4.13e-05
Hist1h2an	7.44212	3.92858	1.79045	2.19419	0.0282219	0.0990732
Nat8l	56.201	3.92445	1.51292	2.59397	0.00948756	0.0425892
Arap3	254.355	3.92324	1.15455	3.39808	0.000678601	0.00507888
Selenbp1	394.111	3.92321	0.983033	3.99093	6.58e-05	0.00072031
Il20rb	20.1837	3.92002	1.76088	2.22618	0.0260025	0.0931049
Hp	12579.8	3.9147	0.576284	6.79301	1.1e-11	5.19e-10
AU041133	30.9569	3.90937	1.63242	2.39483	0.0166282	0.0656725
Zfp874b	56.4805	3.90699	1.39932	2.79207	0.00523719	0.0265938
Gata2	100.499	3.90323	1.17787	3.3138	0.000920368	0.00647497
Ints7	392.278	3.90293	1.09941	3.55001	0.000385219	0.00319701
Gpr128	21.6014	3.89793	1.75486	2.22121	0.0263366	0.0939425
1600010M07Rik	23.811	3.896	1.70363	2.28688	0.0222026	0.0822528
Prr16	35.2097	3.89492	1.50015	2.59636	0.00942183	0.0423766
Apbb3	383.441	3.8938	1.03689	3.75527	0.000173153	0.00160462
Tomt	18.2525	3.8876	1.76633	2.20095	0.0277396	0.097916
Irs3	33.5411	3.88638	1.72796	2.24912	0.024505	0.0887595
Ccdc71	156.32	3.88286	1.16529	3.33208	0.000861995	0.00613153
Clec2f	21.0608	3.88142	1.75456	2.21219	0.0269537	0.0957517
Igf2bp2	42.5085	3.87848	1.59761	2.42768	0.0151957	0.0612246
Rab3d	1212.46	3.87067	0.728973	5.30976	1.1e-07	2.51e-06
Rpap1	48.907	3.86584	1.58331	2.44162	0.0146216	0.0594023
Ccnd3	3599.1	3.85751	0.419704	9.19103	3.89e-20	4.74e-18
Lrr1	83.9048	3.85624	1.40936	2.73616	0.006216	0.0303384
Mnd1-ps	12.9042	3.85604	1.70458	2.26216	0.0236875	0.0866219
Sp100	519.654	3.85352	1.03298	3.73047	0.000191122	0.00174674
Aqp11	13.5826	3.85069	1.71605	2.24393	0.0248369	0.0896993
Nup43	426.293	3.85043	0.896324	4.2958	1.74e-05	0.000225767
Zfp59	30.316	3.8479	1.68915	2.27801	0.0227259	0.0838096
Nfe2	1732.71	3.84708	1.4257	2.69839	0.00696762	0.0332613
Cdca7	1329.44	3.84137	0.590416	6.50621	7.71e-11	3.21e-09
Nrarp	31.4572	3.83831	1.60719	2.38821	0.0169306	0.0665041
Tmem104	75.4309	3.83633	1.53117	2.50549	0.0122283	0.0516502
Tap2	760.43	3.83151	0.884126	4.33367	1.47e-05	0.000195828
Serpinb1a	3022.06	3.825	0.516095	7.41143	1.25e-13	8.1e-12
Fam196a	13.6467	3.82131	1.69582	2.25337	0.0242359	0.0880609
Spock2	47.8147	3.81533	1.56899	2.4317	0.0150281	0.0607098
Akr1c13	58.0324	3.81301	1.55904	2.44574	0.0144557	0.0589049
Slc48a1	2889.54	3.81264	0.556486	6.85129	7.32e-12	3.6e-10
D3Ertd751e	142.34	3.80829	1.26988	2.99894	0.0027092	0.0157815
Myo18b	24.7828	3.80355	1.61035	2.36195	0.0181792	0.0702312
2310061I04Rik	242.796	3.80102	1.17043	3.24753	0.00116411	0.0078327
Spag5	634.329	3.79252	1.10235	3.44039	0.000580868	0.00445685
Jak3	200.518	3.78828	1.30989	2.89205	0.0038274	0.0207302
Aldh2	3477.67	3.78724	0.520884	7.2708	3.57e-13	2.18e-11
Dna2	288.938	3.78452	1.12621	3.36039	0.000778327	0.00565853
Dmc1	32.4836	3.77967	1.68441	2.24391	0.024838	0.0896993
Foxm1	297.172	3.77548	1.18666	3.18159	0.00146467	0.00946831
Golph3l	239.508	3.7752	1.14868	3.28655	0.00101423	0.00697828
Zbtb7b	251.674	3.77026	1.02775	3.66848	0.000243997	0.00214788
Acrbp	14.6571	3.76993	1.72165	2.18973	0.028544	0.0996041
Fbp1	293.82	3.76987	1.30781	2.88259	0.00394418	0.0212307
Pnkp	2152.69	3.76777	0.745162	5.05631	4.27e-07	8.66e-06
Sh2d5	148.881	3.76732	1.41372	2.66482	0.00770305	0.0359736
Aarsd1	591.391	3.76605	1.0008	3.76305	0.000167851	0.00155978
Pbx2	237.399	3.76393	1.22504	3.07248	0.00212284	0.0129088
Bcl11a	382.883	3.76122	1.0844	3.46848	0.000523416	0.00409332
Wnt5b	114.452	3.75208	1.37377	2.73123	0.00630979	0.0307224
Smg8	559.05	3.75023	0.888609	4.22033	2.44e-05	0.000305353
Supv3l1	201.787	3.74962	1.35902	2.75905	0.00579693	0.0287185
Gm10857	10.4468	3.7465	1.7068	2.19505	0.0281603	0.0989141
Dus4l	20.032	3.74276	1.64545	2.2746	0.0229298	0.0844592
Dyrk1b	29.6246	3.73933	1.48478	2.51844	0.0117875	0.0502668
4632415L05Rik	36.1985	3.73855	1.44491	2.58739	0.00967073	0.043276
5730508B09Rik	669.182	3.73807	1.00991	3.7014	0.000214413	0.001924
Aaas	762.91	3.73778	0.996013	3.75274	0.000174909	0.00161725
1700037H04Rik	1533.42	3.7357	0.738841	5.05616	4.28e-07	8.66e-06
AI504432	22.0598	3.73048	1.67705	2.22443	0.0261198	0.0934151
Kctd20	1156.27	3.73001	0.906471	4.11487	3.87e-05	0.000458553
Psmb9	1254.68	3.72348	0.881268	4.22515	2.39e-05	0.000300131
Zfp799	29.3714	3.71794	1.48182	2.50903	0.0121063	0.0512679
Alox5ap	2603.15	3.70766	1.35901	2.7282	0.00636807	0.0309567
Gjb3	34.8747	3.70764	1.62729	2.27841	0.0227023	0.0837606
Mb21d1	350.955	3.70234	1.21187	3.05507	0.00225007	0.0135337
Naa40	535.292	3.69864	1.024	3.61195	0.000303903	0.00259831
Ankrd39	90.2827	3.6948	1.31136	2.81752	0.00483953	0.0249401
Rbm38	1487.48	3.69439	0.695427	5.31241	1.08e-07	2.48e-06
Hlx	430.313	3.6916	1.07715	3.42718	0.000609881	0.00464149
Tbrg3	64.468	3.6906	1.6857	2.18935	0.0285712	0.0996041
Homez	35.5698	3.69048	1.62555	2.27029	0.0231898	0.0851084
Acsf3	61.0637	3.68717	1.62204	2.27318	0.0230156	0.0845649
Bcas1	35.7382	3.68005	1.59901	2.30146	0.0213659	0.0798568
Anxa11	307.685	3.67347	1.12264	3.27216	0.00106728	0.00728164
Atg7	172.104	3.66519	1.14883	3.19037	0.00142089	0.00923921
Sema4a	973.716	3.66493	0.945771	3.87507	0.000106592	0.00107403
Strada	291.128	3.64881	0.86909	4.19842	2.69e-05	0.000331958
Hspa1l	42.7461	3.64721	1.40595	2.59412	0.00948323	0.0425855
Fam126b	449.761	3.64585	0.89893	4.05577	5e-05	0.000567786
Incenp	632.635	3.64518	1.0337	3.52636	0.000421322	0.0034245
Hsdl1	871.099	3.64301	0.947522	3.84478	0.000120662	0.00118542
Prkcb	1184.23	3.64136	0.917881	3.96713	7.27e-05	0.000781124
Fam49b	3506.66	3.63487	0.636297	5.71253	1.11e-08	3.17e-07
2310003H01Rik	177.438	3.62961	1.31523	2.75967	0.00578602	0.0286994
Necab3	52.2463	3.62776	1.64114	2.21052	0.0270693	0.0960906
5830415F09Rik	135.186	3.61866	1.31507	2.75168	0.00592899	0.0292184
Lrrc8b	45.4808	3.61518	1.64759	2.19422	0.0282198	0.0990732
Stom	994.707	3.6092	0.826957	4.36443	1.27e-05	0.000174988
Lst1	253.335	3.60754	1.09698	3.28861	0.00100684	0.00695094
D430042O09Rik	79.2853	3.60672	1.30159	2.771	0.00558838	0.0280039
Ehd1	872.564	3.60594	0.856407	4.21054	2.55e-05	0.000317268
BC053749	57.1321	3.60351	1.63778	2.20024	0.0277897	0.0980361
Fam174b	61.1951	3.60289	1.33749	2.69377	0.00706483	0.0335545
Zfp213	76.6046	3.60022	1.49927	2.40131	0.0163365	0.0646671
Vegfb	228.185	3.59656	1.18404	3.03754	0.00238521	0.0142133
Pot1a	236.739	3.59322	1.20058	2.99291	0.00276335	0.0160509
Traip	215.827	3.59287	1.20196	2.98918	0.00279728	0.0161965
Sigirr	49.1391	3.58617	1.37883	2.60087	0.00929868	0.0419732
Fryl	314.564	3.58607	1.08252	3.3127	0.000924009	0.00648562
1700008J07Rik	104.47	3.58507	1.32449	2.70676	0.00679427	0.0325484
Gdap10	44.4724	3.57641	1.58467	2.25688	0.0240155	0.0874544
Zkscan14	300.347	3.56682	1.27497	2.79757	0.00514887	0.0262109
Notch3	27.0575	3.54758	1.50998	2.34942	0.0188025	0.0721109
Tspan33	1169.85	3.54611	1.44593	2.45248	0.0141876	0.0581235
Flot2	1952.01	3.54191	1.32815	2.6668	0.0076578	0.0358403
Sh3bp4	97.3679	3.54112	1.33494	2.65264	0.00798654	0.0370261
Mbd6	361.36	3.53957	0.843215	4.19771	2.7e-05	0.000332385
Cmtm7	7941.74	3.53553	0.415139	8.5165	1.64e-17	1.62e-15
Tuba4a	5874.95	3.53552	0.725815	4.87111	1.11e-06	2.01e-05
2810417H13Rik	2380.25	3.52981	1.31267	2.68904	0.00716584	0.0339285
Acacb	46.7081	3.52828	1.42619	2.47392	0.0133638	0.0554755
Galns	813.865	3.52355	0.807586	4.36306	1.28e-05	0.000175692
Mmaa	118.754	3.52348	1.21194	2.90732	0.00364543	0.0199305
Ckap2l	456.863	3.51441	1.08454	3.24045	0.00119339	0.00801202
Lyn	959.082	3.51253	0.828742	4.23839	2.25e-05	0.000285323
Ppm1h	760.616	3.51225	0.729017	4.8178	1.45e-06	2.57e-05
Cdk1	2379.56	3.51173	0.760091	4.62014	3.83e-06	6.19e-05
Edc3	209.794	3.50933	1.14775	3.05758	0.00223134	0.0134511
Diap1	191.672	3.50912	1.29348	2.71294	0.00666894	0.032074
H2afx	2341.55	3.50499	0.603708	5.80576	6.41e-09	1.94e-07
Casp7	469.903	3.49479	0.911287	3.83501	0.000125561	0.00122467
Mkl1	209.615	3.48965	1.11467	3.13066	0.00174414	0.0109622
Ankrd24	40.5031	3.48956	1.44922	2.40789	0.016045	0.0638241
Csf2rb2	38.1103	3.48529	1.41419	2.46451	0.0137199	0.0567221
Hacl1	197.961	3.48331	1.22706	2.83873	0.00452927	0.0236593
Cep192	277.443	3.4766	1.19944	2.89853	0.0037492	0.0203973
Esco2	436.581	3.47085	1.12399	3.08797	0.00201527	0.0123406
Prune	139.985	3.46878	1.26905	2.73336	0.00626909	0.0305731
Nr2c2	93.6924	3.46649	1.31235	2.64144	0.00825553	0.0380823
Bsn	30.8265	3.46643	1.53406	2.25964	0.0238437	0.0870368
Gtf2h4	297.317	3.4659	0.940747	3.6842	0.000229425	0.00203961
Dhx35	148.375	3.46336	1.19668	2.89413	0.00380214	0.0206307
Cables1	193.648	3.45726	1.22964	2.81161	0.00492948	0.0253355
Kctd10	713.407	3.45277	0.821632	4.20233	2.64e-05	0.000327657
Irf8	608.9	3.44852	1.05915	3.25593	0.00113021	0.00764314
Nprl3	247.394	3.44774	1.17343	2.93818	0.00330144	0.0183794
Pold1	908.355	3.44061	0.947756	3.63027	0.000283121	0.002436
Kif20a	419.553	3.44058	0.998309	3.4464	0.000568103	0.00436991
Heg1	74.1498	3.43455	1.44901	2.37026	0.0177755	0.0690186
Cited2	1293.08	3.42845	0.632361	5.42166	5.9e-08	1.45e-06
Paqr4	129.795	3.42722	1.54309	2.22102	0.0263495	0.0939612
Itgam	1277.01	3.42653	1.48744	2.30364	0.0212428	0.0795432
Krt18	269.993	3.42636	1.12863	3.03586	0.00239855	0.0142789
Ucp2	5536.14	3.41858	0.50051	6.8302	8.48e-12	4.1e-10
Zfpm1	187.432	3.41763	1.34403	2.54283	0.010996	0.0478285
Taf10	520.634	3.41429	0.741633	4.60374	4.15e-06	6.62e-05
Nat10	156.593	3.40972	1.2078	2.82309	0.00475631	0.0246447
Dtl	904.2	3.40629	0.820921	4.14936	3.33e-05	0.000401674
Knstrn	849.403	3.40597	1.009	3.37557	0.000736624	0.00539718
Siah1b	279.586	3.40346	1.15771	2.93982	0.00328408	0.0183163
Eltd1	302.643	3.40176	0.997807	3.40924	0.00065145	0.00490276
Cdca2	285.353	3.4006	1.05936	3.21006	0.00132708	0.0087411
Piezo1	184.697	3.38934	1.08482	3.12433	0.00178209	0.0111585
Sqrdl	1000.81	3.3871	0.889728	3.80689	0.000140724	0.00134818
Kit	453.353	3.3849	1.11057	3.0479	0.00230446	0.0138011
Man2b1	2660.66	3.38003	1.23021	2.74752	0.00600472	0.0294962
Aspm	298.539	3.37498	1.14167	2.95617	0.0031148	0.0175813
Mocos	73.3026	3.37122	1.39808	2.41132	0.015895	0.063372
Tacc3	1637.67	3.36939	1.28724	2.61754	0.00885674	0.0403305
Dmtn	316.318	3.36602	1.25748	2.67679	0.007433	0.034937
Ccdc134	228.145	3.36497	1.31041	2.56788	0.0102322	0.0452815
Impdh1	864.178	3.36376	0.894545	3.7603	0.000169712	0.00157468
Psmb8	3574.67	3.36202	0.655929	5.12559	2.97e-07	6.17e-06
Slc37a4	226.627	3.35856	1.2816	2.62059	0.00877767	0.0400812
Dgat2	1361.13	3.35777	1.32532	2.53356	0.0112911	0.0488335
Trim10	158.584	3.35732	1.439	2.3331	0.0196432	0.0747704
Nup210	1609.25	3.35541	1.41735	2.36739	0.0179141	0.0694654
H2-DMa	492.98	3.35346	1.02996	3.25591	0.0011303	0.00764314
Prep	901.786	3.34919	0.995028	3.36593	0.000762865	0.00556937
Rhog	2746.08	3.34839	0.600874	5.57252	2.51e-08	6.65e-07
Slc37a2	51.5889	3.34265	1.4825	2.25473	0.0241503	0.0878444
Wdr46	261.116	3.32978	1.06777	3.11845	0.00181804	0.0113379
Abhd15	147.881	3.31754	1.22556	2.70696	0.00679016	0.0325415
Frrs1	706.928	3.31489	0.955715	3.46849	0.000523389	0.00409332
Uqcc1	403.167	3.31257	0.888303	3.72909	0.00019217	0.00175501
Pcyox1l	151.375	3.31219	1.13024	2.93053	0.00338385	0.0187357
Pias4	98.1204	3.30428	1.27251	2.59666	0.00941365	0.0423666
Rassf5	428.62	3.29055	1.00177	3.28473	0.00102081	0.00701955
Hsd11b1	2363.58	3.28909	0.585787	5.61482	1.97e-08	5.35e-07
Nup107	646.872	3.28735	0.976594	3.36614	0.000762292	0.00556852
Arrb1	492.039	3.28608	0.931141	3.52909	0.000416988	0.00339607
Ap4b1	292.205	3.28447	1.10204	2.98035	0.00287917	0.0165579
Loh12cr1	223.287	3.28352	1.17286	2.79958	0.00511695	0.0260811
Trp53i11	124.545	3.28184	1.30668	2.51158	0.0120193	0.050988
Cdca3	1282.49	3.28004	0.870849	3.76648	0.000165565	0.00154443
Reep4	387.788	3.27497	1.20693	2.71347	0.00665819	0.032035
Casz1	162.996	3.27377	1.255	2.60859	0.00909174	0.0411152
Parp11	71.9581	3.27134	1.3667	2.39361	0.0166836	0.0657637
Tmem143	56.4638	3.26938	1.44674	2.25983	0.0238318	0.0870238
Baz1a	1404.64	3.26764	0.586792	5.56864	2.57e-08	6.79e-07
Cops7b	336.673	3.25916	0.949234	3.43347	0.000595914	0.0045551
4930427A07Rik	114.023	3.25784	1.25479	2.59632	0.00942281	0.0423766
Helb	81.7485	3.25408	1.3998	2.32468	0.0200892	0.0761117
Mcpt8	158.909	3.25006	1.35295	2.4022	0.0162969	0.064573
G6pdx	2653.59	3.24358	0.711242	4.56044	5.1e-06	7.91e-05
Rab5b	207.43	3.24349	1.06849	3.03559	0.00240062	0.0142843
Setx	478.782	3.23614	0.848167	3.81545	0.000135936	0.00131118
C3	5016.67	3.23152	1.09148	2.96066	0.00306977	0.0173835
Bub1	630.203	3.22948	1.12544	2.86952	0.00411091	0.0219248
Smc2	1649.55	3.22879	1.28711	2.50855	0.0121226	0.0513192
Nbeal2	241.686	3.22514	1.22344	2.63614	0.00838552	0.0385943
Abtb1	651.871	3.22299	0.727424	4.4307	9.39e-06	0.000133626
Xdh	586.059	3.22288	0.978494	3.29371	0.000988745	0.00683765
Cdc34	642.546	3.21532	0.78585	4.09152	4.29e-05	0.000499525
Rnf25	152.209	3.21457	1.32538	2.42539	0.0152918	0.0615509
Uhrf1	1972.74	3.21009	0.67219	4.77557	1.79e-06	3.11e-05
Utp20	136.031	3.20478	1.14224	2.8057	0.00502071	0.0257114
Zfp687	268.218	3.19954	1.00009	3.19925	0.00137785	0.00900737
Tbl3	282.281	3.19901	1.00456	3.18448	0.00145013	0.00938928
Trpc4ap	1028.57	3.18928	0.664546	4.79919	1.59e-06	2.81e-05
Ghdc	56.7516	3.18826	1.36703	2.33225	0.0196876	0.0748928
Lmbr1l	66.1427	3.1881	1.33162	2.39415	0.0166588	0.0657294
1600014C10Rik	617.113	3.18617	0.822157	3.87538	0.00010646	0.00107358
Atrn	2846.25	3.18568	0.556379	5.72575	1.03e-08	2.95e-07
2005-09-01	709.089	3.18415	0.964382	3.30175	0.000960819	0.00668625
Lpcat4	338.167	3.18123	1.14694	2.77366	0.00554295	0.0278335
Brms1	711.124	3.18047	1.0238	3.10653	0.00189299	0.0117273
Spr	120.248	3.17834	1.2928	2.4585	0.013952	0.0574673
Atad2	993.62	3.16861	0.961175	3.2966	0.000978621	0.00677148
Asrgl1	1184.28	3.16092	0.752587	4.20008	2.67e-05	0.000329928
Vasp	1216.35	3.15422	0.654256	4.82107	1.43e-06	2.53e-05
Casp8ap2	589.825	3.15356	0.794228	3.9706	7.17e-05	0.000772147
Tmcc2	191.04	3.15268	1.37935	2.28563	0.0222762	0.0824507
Tomm40l	250.099	3.14929	1.00832	3.12332	0.00178825	0.0111865
Trmt1	395.388	3.14888	0.966809	3.25698	0.00112603	0.007627
Sbf1	425.634	3.14705	0.879405	3.57861	0.000345432	0.00290649
Dock11	400.699	3.1437	1.00624	3.1242	0.00178286	0.0111585
Nle1	87.4728	3.14195	1.26545	2.48288	0.0130325	0.0542849
Unc13d	339.043	3.13958	1.23148	2.54943	0.0107898	0.0470998
Slc25a37	1908.21	3.13787	1.25135	2.50759	0.0121557	0.0514414
Parp10	176.871	3.13654	1.09558	2.86291	0.00419764	0.0222511
Selo	236.956	3.13548	1.23716	2.53443	0.0112632	0.04873
Zfp35	158.71	3.13252	1.1895	2.63348	0.00845157	0.0388397
Pnpla7	399.515	3.13003	1.0532	2.97191	0.00295953	0.0169243
Ackr1	332.26	3.12899	1.11056	2.8175	0.00483993	0.0249401
Ubald1	383.289	3.12721	0.921644	3.39308	0.000691106	0.0051472
Dnmt1	3158.58	3.12649	0.688426	4.5415	5.59e-06	8.51e-05
Tinagl1	309.589	3.12268	0.955078	3.26955	0.00107717	0.00732858
Spint2	1709.34	3.12177	0.722507	4.32075	1.56e-05	0.000205167
Stx11	636.468	3.11886	0.980013	3.18247	0.00146025	0.00944474
Lrrc14	268.473	3.11271	1.34669	2.31137	0.0208124	0.0782196
Mcm2	6586.79	3.10994	1.35407	2.29674	0.0216337	0.0806598
Sars2	228.667	3.10691	1.41515	2.19547	0.02813	0.0988645
Fam107b	6606.59	3.10213	0.55729	5.56646	2.6e-08	6.85e-07
Ppp5c	735.009	3.09382	0.951033	3.25311	0.00114149	0.00771024
Exoc4	90.0945	3.09333	1.28099	2.4148	0.0157438	0.0629476
Pgd	3406.18	3.09106	0.618266	4.99956	5.75e-07	1.13e-05
Ube2c	2690.44	3.08458	1.27767	2.41422	0.015769	0.0629934
Zdhhc16	465.877	3.0818	1.07192	2.87503	0.00403993	0.0215977
Atp11b	2652.67	3.08008	0.706245	4.36121	1.29e-05	0.000176592
Per2	449.682	3.0799	1.03164	2.98545	0.00283166	0.0163232
Ube3b	299.817	3.06863	1.15508	2.65664	0.00789227	0.0367542
Syngr2	3241.63	3.06703	0.650731	4.7132	2.44e-06	4.08e-05
Csf2ra	1114.08	3.06559	0.753204	4.07007	4.7e-05	0.000539455
Spidr	293.861	3.0652	1.12837	2.71649	0.00659774	0.0318195
Aes	1821.65	3.06398	0.624761	4.90424	9.38e-07	1.74e-05
Dhcr7	171.585	3.06392	1.12156	2.73183	0.00629837	0.0306791
Npepl1	723.704	3.06156	0.810898	3.77552	0.000159673	0.00149979
Mfsd2b	210.845	3.05387	1.25039	2.44233	0.0145929	0.0593056
Bop1	643.628	3.04825	0.912007	3.34235	0.000830716	0.00596472
Ppp2r1b	506.451	3.04443	0.978064	3.11271	0.00185378	0.0115195
Fbxo34	429.093	3.04164	1.07068	2.84085	0.00449927	0.0235531
Tie1	88.7303	3.0416	1.28969	2.3584	0.0183537	0.0707009
Cdca5	644.182	3.04143	1.1016	2.76092	0.00576382	0.0286476
Fbxo10	123.506	3.04137	1.38918	2.18933	0.0285731	0.0996041
Mars	965.841	3.03738	0.773915	3.92469	8.68e-05	0.000907354
Adpgk	4772	3.03553	0.616833	4.92115	8.6e-07	1.61e-05
Gys1	616.49	3.0263	0.957819	3.15957	0.00158002	0.0101227
Entpd6	303.922	3.02152	1.15715	2.61117	0.00902336	0.0409294
Pafah2	151.586	3.02004	1.27346	2.37153	0.0177147	0.0688703
Glrx5	3237.64	3.01586	0.614783	4.90558	9.32e-07	1.73e-05
Agfg2	228.649	3.0152	1.1312	2.66548	0.00768786	0.0359672
Mob3a	709.426	3.01274	0.77136	3.90575	9.39e-05	0.000969713
Rbm14	370.16	3.01157	1.06714	2.82209	0.00477114	0.02469
Ccnb1	407.872	3.00548	1.0439	2.87909	0.00398823	0.021411
Cyp4v3	248.046	3.00485	1.19482	2.5149	0.0119066	0.0506332
Atp10d	103.452	3.00135	1.26809	2.36683	0.0179414	0.0695299
Donson	369.427	3.00073	1.11359	2.69464	0.00704656	0.0335069
Tkt	7583.88	3.0007	0.535571	5.60279	2.11e-08	5.68e-07
Carm1	178.735	2.99796	1.17001	2.56234	0.010397	0.0459111
Clec14a	95.5924	2.99676	1.27867	2.34365	0.0190961	0.0730528
Pes1	414.233	2.99416	0.992276	3.01747	0.00254899	0.014977
Trim27	1597.36	2.99188	0.734986	4.07066	4.69e-05	0.000538694
Plagl2	541.665	2.98696	1.01501	2.94279	0.0032527	0.018208
Csk	1376.38	2.98613	0.702806	4.24886	2.15e-05	0.000274011
Gcnt1	216.022	2.97944	1.23273	2.41695	0.0156514	0.0626879
Cd300lg	94.266	2.97792	1.2923	2.30436	0.0212026	0.0794171
Nhsl2	337.575	2.97765	1.12538	2.64591	0.00814709	0.0376533
Twf2	1354.46	2.97751	0.813396	3.66059	0.000251635	0.00219924
Cd97	1178.84	2.96723	0.648352	4.57657	4.73e-06	7.4e-05
Lmo1	314.295	2.96646	1.13999	2.60217	0.00926366	0.0418461
Vill	506.869	2.9625	1.21557	2.43713	0.0148045	0.0599456
Pgs1	816.804	2.96222	0.804543	3.68187	0.00023153	0.00205445
Il3ra	194.22	2.95694	1.24389	2.37717	0.017446	0.0679994
Slc16a3	322.49	2.95032	0.891027	3.31114	0.000929153	0.00651423
Eya3	284.968	2.94897	1.00754	2.92689	0.00342369	0.018939
Rnf144a	339.49	2.93432	1.05722	2.77551	0.00551154	0.0277214
Cdkn3	869.028	2.93208	0.935197	3.13526	0.00171703	0.0108242
Apbb1ip	299.713	2.93059	1.02194	2.86767	0.00413502	0.0220053
Ankrd9	307.06	2.92971	1.26172	2.322	0.0202329	0.0765134
Mre11a	244.69	2.9277	1.21892	2.40188	0.016311	0.0646082
Slc25a39	3225.65	2.92734	0.428623	6.82965	8.51e-12	4.1e-10
C2cd2	250.46	2.92602	1.10059	2.65858	0.00784697	0.0365852
Pip5k1b	294.601	2.92522	1.13292	2.58201	0.00982256	0.0437387
Ptpre	787.31	2.92519	1.02172	2.863	0.00419655	0.0222511
Myct1	146.551	2.9243	1.21778	2.40134	0.0163351	0.0646671
Mybl2	273.625	2.9189	1.2178	2.39686	0.0165363	0.0653518
Rnf125	245.327	2.91858	1.29688	2.25046	0.0244196	0.0885555
Polr3c	431.922	2.91636	0.998623	2.92038	0.00349603	0.0192431
Dnajc13	782.212	2.91576	0.729457	3.99716	6.41e-05	0.000704768
Chtf8	531.006	2.91434	0.804513	3.62249	0.000291784	0.00249995
Nme4	370.933	2.90685	1.08053	2.69021	0.00714066	0.0338487
Mast3	652.935	2.90343	0.977639	2.96983	0.00297961	0.0170152
Ptgs1	1372.17	2.90325	1.28554	2.25838	0.0239221	0.0872445
Exoc8	300.973	2.90174	1.02542	2.82981	0.0046576	0.0241854
Hnrnpul1	480.288	2.89864	0.810355	3.57701	0.000347554	0.00292031
Plscr3	625.982	2.8956	0.863573	3.35305	0.000799272	0.00577323
Lig1	1474.28	2.89393	0.561202	5.15667	2.51e-07	5.31e-06
Ska1	369.509	2.89321	1.23897	2.33516	0.0195349	0.074428
Mcm5	3454.78	2.89078	1.12827	2.56215	0.0104028	0.0459199
Kcnip3	132.502	2.8896	1.29889	2.22466	0.026104	0.0933868
Alas1	2229.74	2.88552	0.606114	4.76069	1.93e-06	3.32e-05
Ssbp4	709.925	2.88528	0.930518	3.10073	0.00193046	0.0119291
Gltp	1639.7	2.88433	0.641805	4.49409	6.99e-06	0.000103504
Chmp1a	684.06	2.88379	0.873008	3.30328	0.000955615	0.00665763
Tnfrsf26	737.264	2.88333	1.00943	2.85641	0.00428467	0.0226337
Cebpb	2416.58	2.88283	0.497697	5.79234	6.94e-09	2.07e-07
Arhgef2	606.326	2.87825	0.739124	3.89414	9.85e-05	0.00100633
Nelfa	888.853	2.87113	0.707537	4.05793	4.95e-05	0.000564133
Tmem189	282.15	2.86802	1.1049	2.59573	0.00943888	0.0424332
Rgl2	712.611	2.86781	0.71077	4.03479	5.47e-05	0.000615235
Epor	176.978	2.86674	1.26894	2.25915	0.0238737	0.0871203
Tcirg1	1509.56	2.8648	0.74695	3.83533	0.000125394	0.00122402
Fkbp8	1993.05	2.86218	0.698746	4.09617	4.2e-05	0.000492428
Pold3	763.531	2.85725	0.93271	3.06339	0.00218846	0.0132219
Wdr7	667.062	2.85602	1.03684	2.75456	0.00587716	0.0290273
Atxn7l3	274.848	2.85464	1.22491	2.33048	0.0197806	0.0751294
Frat2	473.794	2.85314	1.04718	2.72459	0.00643815	0.0312103
Rfwd3	253.826	2.8531	1.09257	2.61137	0.00901811	0.0409294
Fam206a	383.108	2.85306	1.15562	2.46885	0.0135549	0.0561157
Zfp422	773.091	2.84591	0.720068	3.95228	7.74e-05	0.000820676
Zw10	452.54	2.84325	0.771585	3.68495	0.000228748	0.00203718
Fam65b	708.588	2.83847	0.937701	3.02706	0.00246946	0.0146224
Usp38	312.964	2.8369	0.937513	3.02599	0.00247821	0.01465
Tbc1d31	108.384	2.83304	1.27927	2.21458	0.0267889	0.0952655
Sphk2	229.8	2.82465	1.19906	2.35573	0.0184864	0.0711163
Lta4h	10448.5	2.82445	0.517003	5.46312	4.68e-08	1.19e-06
Afg3l1	580.454	2.82303	0.909786	3.10297	0.00191592	0.0118453
Acp6	563.663	2.82277	1.10406	2.55672	0.0105665	0.0464407
Bambi-ps1	186.288	2.8157	1.07469	2.62002	0.00879255	0.040091
Hmgn2	3253.63	2.81511	0.530558	5.30595	1.12e-07	2.55e-06
Rpp25l	409.307	2.81365	1.02333	2.7495	0.00596859	0.0293619
Smyd5	323.041	2.8098	1.2634	2.224	0.0261487	0.0934636
Msrb1	758.537	2.80507	0.721061	3.8902	0.000100161	0.00101934
Nrf1	484.154	2.7993	0.988291	2.83247	0.00461902	0.0240457
Plxnd1	389.712	2.79525	0.956186	2.92333	0.00346304	0.019096
BC037034	240.474	2.79508	1.1374	2.45744	0.013993	0.0575971
Nxpe2	247.033	2.79084	1.26043	2.21419	0.0268158	0.0953171
Dhx16	441.508	2.78835	0.837664	3.32872	0.000872468	0.00619518
Ppp2r4	1370.44	2.78707	0.553315	5.03704	4.73e-07	9.47e-06
Fance	120.148	2.78268	1.23589	2.25156	0.0243502	0.088409
Topbp1	1064.05	2.78107	0.806697	3.44748	0.000565836	0.00435798
Trf	1870.69	2.77822	0.642734	4.32251	1.54e-05	0.000203992
Galc	448.371	2.77407	1.09833	2.52572	0.0115463	0.0496426
Fen1	1823.22	2.76447	0.772794	3.57724	0.000347237	0.00291966
Ppp1r18	1177.06	2.76294	0.719289	3.8412	0.000122432	0.00120088
Pelp1	156.287	2.75892	1.25964	2.19025	0.0285061	0.0996041
Cenpt	404.256	2.75509	1.01073	2.72584	0.0064139	0.0311175
Nutf2	421.809	2.74982	1.17959	2.33117	0.0197445	0.0750624
Birc5	2631.98	2.74896	0.544956	5.04438	4.55e-07	9.17e-06
Tcn2	2679.38	2.74884	0.633243	4.34089	1.42e-05	0.000191171
Mapk3	1709.6	2.74462	0.526685	5.21112	1.88e-07	4.05e-06
Mknk1	263.342	2.73545	1.08696	2.5166	0.0118493	0.0504424
Mfsd10	1598.16	2.73514	0.641397	4.26435	2e-05	0.000256752
Gmnn	1674.08	2.73417	0.706563	3.86968	0.000108979	0.00109358
Slc25a10	306.073	2.73299	1.17874	2.31856	0.020419	0.077026
Cyfip2	1445.75	2.73091	0.820382	3.32883	0.000872115	0.00619518
Dgkz	715.237	2.72984	0.716963	3.8075	0.000140378	0.00134657
Rnf126	520.868	2.72215	0.710346	3.83215	0.000127029	0.001238
Jup	589.341	2.72099	0.863838	3.14989	0.00163334	0.0104068
Tbc1d22a	327.935	2.72096	1.03802	2.6213	0.00875956	0.0400137
Ppt2	319.608	2.71982	0.934867	2.90931	0.00362231	0.0198308
Map4k2	825.446	2.71763	0.720965	3.76944	0.000163617	0.00152743
Gtpbp1	749.148	2.71733	0.765606	3.54925	0.000386336	0.00319987
Rnasel	220.411	2.71307	1.15803	2.34284	0.0191375	0.0731654
Rbl1	658.018	2.71159	0.980897	2.7644	0.00570281	0.0284198
Ccnt1	293.173	2.70937	0.947559	2.85932	0.00424558	0.0224759
Tomm40	1014.88	2.69781	0.828563	3.25601	0.0011299	0.00764314
Nudt6	152.08	2.69754	1.06769	2.52653	0.0115197	0.0496207
Ctla2a	656.342	2.69681	0.815553	3.30673	0.000943926	0.00659127
Neurl4	353.393	2.69652	1.20919	2.23002	0.0257462	0.0922958
Pstpip1	806.463	2.69492	0.975051	2.76387	0.00571199	0.0284367
Limk2	500.546	2.69456	0.901563	2.98876	0.0028011	0.0162006
Kat2a	294.862	2.69425	0.99946	2.6957	0.00702404	0.0334135
Racgap1	692.254	2.69224	0.922552	2.91826	0.00351994	0.019366
Mthfd1	1071.31	2.69154	0.650393	4.13833	3.5e-05	0.000419393
Zcchc8	468.714	2.69134	0.86927	3.09609	0.00196088	0.0120743
Mxd1	2109.87	2.69125	0.522323	5.15247	2.57e-07	5.41e-06
Ift52	531.436	2.68848	0.932542	2.88296	0.00393958	0.0212247
E2f1	645.477	2.67496	1.04755	2.55354	0.0106633	0.046765
Cyb5r4	868.51	2.67388	0.693086	3.85794	0.000114347	0.00113713
Minpp1	944.689	2.67248	0.830135	3.21934	0.00128487	0.00851369
Hvcn1	494.531	2.67174	0.770619	3.467	0.000526296	0.00411057
Irf7	270.258	2.66606	1.13938	2.33993	0.0192874	0.0736691
Acd	700.133	2.66188	0.971057	2.74121	0.00612126	0.0299961
Zfp715	152.547	2.65014	1.06503	2.48831	0.0128352	0.0536925
Mcm3	2926.43	2.64921	0.466285	5.68152	1.34e-08	3.78e-07
Gart	1086.3	2.64624	0.937779	2.82182	0.00477522	0.0247007
Klc4	161.93	2.64245	1.1806	2.23823	0.0252058	0.0907588
Ap1b1	626.019	2.64197	0.890251	2.96767	0.00300069	0.0171195
Prmt1	463.4	2.63971	1.09251	2.41618	0.0156842	0.0627985
Emd	393.901	2.63726	0.896019	2.9433	0.00324729	0.018186
Rnf26	241.862	2.63658	1.20254	2.1925	0.0283432	0.0992703
Pskh1	222.94	2.63539	1.08123	2.4374	0.0147933	0.0599402
Icam2	529.685	2.63323	0.902467	2.91782	0.00352491	0.0193671
Slc25a1	892.961	2.62953	0.913552	2.87836	0.00399745	0.0214417
Opa3	350.153	2.62586	1.07489	2.44292	0.0145691	0.059268
Hck	1087.95	2.6174	0.932194	2.80778	0.00498837	0.0255754
Isg20l2	431.109	2.6144	1.05259	2.48378	0.0129997	0.0541927
Aurka	981.084	2.60744	0.821958	3.17222	0.00151277	0.00973794
Phgdh	572.343	2.60226	0.702993	3.70169	0.000214168	0.001924
Piga	328.333	2.59366	1.14077	2.2736	0.0229901	0.0845402
Med25	240.273	2.59152	1.13731	2.27865	0.0226878	0.0837451
Sec22c	304.403	2.58404	1.14699	2.25289	0.0242659	0.0881292
Epn1	300.672	2.58015	0.854218	3.02048	0.00252371	0.0148571
Glyr1	1257.52	2.57689	0.702392	3.66874	0.000243746	0.00214722
Srgn	13672.2	2.57283	0.49761	5.17037	2.34e-07	4.98e-06
Slc25a12	1142.59	2.56926	0.733384	3.5033	0.000459538	0.00367148
Adrbk1	1353.06	2.56644	0.755765	3.39582	0.000684239	0.00511167
Cdc25a	577.352	2.56252	1.11164	2.30516	0.0211577	0.0793464
Dido1	299.518	2.55845	0.887528	2.88267	0.00394319	0.0212307
E2f4	1085.24	2.55394	0.700082	3.64806	0.000264228	0.00228473
Tysnd1	268.946	2.5538	1.09473	2.33281	0.0196581	0.0748039
Sppl2b	474.821	2.54645	0.971333	2.6216	0.00875183	0.0399934
Ezh2	1366.6	2.54537	0.882148	2.88543	0.00390884	0.0210963
Wbp2	1443.01	2.54226	0.486254	5.22826	1.71e-07	3.75e-06
Kif15	585.092	2.54151	0.918187	2.76796	0.00564076	0.0281853
Fbxl14	195.246	2.53864	1.02218	2.48355	0.0130081	0.0542017
Mob2	1052.84	2.53699	0.646386	3.92488	8.68e-05	0.000907354
1700052N19Rik	394.257	2.53683	1.06329	2.38583	0.0170405	0.0668213
Polr1b	400.271	2.5358	0.960456	2.64021	0.0082855	0.0381916
Tspan5	611.761	2.53553	0.766535	3.30778	0.000940379	0.00657369
Ints5	243.329	2.5347	1.02723	2.46752	0.0136055	0.0563061
Adar	434.066	2.52755	0.884116	2.85884	0.00425191	0.0224997
Mum1	404.578	2.52268	0.8799	2.867	0.00414378	0.0220423
Irs2	227.161	2.51723	1.05698	2.38153	0.0172411	0.0674161
Tnfrsf1b	692.414	2.51658	0.876013	2.87277	0.00406892	0.0217104
Ubac1	1179.04	2.51383	0.75349	3.33625	0.000849158	0.00606498
Ube2g2	1191.92	2.51224	0.747285	3.36183	0.000774288	0.00563926
Cdc20	938.832	2.51175	0.658518	3.81425	0.000136597	0.00131652
Nrm	1343.05	2.51009	0.853333	2.94151	0.00326611	0.0182579
St3gal5	1121.51	2.50812	0.625163	4.01195	6.02e-05	0.000668656
Sun2	282.661	2.50612	0.975678	2.5686	0.0102112	0.045205
Nln	178.197	2.4986	1.08874	2.29495	0.0217362	0.0809207
Ppp4c	2759.79	2.49692	0.586434	4.25781	2.06e-05	0.00026383
Pet112	261.326	2.49006	1.09802	2.26776	0.0233437	0.0855445
Cep350	575.615	2.48651	0.959161	2.59238	0.00953147	0.0427391
Qsox1	306.526	2.48242	0.977511	2.53953	0.0111001	0.0481954
Stat1	712.645	2.48026	0.902117	2.74937	0.00597096	0.0293619
Nagpa	537.321	2.47465	0.962146	2.57201	0.0101109	0.0448425
Mad2l2	449.829	2.47348	1.01188	2.44444	0.0145078	0.0590581
Bri3bp	1157.62	2.47257	0.745826	3.31521	0.000915748	0.00644619
Tep1	368.877	2.47136	0.843123	2.9312	0.00337661	0.0187041
Cd93	750.478	2.46959	0.831734	2.96921	0.00298568	0.0170419
Atf6b	515.429	2.46776	0.96368	2.56077	0.010444	0.0460115
Ldb1	513.725	2.46633	0.735105	3.35508	0.00079343	0.00574777
Klhdc3	1052.1	2.46572	0.581379	4.24116	2.22e-05	0.000282406
Zfyve27	706.26	2.46278	0.875455	2.81315	0.00490593	0.0252376
Rbbp4	3692.73	2.46112	0.454771	5.41177	6.24e-08	1.52e-06
Wbp11	905.86	2.45536	0.648546	3.78595	0.000153125	0.00144721
Dnmbp	281.187	2.45048	1.11747	2.19289	0.0283154	0.0992299
Adam15	551.787	2.44512	0.917448	2.66513	0.00769573	0.0359736
Dohh	550.071	2.44503	1.11387	2.19507	0.0281585	0.0989141
Dbnl	1400.63	2.44495	0.639258	3.82467	0.000130947	0.0012678
Shkbp1	331.832	2.43767	1.08347	2.24988	0.0244568	0.0886376
Mrps35	783.177	2.43643	0.857449	2.84149	0.0044904	0.0235268
Znfx1	362.957	2.43439	0.988854	2.46183	0.013823	0.0570513
Vdac1	2083.31	2.43165	0.461103	5.27355	1.34e-07	2.99e-06
Ccnb2	3822.54	2.42015	0.645301	3.75042	0.000176538	0.00162933
Nol8	283.727	2.41949	1.0992	2.20113	0.0277267	0.0978987
Gcc2	283.225	2.4159	0.990706	2.43857	0.0147456	0.0597864
Acy1	238.859	2.41187	0.929338	2.59526	0.00945201	0.0424644
Triobp	764.445	2.40863	0.869561	2.76994	0.0056067	0.0280726
Whsc1	1228.86	2.40815	0.777299	3.0981	0.00194765	0.0120049
Trappc10	295.388	2.40764	0.911337	2.64187	0.00824486	0.0380619
Git2	834.426	2.407	0.921031	2.61337	0.00896539	0.040725
Nup188	371.041	2.40538	0.953014	2.52397	0.0116038	0.0497622
Prmt7	590.452	2.40276	0.963684	2.49331	0.0126558	0.0530606
Abcb8	314.714	2.40108	1.0063	2.38605	0.0170305	0.0668071
Nsmce4a	2258.82	2.39178	0.430749	5.5526	2.81e-08	7.38e-07
Rrm2	8509.66	2.39064	1.07127	2.2316	0.0256415	0.0920558
Rxrb	785.693	2.39031	0.940491	2.54156	0.0110359	0.0479507
Lamtor1	1099.41	2.37532	0.847585	2.80246	0.0050715	0.0259243
Asna1	771.632	2.37368	0.713275	3.32786	0.000875153	0.00621039
Gnb2	4482.6	2.37322	0.490884	4.83458	1.33e-06	2.38e-05
Gnpat	1965.15	2.37054	0.607465	3.90236	9.53e-05	0.000980094
Dctn1	958.814	2.36965	0.626511	3.7823	0.000155383	0.00146515
Ankrd13a	1642.75	2.36911	0.579421	4.08876	4.34e-05	0.000504535
Dgkd	839.626	2.36704	0.69969	3.38298	0.00071704	0.00528546
Zdhhc3	1202.23	2.3552	0.632846	3.7216	0.000197964	0.00180657
Eif4e3	353.031	2.35417	0.923533	2.5491	0.0108002	0.0471283
Cnn2	7053.14	2.35084	0.644288	3.64875	0.000263521	0.00228185
Sgol1	324.604	2.35057	1.04316	2.25331	0.0242399	0.0880609
Pnpo	462.872	2.34753	0.797966	2.94189	0.0032622	0.0182444
Tor1a	2089.13	2.33773	0.707828	3.30268	0.000957664	0.0066681
Rad17	627.729	2.33695	0.838808	2.78603	0.0053358	0.0270161
Kif22	732.145	2.33518	1.05976	2.2035	0.0275598	0.0973938
Kansl3	715.867	2.33063	0.754931	3.0872	0.00202049	0.0123664
Neu1	1717.74	2.32621	0.562696	4.13405	3.56e-05	0.000426039
Map3k11	297.25	2.3241	0.984829	2.3599	0.0182797	0.0704637
1700017B05Rik	551.989	2.3195	0.718109	3.23	0.00123788	0.00824236
Prdx6b	160.675	2.31909	1.03552	2.23953	0.0251213	0.0905749
Eml4	281.436	2.31691	0.911339	2.54232	0.0110121	0.0478642
Vat1	850.34	2.31475	0.864618	2.67719	0.00742425	0.034937
Arsa	276.9	2.31462	1.04145	2.22249	0.0262505	0.0937727
Egln2	512.529	2.30768	0.780286	2.95748	0.00310168	0.0175235
Anp32a	1008.65	2.306	0.601843	3.83157	0.000127326	0.00123909
Gga1	468.071	2.30502	0.784252	2.93913	0.00329132	0.0183483
Pigq	1352.07	2.29986	0.625171	3.67876	0.000234371	0.00207513
Rfc2	3389.02	2.29797	0.480385	4.7836	1.72e-06	3.01e-05
Nadk2	415.701	2.29176	0.772494	2.96671	0.00301008	0.0171495
H2afy	5313.45	2.28839	0.419677	5.45275	4.96e-08	1.24e-06
Abcb10	962.978	2.28608	0.854218	2.67623	0.0074456	0.0349814
Pgam5	665.477	2.27324	0.893273	2.54484	0.0109326	0.0476039
Taok3	522.439	2.27077	0.89563	2.53539	0.0112323	0.0486481
Otulin	503.652	2.26933	0.97524	2.32695	0.019968	0.0757465
Rfc5	1061.32	2.25729	0.868317	2.59962	0.00933272	0.0420645
Stk16	2241.54	2.25711	0.534806	4.22043	2.44e-05	0.000305353
2410002F23Rik	349.33	2.25388	0.943257	2.38947	0.0168729	0.066338
Fam101b	1934.3	2.24979	0.673974	3.33809	0.000843551	0.00603909
Mark2	430.426	2.24648	0.795531	2.82388	0.00474465	0.0245947
2001-09-01	614.715	2.24256	0.741079	3.02607	0.00247752	0.01465
Ttyh3	226.321	2.23801	0.979445	2.28498	0.0223141	0.0825657
Mbp	873.14	2.23567	0.846827	2.64005	0.00828942	0.0381953
Fam160a2	471.099	2.23481	1.01735	2.1967	0.0280421	0.0986409
Rpa1	2073.9	2.23436	0.59249	3.77114	0.000162502	0.00152285
Hyou1	535.325	2.23378	0.69932	3.19422	0.00140207	0.00914122
Rrm1	3557.51	2.23287	0.652941	3.4197	0.00062689	0.00475018
Uap1l1	766.21	2.22751	0.787906	2.82713	0.00469668	0.0243772
Shmt2	864.102	2.22171	0.612819	3.62539	0.000288529	0.00247555
Ctdsp1	1345.66	2.22077	0.523595	4.24139	2.22e-05	0.000282406
Mapkapk2	2055.36	2.21896	0.665436	3.33459	0.000854245	0.00609062
Atg9a	505.625	2.21862	0.979472	2.26512	0.0235055	0.0860597
Ppil2	827.915	2.21636	0.778723	2.84614	0.00442526	0.0232607
Irak3	933.931	2.19214	0.937763	2.33763	0.0194067	0.0740783
Trabd	1101.31	2.18722	0.805543	2.71521	0.00662335	0.0319177
Cdt1	1327.87	2.18618	0.590645	3.70134	0.000214462	0.001924
Snw1	1142.43	2.1855	0.828223	2.63878	0.00832048	0.0383239
Hes6	724.819	2.18012	0.958909	2.27354	0.0229934	0.0845402
Suv39h1	1071.68	2.17968	0.63094	3.45466	0.000550985	0.00425704
Acsl1	1141.04	2.17251	0.78604	2.76387	0.00571207	0.0284367
Lgals9	3796.49	2.16952	0.710227	3.05468	0.00225301	0.0135447
Bckdk	1602.14	2.16844	0.79962	2.71184	0.00669109	0.0321606
Elmo2	651.586	2.1684	0.803083	2.7001	0.00693182	0.033122
Taldo1	7454.32	2.16674	0.444841	4.87082	1.11e-06	2.01e-05
Ogfrl1	1377.94	2.16427	0.520559	4.15759	3.22e-05	0.000389007
Mvk	435.662	2.15603	0.923263	2.33522	0.0195317	0.074428
Smarcd2	1279.18	2.1559	0.862389	2.49991	0.0124224	0.0523157
Rnpep	1177.75	2.14953	0.930906	2.30908	0.0209393	0.0785996
Lbr	5121.82	2.1467	0.465009	4.61647	3.9e-06	6.28e-05
Aprt	3521.57	2.14221	0.505726	4.2359	2.28e-05	0.000288194
Top2a	2904.81	2.14188	0.537011	3.98853	6.65e-05	0.000726318
Rbm17	860.86	2.14033	0.651737	3.28404	0.00102332	0.00703284
Map2k4	1915.28	2.1343	0.552365	3.86394	0.000111575	0.00111228
Brpf1	461.58	2.13153	0.816801	2.60961	0.00906448	0.0410681
Hn1l	1041.3	2.12273	0.64566	3.28768	0.00101015	0.00696595
Pycr2	1198.1	2.12133	0.509479	4.16371	3.13e-05	0.000379847
Marcksl1	1623.39	2.12125	0.572139	3.70758	0.000209246	0.00188973
Sharpin	721.56	2.11526	0.654909	3.22986	0.00123852	0.00824236
Cdk2	1554.73	2.10905	0.643	3.28002	0.00103801	0.00711778
Ap3s1	1808.58	2.10873	0.529244	3.98442	6.76e-05	0.000736359
Clcn7	472.09	2.10624	0.823339	2.55817	0.0105226	0.046281
Fam105a	896.256	2.10582	0.892728	2.35886	0.0183313	0.0706368
Tagln2	9783.99	2.0994	0.41869	5.01421	5.33e-07	1.06e-05
Stk24	1364.06	2.09789	0.657135	3.19249	0.00141052	0.00918159
Tfdp1	1631.74	2.09471	0.628715	3.33174	0.000863061	0.00613553
Ncln	1361.42	2.09452	0.610351	3.43167	0.000599875	0.00457963
Tcf3	535.556	2.09306	0.713173	2.93485	0.00333711	0.0185148
Cnppd1	1032.31	2.09009	0.691863	3.02096	0.00251974	0.0148409
Umps	1489.87	2.08734	0.695024	3.00326	0.00267103	0.0155889
Nup62	1390.07	2.08595	0.882361	2.36405	0.0180764	0.0699866
Tsc22d4	1686.54	2.0802	0.591419	3.5173	0.000435961	0.00351769
Cpsf4	1016.1	2.07738	0.588338	3.53093	0.000414093	0.00337475
Srrt	920.873	2.07712	0.681492	3.04791	0.00230443	0.0138011
Ubqln1	1899.14	2.07256	0.612537	3.38356	0.000715515	0.00527876
Mar-02.1	1085.22	2.07196	0.6079	3.40839	0.000653472	0.00491495
Mgat1	1121.21	2.07122	0.599047	3.45753	0.000545143	0.00422432
Smc4	3297.6	2.06067	0.597644	3.448	0.000564758	0.00435242
Nrbp1	1093.08	2.0543	0.675968	3.03905	0.00237323	0.0141697
Hiatl1	1910.08	2.05329	0.484207	4.24053	2.23e-05	0.00028291
Ctsc	1140.75	2.0467	0.633127	3.23269	0.00122631	0.00817898
Vamp5	988.072	2.04615	0.610738	3.35028	0.000807286	0.00582737
Eftud2	1142.4	2.04419	0.80936	2.52568	0.0115474	0.0496426
Gas7	1762.36	2.04077	0.636675	3.20535	0.00134896	0.00886126
Plcl2	408.798	2.03971	0.911244	2.23837	0.0251966	0.0907588
Ly6e	10067.3	2.03638	0.431532	4.71896	2.37e-06	3.99e-05
Shcbp1	968.689	2.03542	0.92081	2.21047	0.0270728	0.0960906
Arpc4	3710.62	2.03419	0.511369	3.97793	6.95e-05	0.000750062
Mospd3	1003.84	2.03204	0.631193	3.21936	0.00128476	0.00851369
Sdf2l1	3350.92	2.03193	0.482074	4.21498	2.5e-05	0.000312365
Npat	276.284	2.03109	0.901174	2.25382	0.0242075	0.0879956
Acap2	519.518	2.02726	0.746144	2.71698	0.00658807	0.0317854
Kcnn4	903.714	2.02634	0.923584	2.19399	0.0282358	0.0990936
Arhgdia	3460.94	2.02252	0.432737	4.67379	2.96e-06	4.87e-05
Prkab1	1040.6	2.01802	0.832519	2.42399	0.015351	0.0617662
Mau2	728.694	2.01462	0.91578	2.19989	0.0278145	0.0980664
Gnl2	698.542	2.01336	0.758781	2.65341	0.00796822	0.0370231
Prdx6	12606.8	2.01032	0.44107	4.55781	5.17e-06	7.98e-05
1200014J11Rik	258.668	2.00718	0.883456	2.27196	0.0230889	0.0847891
Ttc13	451.056	2.00671	0.790655	2.53803	0.0111478	0.048385
Ermp1	701.985	2.0017	0.704796	2.84011	0.00450978	0.0235979
M6pr	3069.69	2.00135	0.50569	3.95767	7.57e-05	0.000807221
Exosc6	633.752	1.99251	0.883362	2.2556	0.0240957	0.0877202
Stat6	892.447	1.99074	0.834977	2.38419	0.0171168	0.0670472
Psap	1792.22	1.98378	0.541605	3.66278	0.00024949	0.00218361
Rangap1	980.105	1.98202	0.889847	2.22737	0.0259227	0.0928464
Plin3	1003.16	1.98079	0.592416	3.34358	0.000827052	0.00594541
Nuak2	370.043	1.9804	0.854822	2.31674	0.0205179	0.0772559
Trap1	1233.85	1.97853	0.81672	2.42253	0.0154129	0.0619566
Daglb	1063.69	1.97525	0.6866	2.87686	0.00401659	0.0215065
Syne1	1375.02	1.9748	0.891232	2.21581	0.0267045	0.0950881
Cklf	658.523	1.97471	0.719052	2.74627	0.0060277	0.0295936
Nin	1567.16	1.97285	0.849883	2.32131	0.0202699	0.0766058
Orai1	966.932	1.97247	0.596549	3.30647	0.000944788	0.0065935
Grk6	1563.44	1.97236	0.849285	2.32238	0.0202124	0.0764629
Prrc2a	593.604	1.96287	0.832904	2.35665	0.0184405	0.0709981
Ankfy1	596.601	1.95808	0.787791	2.48554	0.0129357	0.0540293
Prkcd	1092.33	1.95753	0.696326	2.81122	0.00493534	0.0253355
Rab1b	2567.92	1.94788	0.587435	3.31591	0.000913449	0.00643372
Tln1	2012.13	1.94412	0.551164	3.5273	0.000419817	0.00341455
Mapk14	1724.26	1.94002	0.541459	3.58295	0.000339736	0.00286648
Tmem248	2388.5	1.93866	0.486598	3.9841	6.77e-05	0.000736386
Alyref	1883.11	1.93725	0.554905	3.49113	0.000480981	0.00381282
Galk1	1126.21	1.93665	0.509207	3.80326	0.000142807	0.00136557
Cerk	652.042	1.93654	0.763124	2.53765	0.0111601	0.0484213
Sgta	1169.16	1.93249	0.876917	2.20373	0.0275434	0.0973641
Kctd5	492.646	1.93161	0.757926	2.54855	0.0108173	0.0471857
Grina	2578.94	1.92987	0.446601	4.32124	1.55e-05	0.000204945
Sort1	1284.71	1.91769	0.710864	2.69769	0.00698213	0.0333096
Me2	2207.3	1.91269	0.771787	2.47826	0.0132024	0.0549178
Cul4a	633.129	1.90872	0.693982	2.75038	0.0059526	0.0293229
Ppm1m	1085.92	1.90446	0.714808	2.6643	0.00771495	0.0359972
Myh9	2070.89	1.90445	0.520844	3.65647	0.000255711	0.00222688
Pank2	700.002	1.9038	0.607027	3.13628	0.00171108	0.010809
Usp4	1158.34	1.89628	0.526463	3.60193	0.000315866	0.00268365
Glipr2	1040.79	1.89495	0.660539	2.8688	0.00412031	0.0219462
Faf1	984.21	1.89458	0.703196	2.69425	0.00705474	0.0335196
Phlda3	478.641	1.89441	0.863538	2.19378	0.0282514	0.0991197
Ethe1	2269.44	1.89316	0.715592	2.64558	0.00815508	0.0376759
Atp6v1b2	2003.58	1.88264	0.531987	3.53889	0.000401819	0.00330342
Fam89b	834.77	1.88212	0.746576	2.52101	0.0117019	0.0500418
Wdr45b	690.827	1.87596	0.626612	2.99382	0.00275513	0.0160226
Sf3b4	339.901	1.87531	0.842964	2.22466	0.0261042	0.0933868
Psme3	1237.5	1.87515	0.594903	3.15202	0.00162144	0.0103392
Eif5a	20125.3	1.87461	0.486004	3.85719	0.000114699	0.0011397
Nxt1	1143.23	1.87058	0.787803	2.37443	0.0175761	0.068419
Cd24a	6716.01	1.86676	0.501691	3.72094	0.000198483	0.00180995
Myl12b	5471.51	1.86559	0.472288	3.95011	7.81e-05	0.000826047
Slc12a6	777.806	1.86488	0.651206	2.86374	0.00418672	0.0222126
Grn	3769.73	1.862	0.500786	3.71816	0.000200681	0.00182706
Fam132a	2323.91	1.86055	0.711176	2.61616	0.00889253	0.0404695
Uchl5	3216.71	1.8572	0.506487	3.66683	0.000245573	0.00215863
Ppm1g	1848.36	1.85572	0.553242	3.35426	0.000795772	0.0057579
Shc1	617.14	1.85445	0.742977	2.49597	0.0125615	0.0528194
Rcc2	1222.48	1.84966	0.739147	2.50242	0.0123348	0.0520186
Sirt7	1393.42	1.84783	0.639476	2.8896	0.00385738	0.020874
Flna	4457.67	1.84239	0.496423	3.71132	0.000206179	0.00186894
Wipi2	673.904	1.84096	0.806304	2.2832	0.0224184	0.0829011
Rp2h	630.11	1.83901	0.750738	2.44961	0.0143012	0.0584903
Gnai2	7837.67	1.83833	0.482287	3.8117	0.000138016	0.00132495
Sipa1	658.757	1.83696	0.677824	2.71008	0.00672674	0.0322883
Agps	2073.55	1.83516	0.619725	2.96124	0.00306399	0.0173595
Ralbp1	1036.75	1.83222	0.567599	3.22802	0.00124649	0.00828635
Rab5c	732.994	1.83104	0.686468	2.66734	0.00764551	0.0358102
Abracl	1250.26	1.82572	0.64503	2.83045	0.00464833	0.024163
Cenpa	2731.16	1.82344	0.556568	3.27622	0.00105207	0.00719394
Rad23a	859.482	1.82285	0.649112	2.80823	0.00498151	0.025551
Pkm	5987.71	1.82163	0.541527	3.36387	0.000768574	0.00560434
Uspl1	691.791	1.81922	0.675832	2.69182	0.00710642	0.0337258
Npepps	715.395	1.81161	0.826599	2.19165	0.028405	0.099384
Rbm42	1683.42	1.79947	0.477204	3.77086	0.000162686	0.0015234
Arfgap2	907.524	1.79696	0.755875	2.37733	0.0174386	0.0679973
Ptcd3	581.837	1.79517	0.78594	2.28411	0.0223652	0.0827296
Usp5	1449.52	1.78998	0.703862	2.54309	0.0109877	0.0478096
Nqo2	869.345	1.78891	0.666602	2.68363	0.00728272	0.0344018
Letmd1	502.067	1.78867	0.786593	2.27394	0.0229695	0.0845402
Igfbp4	5053.89	1.78756	0.531469	3.36342	0.000769818	0.00561005
Wdfy1	1501.32	1.78584	0.536659	3.32771	0.000875628	0.00621039
Nr1h2	1346.26	1.78301	0.567598	3.14133	0.00168183	0.0106574
Ak2	2897.24	1.78242	0.470591	3.78763	0.000152089	0.00143853
Pwp1	1079.75	1.7778	0.763403	2.32878	0.0198709	0.0754251
Xrcc6	886.114	1.77367	0.651467	2.72258	0.00647744	0.0313261
Hdgf	3162.78	1.76881	0.476578	3.71148	0.000206055	0.00186894
Nol11	680.496	1.7685	0.782589	2.25981	0.0238331	0.0870238
Sidt2	2854.03	1.76579	0.657663	2.68495	0.00725413	0.03428
Cdk9	814.028	1.76275	0.707341	2.49208	0.0126999	0.0532269
Rnf139	778.136	1.75558	0.692479	2.53522	0.0112378	0.0486505
Echs1	1326.45	1.7485	0.620626	2.81732	0.00484265	0.0249436
Gramd1a	740.69	1.73669	0.645819	2.68912	0.00716407	0.0339285
Casp2	885.377	1.73245	0.599757	2.8886	0.00386967	0.0209219
Rnf187	2501.24	1.73145	0.556865	3.10928	0.00187546	0.0116424
Eif2ak1	1125.95	1.73118	0.650837	2.65993	0.00781569	0.0364533
Samm50	1438.2	1.72758	0.633726	2.72607	0.00640934	0.0311078
Ino80d	836.996	1.72313	0.738276	2.33399	0.0195962	0.0746381
Ppp2r1a	2280.22	1.71892	0.525488	3.2711	0.00107131	0.00730505
Csrp1	3176.76	1.71281	0.513459	3.33582	0.000850474	0.00607083
Usp19	886.302	1.70918	0.634379	2.69427	0.00705436	0.0335196
Sf3b2	2542.14	1.70216	0.424735	4.00758	6.13e-05	0.000679906
Rgs19	2496.7	1.69832	0.561465	3.0248	0.00248798	0.0146822
Arpc1b	6884.19	1.69064	0.474567	3.56249	0.00036735	0.00306016
Stmn1	431.712	1.68614	0.763946	2.20714	0.0273043	0.0967613
Tspo	9452.48	1.68613	0.433851	3.88643	0.000101731	0.00103272
Rnf14	799.365	1.68227	0.593	2.83689	0.0045556	0.0237867
Palm	1008.22	1.68165	0.691104	2.43328	0.0149627	0.0604857
Tmem50b	2472.73	1.67829	0.573925	2.92423	0.00345309	0.0190584
Cntrl	1291	1.66372	0.658928	2.52489	0.0115736	0.0497049
Maf1	2125.7	1.66282	0.681285	2.44071	0.0146583	0.0595316
Puf60	2771.37	1.66206	0.472305	3.51904	0.000433114	0.00350168
Ewsr1	1342.2	1.66036	0.676269	2.45517	0.0140817	0.0578645
Otud5	945.387	1.65814	0.707068	2.3451	0.0190222	0.0728617
Leng8	820.816	1.65612	0.593193	2.79188	0.00524024	0.0265983
Aup1	2611.08	1.65389	0.568206	2.91072	0.00360593	0.0197589
Ccdc115	489.462	1.64911	0.705195	2.33851	0.0193607	0.073926
Srsf1	3807.86	1.64837	0.449193	3.66962	0.000242908	0.00214293
Actn4	2703.82	1.64824	0.445179	3.70242	0.00021355	0.00192006
Rfc3	1046.77	1.64766	0.678339	2.42896	0.0151422	0.0610696
Zdhhc4	764.593	1.63925	0.604927	2.70982	0.00673192	0.0323005
Cpne2	1900.27	1.63727	0.625141	2.61904	0.00881785	0.0401896
Sgpp1	1152.09	1.63532	0.72245	2.26358	0.0235997	0.0863529
Arl6ip1	4010.14	1.62448	0.455294	3.56799	0.000359727	0.00300603
Isoc1	1240.28	1.62437	0.695247	2.33639	0.019471	0.0742527
Pxk	1075.54	1.62345	0.6235	2.60377	0.00922043	0.0416663
Dck	1637.18	1.62016	0.542603	2.9859	0.00282744	0.0163143
Mxi1	1069.79	1.61667	0.665383	2.42969	0.0151117	0.0609872
Tex261	869.944	1.61558	0.638108	2.53182	0.0113471	0.0490233
Txndc11	652.181	1.61458	0.691814	2.33384	0.0196044	0.074646
Ctbp1	3627.07	1.60791	0.582769	2.75909	0.00579618	0.0287185
Dnajc5	1540.07	1.60488	0.53915	2.97668	0.00291391	0.0167183
Orc3	1353.05	1.60445	0.579755	2.76746	0.00564943	0.0282171
Khsrp	1012.22	1.60436	0.641545	2.50077	0.0123923	0.0522068
G3bp1	2283.07	1.60169	0.469271	3.41314	0.000642191	0.00483906
Tm7sf3	1505.3	1.58824	0.5284	3.00574	0.00264934	0.0154845
Snf8	624.212	1.58711	0.693676	2.28797	0.0221394	0.0820937
Arf5	3570.23	1.57784	0.422173	3.73743	0.000185913	0.00170169
Akt1	793.384	1.56251	0.638231	2.44819	0.0143576	0.0586226
Tpr	2215.13	1.56134	0.522344	2.9891	0.00279797	0.0161965
Pcbp1	5490.22	1.55802	0.475442	3.27699	0.00104921	0.00717842
Adipor1	3362.3	1.55628	0.51609	3.01552	0.00256538	0.0150443
Sf3b3	1185.88	1.54624	0.613437	2.52061	0.011715	0.0500805
G6pc3	1402.25	1.51798	0.683336	2.22142	0.0263224	0.0939195
Ssrp1	3406.99	1.51745	0.45707	3.31996	0.000900307	0.00636321
Tnfrsf1a	2592.83	1.51706	0.43003	3.52779	0.000419043	0.00341053
Ap1s1	1552.81	1.51478	0.546759	2.77047	0.00559762	0.0280387
Nfkb2	584.222	1.51334	0.66952	2.26033	0.0238005	0.0869831
Ttc4	764.565	1.50297	0.646896	2.32335	0.0201605	0.0763343
Ctsd	7267.68	1.50233	0.442209	3.39733	0.00068047	0.00508745
Sh3bgrl3	11934.2	1.49757	0.480372	3.11752	0.00182379	0.0113679
Flot1	1533	1.49742	0.681565	2.19704	0.0280179	0.0986127
Pgp	1626.85	1.49569	0.491767	3.04145	0.00235439	0.0140709
Gpx1	37570.7	1.49496	0.48216	3.10054	0.00193168	0.0119306
Os9	1095.97	1.49365	0.506841	2.94698	0.0032089	0.0179958
Fli1	1796.25	1.47717	0.584811	2.52589	0.0115406	0.0496426
Pitpna	2602.29	1.47088	0.503418	2.92178	0.00348034	0.0191654
H2-Ke6	956.282	1.47017	0.577273	2.54675	0.0108732	0.0473789
Slc35a4	1237.6	1.468	0.656412	2.2364	0.0253259	0.0910297
Glrx	2727.67	1.4672	0.598491	2.4515	0.0142263	0.0582623
Ddb1	2067.34	1.46276	0.466326	3.13676	0.00170824	0.0107967
Tuba1b	1773.29	1.46257	0.461169	3.17144	0.00151687	0.00975577
Sephs2	1852.18	1.46184	0.45964	3.1804	0.00147073	0.00950247
Pink1	954.299	1.4553	0.547956	2.65587	0.00791043	0.0368107
Osbpl2	1090.05	1.45255	0.533271	2.72384	0.0064527	0.0312462
Cpne3	3862.42	1.44952	0.567022	2.55637	0.0105771	0.0464708
Ankrd12	979.517	1.44935	0.635013	2.2824	0.0224659	0.0830517
Micu1	979.529	1.4484	0.547845	2.64381	0.00819791	0.0378595
Scamp2	1772.42	1.44153	0.618234	2.33169	0.0197171	0.0749814
Rbfa	1172.27	1.43697	0.604769	2.37606	0.0174987	0.0681829
Plod3	1665.99	1.43026	0.558976	2.55871	0.0105061	0.046242
Cnpy3	1224.51	1.42643	0.621565	2.29489	0.0217393	0.0809207
Eif4g1	1316.24	1.41632	0.498767	2.83964	0.00451645	0.0236126
Eif2b2	847.624	1.40981	0.613504	2.29795	0.0215643	0.080426
Abcf1	933.272	1.4052	0.590887	2.37812	0.0174012	0.0679268
Atp5d	3515.64	1.40174	0.435816	3.21636	0.00129829	0.0085746
Ampd2	1019.98	1.40174	0.639541	2.19179	0.0283949	0.099384
Sptlc2	1726.25	1.40084	0.537056	2.60838	0.00909728	0.041125
Sf1	2658.31	1.39853	0.504039	2.77465	0.00552614	0.0277631
Pycard	1234.32	1.39528	0.586511	2.37894	0.0173623	0.0678464
Polr2a	1765.59	1.39516	0.460546	3.02936	0.00245072	0.0145468
Mcm4	2305.89	1.39421	0.505309	2.75913	0.00579554	0.0287185
Rbm22	811.115	1.39403	0.630609	2.21061	0.0270628	0.0960906
Phb2	3309.18	1.39023	0.470332	2.95585	0.00311813	0.0175884
Rtfdc1	860.826	1.3877	0.628586	2.20766	0.0272679	0.0966989
Tyms	2277.57	1.38265	0.588181	2.35073	0.0187369	0.0719724
Siva1	2700.05	1.36777	0.515585	2.65284	0.00798167	0.0370261
Tmx4	2615.8	1.36668	0.487857	2.80138	0.00508843	0.0259888
Fbxw11	1089.24	1.35968	0.555343	2.44837	0.0143505	0.0586135
Pgls	2894.32	1.3571	0.517909	2.62034	0.00878419	0.0400812
Gng12	3256.12	1.35647	0.477151	2.84285	0.00447117	0.0234463
Cyc1	4905.1	1.34919	0.384726	3.50689	0.000453373	0.00363175
Idh3a	2463.59	1.34829	0.535729	2.51674	0.0118447	0.0504402
Add1	1486.51	1.34205	0.569482	2.35661	0.0184425	0.0709981
Gstm1	5563.34	1.3384	0.434554	3.07994	0.00207042	0.0126024
Plekhj1	1198.01	1.33702	0.554352	2.41186	0.0158714	0.0632987
Dtnbp1	1404.12	1.33374	0.50603	2.6357	0.00839635	0.0386295
Nsun2	2121.07	1.32947	0.477953	2.78159	0.0054093	0.0272747
Gpd2	1124.55	1.32365	0.550288	2.40538	0.0161556	0.0640965
Actr3	4598.11	1.32323	0.512223	2.5833	0.00978605	0.0436399
H2-K1	14328	1.31912	0.421496	3.12962	0.0017503	0.0109942
Zfp106	914.054	1.31752	0.557267	2.36424	0.0180669	0.0699719
Skap2	1798.72	1.31592	0.557574	2.36009	0.0182706	0.0704637
R3hdm4	2993.18	1.31135	0.443315	2.95805	0.00309591	0.017499
Jund	2714.01	1.31124	0.499781	2.62364	0.00869966	0.0398296
Get4	1002.1	1.30841	0.592828	2.20707	0.0273094	0.0967613
Rhno1	913.088	1.3082	0.575517	2.27309	0.0230209	0.0845649
Cyba	11356.2	1.30776	0.482977	2.70771	0.00677483	0.0324808
Hmbs	2830.92	1.30673	0.569248	2.29555	0.0217017	0.0808393
Anp32b	2809.22	1.30645	0.464793	2.81083	0.00494142	0.025356
Wdr1	5719.51	1.30523	0.453402	2.87874	0.00399267	0.0214255
Bin3	1300.57	1.29725	0.552933	2.34612	0.01897	0.0727075
Tomm22	1594.18	1.28673	0.482865	2.66477	0.007704	0.0359736
Nadk	2077.35	1.28175	0.461265	2.77879	0.00545626	0.0274547
Timm50	1623.1	1.26849	0.505955	2.50712	0.0121721	0.0514571
Cks1b	2298.1	1.26436	0.523779	2.41392	0.0157821	0.0630249
Rela	1696.24	1.25421	0.53684	2.33628	0.0194767	0.0742527
Arf1	5136.44	1.25231	0.398991	3.1387	0.00169699	0.0107423
Junb	11457.1	1.24481	0.517916	2.4035	0.016239	0.0644064
Tmem14c	3947.38	1.23878	0.493334	2.51104	0.0120377	0.0510481
Arpc2	10607.5	1.234	0.494413	2.49589	0.012564	0.0528194
Eif3b	3176.47	1.22617	0.427399	2.86891	0.00411884	0.0219462
Hat1	3361.99	1.22596	0.545861	2.24593	0.0247088	0.0893386
Banf1	8950.42	1.21442	0.426448	2.84775	0.004403	0.0231585
Cd47	10258.9	1.2133	0.465093	2.60872	0.00908809	0.0411139
Prdx5	8492.51	1.20521	0.488819	2.46556	0.0136798	0.0565946
Uba1	2862.46	1.18674	0.515722	2.30112	0.0213847	0.0798781
Tmpo	2398.88	1.18072	0.481212	2.45364	0.014142	0.0579999
Sfxn1	3108.32	1.17635	0.47174	2.49365	0.0126438	0.0530282
Elavl1	2566.63	1.1695	0.446318	2.62034	0.00878421	0.0400812
Pa2g4	2794.97	1.16432	0.462007	2.52014	0.0117309	0.0501131
Creg1	3359.11	1.15384	0.438633	2.63053	0.00852511	0.0391333
Capzb	6696.58	1.15308	0.47311	2.43724	0.0147997	0.0599456
Tmbim6	11119.1	1.15221	0.447051	2.57735	0.00995608	0.0442848
Emc10	1869.16	1.14128	0.510905	2.23384	0.0254934	0.0915779
Gak	2333.28	1.13224	0.498438	2.27158	0.0231121	0.0848489
Eif4a3	2968.34	1.11202	0.467763	2.37732	0.0174389	0.0679973
Caprin1	1968.29	1.10427	0.457385	2.41432	0.0157645	0.0629934
Spcs3	2776.36	1.09859	0.478727	2.29482	0.0217435	0.0809207
Arpc3	2636.74	1.09472	0.447595	2.44579	0.0144537	0.0589049
Hnrnpl	2308.12	1.07998	0.448893	2.40588	0.0161336	0.0640512
Brk1	3389.64	1.05586	0.413524	2.55331	0.0106704	0.0467735
Tmem165	1822.53	1.05561	0.473224	2.23068	0.0257026	0.0922206
Nt5c3	2368	1.05398	0.439553	2.39783	0.0164923	0.0651993
Etfb	6108.49	1.04801	0.434005	2.41474	0.0157465	0.0629476
S100a11	2381.62	1.04215	0.454357	2.29367	0.0218094	0.081092
Ist1	1773.53	1.03829	0.446323	2.32633	0.0200012	0.075849
Ppp1ca	11474.2	1.03815	0.430268	2.4128	0.0158307	0.0631778
Srsf9	1614.75	1.02621	0.445839	2.30175	0.0213493	0.0798437
Polr2m	2531.45	1.01896	0.433691	2.34951	0.0187979	0.0721109
Rps2	2984.61	0.999145	0.421277	2.3717	0.0177063	0.0688681
Nucb1	3300.94	0.985451	0.450065	2.18958	0.0285551	0.0996041
Atp6v0d1	3339.71	0.960094	0.41449	2.31633	0.0205404	0.0772929
Cs	2836.08	0.959602	0.427429	2.24506	0.0247644	0.0894866
Eif4h	4205.83	0.942434	0.414505	2.27364	0.0229879	0.0845402
Rab11a	4292.68	-0.853315	0.389118	-2.19295	0.028311	0.0992299
Ywhaz	9675.78	-0.939635	0.409931	-2.29217	0.0218955	0.0813625
Rabac1	5789.12	-0.939639	0.428978	-2.19041	0.0284945	0.0996041
Wdr61	4479.19	-0.945192	0.38911	-2.42911	0.0151359	0.0610644
Ifitm3	8999.93	-0.952067	0.429773	-2.21528	0.0267408	0.0951893
Sfr1	5292.55	-0.955452	0.413108	-2.31284	0.0207316	0.0779402
Nme2	2408.43	-0.972105	0.43897	-2.21451	0.0267934	0.0952655
Ddx5	18428.5	-0.991603	0.412745	-2.40246	0.0162851	0.0645473
Ndufa2	7051.59	-0.997072	0.453105	-2.20053	0.0277693	0.0979923
Tspyl1	2988.78	-0.998909	0.434476	-2.29912	0.0214984	0.080229
Rassf1	2946.48	-1.00776	0.434092	-2.32154	0.0202575	0.0765827
Ndufb10	5764.54	-1.00948	0.420786	-2.39903	0.0164387	0.0650083
Cox6a1	8312.64	-1.01273	0.409174	-2.47505	0.0133218	0.0553387
Ctsh	3122.72	-1.01652	0.450886	-2.2545	0.0241649	0.087867
Tmem208	2655.64	-1.02211	0.416574	-2.45361	0.0141432	0.0579999
Srsf5	2188.08	-1.02257	0.44112	-2.31812	0.0204426	0.0770437
Psmc6	4093.15	-1.02534	0.426161	-2.40598	0.0161291	0.0640512
Zfand5	3048.24	-1.02803	0.442392	-2.32379	0.0201367	0.0762681
Dnajc3	7065.97	-1.03145	0.455448	-2.26471	0.0235308	0.0861266
Dusp6	1655.6	-1.03564	0.445944	-2.32237	0.0202132	0.0764629
Lamp2	10707.2	-1.03748	0.43963	-2.35989	0.0182806	0.0704637
Med28	4461.03	-1.03776	0.437163	-2.37385	0.0176036	0.068504
Mrpl42	3472.47	-1.04422	0.47676	-2.19023	0.0285072	0.0996041
Grcc10	3938.44	-1.04469	0.473496	-2.20634	0.02736	0.0969127
Prdx4	3457.74	-1.04706	0.434404	-2.41034	0.0159378	0.0634685
Atp6v1f	3277.78	-1.05003	0.458345	-2.29091	0.0219687	0.0815597
Brix1	3357.98	-1.05191	0.412289	-2.55138	0.0107297	0.0469211
Psmb6	10724.2	-1.05314	0.442824	-2.37823	0.0173961	0.0679268
Prdx1	8732.24	-1.05375	0.435619	-2.41896	0.0155649	0.0624233
Tcf4	3493.58	-1.0559	0.482411	-2.18879	0.0286123	0.0996975
Denr	3007.28	-1.05812	0.46884	-2.25689	0.0240152	0.0874544
Cd81	20923	-1.05875	0.427819	-2.47475	0.0133329	0.055366
4933434E20Rik	1814.36	-1.05991	0.461601	-2.29616	0.0216668	0.0807586
Trappc13	1883.08	-1.06083	0.474268	-2.23678	0.0253009	0.0909668
Cd164	7644.75	-1.06573	0.425587	-2.50415	0.0122746	0.0518006
Aplp2	5165.39	-1.06936	0.456162	-2.34426	0.0190648	0.072956
Gnb1	15150.2	-1.07027	0.412679	-2.59347	0.00950136	0.0426355
Ccnd2	2444.3	-1.07093	0.43785	-2.44588	0.0144497	0.0589049
Sh3bgrl	4475.09	-1.07707	0.406149	-2.65191	0.00800367	0.0370747
Sumo1	2006.58	-1.07797	0.490335	-2.19844	0.0279177	0.0983918
Txndc12	1946.65	-1.07822	0.491525	-2.19362	0.0282629	0.0991316
Cnbp	23386.8	-1.0792	0.440747	-2.44858	0.0143421	0.058599
Ppib	2984.07	-1.0797	0.39093	-2.76186	0.00574723	0.0285768
Sod1	10690.9	-1.08335	0.472313	-2.29371	0.0218071	0.081092
Dld	2031.26	-1.08337	0.435907	-2.48533	0.012943	0.0540417
Vps29	4596.94	-1.08459	0.440885	-2.46002	0.0138928	0.0572813
Tceb1	3365.9	-1.09022	0.457476	-2.38311	0.017167	0.0672125
Fam46a	2193.88	-1.09523	0.445788	-2.45684	0.0140166	0.0576165
Spin1	1947.79	-1.09897	0.479488	-2.29197	0.0219073	0.0813816
Trappc2l	2748.03	-1.10138	0.474249	-2.32238	0.0202127	0.0764629
Stx12	2122	-1.10281	0.470978	-2.34152	0.0192051	0.073401
Sh3kbp1	2265.09	-1.10388	0.463314	-2.38258	0.0171919	0.0672667
Tcp11l2	2490.4	-1.10875	0.505517	-2.19331	0.0282854	0.0991819
Laptm4a	10181.3	-1.10933	0.475944	-2.33079	0.0197645	0.075115
Smim14	6026.03	-1.11254	0.450524	-2.46944	0.0135326	0.0560437
Peli1	1717.04	-1.11356	0.476391	-2.33749	0.0194137	0.0740821
2410015M20Rik	2967.28	-1.11766	0.441354	-2.53234	0.0113305	0.048969
Dynlt3	2071.54	-1.11878	0.415909	-2.68995	0.00714617	0.0338617
Purb	1569.99	-1.1203	0.477746	-2.34497	0.0190283	0.0728623
Polr3k	2011.83	-1.12377	0.45152	-2.48886	0.0128152	0.0536548
Dynll1	4632.19	-1.12827	0.42898	-2.63012	0.00853551	0.0391516
Tpd52l2	2612.18	-1.12921	0.423001	-2.66951	0.00759613	0.0356063
Trnt1	1118.01	-1.12987	0.510119	-2.21492	0.0267655	0.0952216
U2af1l4	1274.54	-1.13017	0.480511	-2.35201	0.0186724	0.0717471
Copb1	3859.98	-1.13514	0.418292	-2.71374	0.00665277	0.0320216
Manf	6371	-1.13552	0.467591	-2.42846	0.0151631	0.0611338
Cd63	14158.4	-1.1358	0.414671	-2.73905	0.00616171	0.0301361
Hspa8	5306.45	-1.14156	0.411825	-2.77195	0.00557212	0.0279454
Cpxm2	3583.52	-1.14218	0.501645	-2.27687	0.0227938	0.084009
Sdhb	6802.85	-1.1453	0.477148	-2.40031	0.0163811	0.0648225
Dnaja1	2344.01	-1.14957	0.450826	-2.54991	0.010775	0.0470854
Ccnl1	6502.63	-1.15039	0.481492	-2.38923	0.0168839	0.0663599
Bcas2	3250.91	-1.15124	0.448959	-2.56424	0.0103402	0.0456932
Nptn	3821.13	-1.15415	0.504852	-2.28612	0.0222472	0.082393
Slc25a17	2650.75	-1.1561	0.451911	-2.55826	0.0105198	0.046281
2015-09-01	23787.9	-1.15775	0.418229	-2.76821	0.00563646	0.0281753
Med10	2535.96	-1.16014	0.472683	-2.45438	0.0141129	0.0579147
Klf10	3984.97	-1.16023	0.503727	-2.30328	0.0212631	0.0795945
Rc3h1	1250.58	-1.16109	0.491387	-2.36288	0.0181337	0.070097
Ddhd2	1930.92	-1.16529	0.502544	-2.31878	0.0204071	0.0770206
Tbca	1424.59	-1.16529	0.493134	-2.36303	0.0181262	0.0700902
Ndufb6	4029.4	-1.16986	0.454009	-2.57673	0.00997404	0.0443323
Asah1	3652.42	-1.17075	0.486351	-2.40721	0.0160749	0.0639012
Hypk	4409.44	-1.17174	0.512241	-2.28748	0.022168	0.0821496
Bax	2130.95	-1.17373	0.479113	-2.4498	0.0142937	0.0584795
Dusp11	1806.12	-1.17438	0.477413	-2.45989	0.013898	0.0572836
Mdm2	2089.97	-1.17511	0.495721	-2.3705	0.0177643	0.0689971
Gatad1	3634.75	-1.17549	0.465609	-2.52462	0.0115822	0.0497049
Nars	6471.76	-1.18039	0.465513	-2.53567	0.0112231	0.0486255
Uqcrh	4669.38	-1.18214	0.469676	-2.51693	0.0118383	0.0504402
Bambi	3116.88	-1.18232	0.519408	-2.27629	0.022829	0.0841133
Canx	19958.3	-1.18928	0.471515	-2.52225	0.0116606	0.0499176
Ndufc2	2724.43	-1.19084	0.51358	-2.3187	0.0204112	0.0770206
N6amt2	1265.57	-1.1913	0.50096	-2.37804	0.0174051	0.0679268
Atp1b3	8545.5	-1.19277	0.429051	-2.78003	0.00543545	0.0273952
Fbxo11	1869.13	-1.19681	0.501989	-2.38414	0.0171192	0.0670472
Reep5	7784.03	-1.1994	0.408558	-2.93569	0.00332804	0.0184925
Golph3	4700.12	-1.20013	0.396537	-3.02653	0.0024738	0.014641
Dad1	11031	-1.2057	0.472271	-2.55298	0.0106806	0.0467735
Tomm5	969.247	-1.2082	0.551875	-2.18927	0.0285774	0.0996041
Pnpla8	1749.1	-1.20892	0.518731	-2.33052	0.0197785	0.0751294
Nop58	4159.98	-1.21402	0.541905	-2.24028	0.0250728	0.0904401
Lamtor3	1170.43	-1.21407	0.551873	-2.19991	0.0278133	0.0980664
Tmx1	4893.13	-1.21477	0.443724	-2.73767	0.00618756	0.0302341
Gas5	12370.5	-1.21527	0.508449	-2.39016	0.0168413	0.0662565
Derl2	2389.7	-1.21614	0.469947	-2.58783	0.00965828	0.0432586
Phax	1187.79	-1.21629	0.510491	-2.3826	0.0171908	0.0672667
Tmem30a	5318.22	-1.21658	0.480623	-2.53125	0.0113657	0.0490862
Tm2d3	1813.2	-1.2171	0.464991	-2.61746	0.00885869	0.0403305
Churc1	1668.23	-1.22141	0.538297	-2.26903	0.0232663	0.08534
Snapin	3048.41	-1.22355	0.534523	-2.28904	0.0220769	0.0818865
Fundc1	1805.49	-1.22487	0.518855	-2.36071	0.0182399	0.0703958
S100a13	2132.35	-1.2253	0.491203	-2.4945	0.0126136	0.0529417
Tmem66	4774.9	-1.22548	0.508408	-2.41043	0.0159336	0.0634685
Clk1	12256.1	-1.22778	0.431395	-2.84607	0.00442624	0.0232607
Mon2	1174.32	-1.22794	0.506979	-2.42207	0.0154322	0.0620134
Ctnna1	2630.57	-1.22818	0.440835	-2.78603	0.00533585	0.0270161
Srsf10	1867.66	-1.23071	0.452852	-2.7177	0.00657378	0.0317344
Ostc	8481.46	-1.2318	0.426781	-2.88625	0.00389856	0.0210595
Ier3	11134.1	-1.23182	0.485645	-2.53647	0.0111977	0.0485673
Nufip2	3741.49	-1.23211	0.491434	-2.50718	0.01217	0.0514571
Trnau1ap	1587.42	-1.23286	0.507695	-2.42834	0.0151681	0.0611338
Tra2b	1932.64	-1.23348	0.448001	-2.7533	0.00589985	0.0291218
Ifitm2	8839.63	-1.23354	0.41526	-2.97053	0.00297283	0.0169844
Klhdc2	2435.94	-1.23361	0.472513	-2.61074	0.00903456	0.0409477
Bbip1	1321.96	-1.23526	0.55584	-2.22233	0.0262613	0.0937838
2610001J05Rik	1433	-1.23992	0.484167	-2.56095	0.0104388	0.0460115
Commd1	2747.07	-1.24257	0.504068	-2.46509	0.0136977	0.0566494
C1d	2522.53	-1.24302	0.485421	-2.5607	0.0104462	0.0460115
Dbi	8827.31	-1.24309	0.529877	-2.346	0.018976	0.0727075
Tmem5	1760.75	-1.24589	0.529412	-2.35335	0.0186051	0.071511
Tmco1	5443.28	-1.24685	0.436893	-2.8539	0.00431862	0.0227638
Ipo5	2633.43	-1.2495	0.569021	-2.19587	0.0281011	0.0987915
Mark3	1460.93	-1.25223	0.542569	-2.30797	0.0210006	0.0788056
Btg1	6372.05	-1.25285	0.465985	-2.68861	0.00717494	0.0339584
Arglu1	5917.97	-1.25351	0.504217	-2.48604	0.0129173	0.053971
Katna1	2205.97	-1.25373	0.456029	-2.74922	0.00597366	0.0293619
Tmem223	1349.1	-1.25662	0.507118	-2.47797	0.0132132	0.0549438
Reep3	1778.18	-1.25717	0.460031	-2.73279	0.00627994	0.0306015
Rps26	2587.34	-1.25745	0.458661	-2.74158	0.00611454	0.0299752
Mrpl17	4478.91	-1.26045	0.450673	-2.79682	0.0051609	0.0262439
Ube2w	2567.7	-1.26354	0.480868	-2.62761	0.00859863	0.0394263
[truncated: 1,502 more rows]

## Sheet: BL_VEC
gene	baseMean	log2FoldChange	lfcSE	stat	pvalue	padj
Kctd10	1375.32	7.79003	0.754914	10.3191	5.78e-25	9.5e-22
2310057M21Rik	442.208	7.52983	1.02141	7.37196	1.68e-13	5.35e-11
Prune2	1094.81	7.40984	0.703855	10.5275	6.45e-26	1.59e-22
Adal	516.968	7.20788	0.957974	7.52408	5.31e-14	1.87e-11
AI607873	559.401	6.85722	0.966966	7.09149	1.33e-12	3.36e-10
Pdcd2	584.807	6.67842	0.853069	7.8287	4.93e-15	2.18e-12
Aqp11	383.725	6.55238	1.01273	6.46998	9.8e-11	1.76e-08
Vps11	837.745	6.46345	0.831582	7.77248	7.7e-15	2.92e-12
Tmem243	388.742	6.46193	0.968785	6.67013	2.56e-11	5.25e-09
Galk1	438.407	6.44928	0.910034	7.08686	1.37e-12	3.38e-10
Samd5	395.191	6.39076	1.01179	6.3163	2.68e-10	4.36e-08
Aar2	518.965	6.36417	0.875224	7.27148	3.56e-13	1.1e-10
Cyp27a1	291.642	6.3143	1.07178	5.89141	3.83e-09	4.97e-07
Alox12	830.087	6.25379	0.845189	7.39928	1.37e-13	4.5e-11
Apbb3	340.859	6.24446	0.983228	6.35098	2.14e-10	3.58e-08
Ino80b	313.426	6.23131	1.05849	5.88698	3.93e-09	4.99e-07
Spns1	690.202	6.22909	0.81205	7.67082	1.71e-14	6.25e-12
Atoh8	618.748	6.17554	0.999703	6.17738	6.52e-10	9.89e-08
Dusp26	644.846	6.02158	1.0308	5.84166	5.17e-09	6.3e-07
Ints10	629.844	6.016	0.845807	7.11272	1.14e-12	2.95e-10
Tbc1d10a	814.636	5.96577	0.835584	7.13964	9.36e-13	2.5e-10
Zfp296	232.722	5.95414	1.06093	5.61219	2e-08	2.21e-06
L3mbtl2	390.746	5.92347	1.07184	5.52644	3.27e-08	3.19e-06
Chp2	275.375	5.87884	1.10734	5.30896	1.1e-07	8.84e-06
Lysmd4	249.562	5.83254	1.14831	5.07924	3.79e-07	2.48e-05
Btbd6	239.12	5.78652	1.05688	5.47511	4.37e-08	3.99e-06
Rarres1	321.826	5.77961	1.04883	5.51055	3.58e-08	3.39e-06
Zfp275	471.126	5.76847	0.905205	6.37256	1.86e-10	3.16e-08
Scrn2	407.615	5.7654	1.1326	5.09043	3.57e-07	2.37e-05
Ap1s1	953.812	5.74753	0.721726	7.96359	1.67e-15	9.16e-13
Zbtb25	363.551	5.73183	1.01666	5.63791	1.72e-08	1.93e-06
Osgin1	315.383	5.72365	1.07361	5.3312	9.76e-08	8.09e-06
Pdk2	284.923	5.7228	1.12161	5.10228	3.36e-07	2.24e-05
C77080	329.959	5.67901	1.06578	5.32852	9.9e-08	8.14e-06
Gm13154	293.832	5.67751	1.09139	5.20208	1.97e-07	1.46e-05
Setd6	339.005	5.64315	1.05658	5.34096	9.25e-08	7.73e-06
Exosc6	331.804	5.63139	0.977006	5.76392	8.22e-09	9.77e-07
Ifitm10	257.413	5.58804	1.10876	5.0399	4.66e-07	2.97e-05
Pigh	282.336	5.57646	1.13196	4.92638	8.38e-07	4.86e-05
Kat5	341.833	5.5288	0.967353	5.71539	1.09e-08	1.29e-06
Lypla2	984.332	5.52733	0.789944	6.99712	2.61e-12	6.14e-10
Metrnl	417.734	5.50816	0.987128	5.57999	2.41e-08	2.57e-06
Ppm1j	241.752	5.50123	1.11214	4.94653	7.55e-07	4.46e-05
Ssbp4	1022.32	5.46166	0.815391	6.69821	2.11e-11	4.53e-09
Sumf2	628.992	5.40693	0.977405	5.53193	3.17e-08	3.13e-06
Gtf2f2	242.119	5.38745	1.02421	5.26009	1.44e-07	1.08e-05
Elk4	212.658	5.36965	1.05162	5.10606	3.29e-07	2.21e-05
Scmh1	405.198	5.35032	0.970587	5.51246	3.54e-08	3.39e-06
Miip	440.953	5.32641	1.03439	5.14931	2.61e-07	1.83e-05
Cstf1	452.022	5.31972	1.10216	4.82664	1.39e-06	7.25e-05
Atat1	274.077	5.31539	1.00083	5.311	1.09e-07	8.82e-06
Uvrag	333.541	5.31366	0.974802	5.45101	5.01e-08	4.46e-06
Gdap10	222.591	5.30817	1.10657	4.79694	1.61e-06	8.17e-05
Mrps5	185.667	5.29497	1.09125	4.85222	1.22e-06	6.58e-05
Lactb2	228.66	5.28872	1.05334	5.02089	5.14e-07	3.19e-05
Zfp426	517.954	5.28125	1.08465	4.86909	1.12e-06	6.18e-05
Kif13b	267.475	5.27657	1.10877	4.75892	1.95e-06	9.41e-05
Magi3	538.15	5.26921	0.912076	5.77717	7.6e-09	9.14e-07
Ces2b	472.004	5.26672	1.15015	4.57917	4.67e-06	0.000198331
Fam173b	219.164	5.24826	1.05286	4.98475	6.2e-07	3.8e-05
Glt28d2	199.763	5.24757	1.06128	4.94457	7.63e-07	4.48e-05
Pkn1	258.265	5.22376	1.063	4.91415	8.92e-07	5.12e-05
Aldh3a2	429.17	5.20563	1.0166	5.12061	3.05e-07	2.07e-05
Parm1	373.671	5.19287	1.11901	4.64059	3.47e-06	0.000154413
Gm15706	163.888	5.17828	1.15616	4.47885	7.5e-06	0.000295019
Hoxb5	176.128	5.16992	1.14085	4.53165	5.85e-06	0.00024162
Car5b	176.244	5.16865	1.14116	4.52928	5.92e-06	0.000243323
Gas7	472.445	5.11795	1.03306	4.95416	7.26e-07	4.32e-05
Atp6v0e2	314.667	5.10334	1.15535	4.41715	1e-05	0.000368217
Anxa11	146.502	5.09845	1.13747	4.48228	7.39e-06	0.000291475
Dcxr	346.987	5.07139	1.02324	4.95621	7.19e-07	4.3e-05
Apba3	287.78	5.07042	1.08502	4.67311	2.97e-06	0.000138678
Lsr	344.377	5.0566	0.984449	5.13647	2.8e-07	1.93e-05
Trim11	405.99	5.05514	0.964209	5.24278	1.58e-07	1.18e-05
Loh12cr1	292.689	5.01365	1.1289	4.44119	8.95e-06	0.000336926
Enpp5	473.73	4.99367	1.0647	4.69023	2.73e-06	0.000128839
2210408F21Rik	136.589	4.98733	1.14284	4.364	1.28e-05	0.000453272
Hid1	413.913	4.9751	0.943991	5.27028	1.36e-07	1.03e-05
BC029722	163.648	4.97018	1.15239	4.31295	1.61e-05	0.000549443
Casz1	165.879	4.95282	1.10031	4.50128	6.75e-06	0.000271317
Fdft1	232.28	4.93159	1.10546	4.46111	8.15e-06	0.000313092
Samd10	260.999	4.92431	1.1606	4.24291	2.21e-05	0.000711449
Rabggta	224.745	4.91602	1.07339	4.57992	4.65e-06	0.000198331
Chpt1	355.223	4.87591	1.06496	4.57849	4.68e-06	0.000198331
Lrat	301.6	4.87141	1.16816	4.17015	3.04e-05	0.000915706
Dand5	181.582	4.85376	1.1047	4.39373	1.11e-05	0.000407182
Usf1	170.678	4.82859	1.08194	4.46289	8.09e-06	0.00031289
Sft2d3	233.513	4.77955	1.07167	4.45992	8.2e-06	0.000313559
Pcyt2	580.695	4.77366	0.979887	4.87164	1.11e-06	6.14e-05
Piga	153.628	4.77082	1.13266	4.21203	2.53e-05	0.000785283
Tgfb1	447.127	4.75569	0.980319	4.85117	1.23e-06	6.58e-05
Adam22	238.368	4.71539	1.11054	4.24605	2.18e-05	0.000706973
Nr2c1	260.771	4.71256	1.11972	4.2087	2.57e-05	0.000794455
Fam53a	404.189	4.69231	1.02192	4.59167	4.4e-06	0.000190295
Rmdn2	246.109	4.67301	1.13913	4.10228	4.09e-05	0.00115531
Get4	864.015	4.64096	0.841013	5.5183	3.42e-08	3.31e-06
Tmem178	352.132	4.6176	1.13253	4.07725	4.56e-05	0.00127383
Adamtsl3	237.942	4.55677	1.02145	4.46108	8.15e-06	0.000313092
H2afy2	133.945	4.55269	1.17337	3.88	0.000104455	0.0024716
Zfp9	292.272	4.5494	1.13895	3.99439	6.49e-05	0.00167978
Sympk	416.255	4.544	0.978853	4.64217	3.45e-06	0.000153927
Nrm	275.308	4.52681	1.12801	4.0131	5.99e-05	0.00158947
Twf2	723.338	4.49838	0.97906	4.59459	4.34e-06	0.000188475
Syp	173.01	4.49194	1.18401	3.79384	0.000148334	0.00324527
Tbc1d20	182.82	4.48378	1.18559	3.7819	0.000155638	0.00336773
Mccc1	187.184	4.45957	1.10372	4.04048	5.33e-05	0.00145606
Nudt22	170.731	4.45837	1.10463	4.03608	5.44e-05	0.00147738
Ficd	230.272	4.44846	1.1784	3.775	0.00016001	0.00343165
Spryd3	458.151	4.44725	1.07759	4.12704	3.67e-05	0.00106016
Dgat1	281.363	4.44447	0.995217	4.46583	7.98e-06	0.000311063
Tex10	365.133	4.43887	1.00407	4.42087	9.83e-06	0.000363278
Arl6	142.389	4.43018	1.09953	4.02917	5.6e-05	0.00150902
Sf3a2	502.785	4.42837	0.923204	4.79674	1.61e-06	8.17e-05
Pla2g7	233.098	4.42789	1.13269	3.90919	9.26e-05	0.00224205
Ccdc88c	168.232	4.42219	1.10815	3.99059	6.59e-05	0.00169795
Klhl22	218.882	4.38963	1.14025	3.84971	0.000118256	0.00272624
Tsc22d4	250.571	4.38935	1.07965	4.06555	4.79e-05	0.00132817
Gmip	301.71	4.38189	1.13149	3.87266	0.000107652	0.00252906
Vps18	132.024	4.35767	1.14772	3.79682	0.000146567	0.00322088
Med26	250.736	4.35059	1.06615	4.08066	4.49e-05	0.00125885
Mlycd	335.322	4.35009	1.16605	3.73063	0.000191002	0.00391813
Sh3yl1	148.96	4.34987	1.10264	3.94497	7.98e-05	0.00199873
Vsig10	351.783	4.33317	1.05296	4.11522	3.87e-05	0.00110628
Fbxo17	293.592	4.31754	1.18727	3.63652	0.000276347	0.00527412
Dapk3	353.323	4.30595	1.02828	4.18752	2.82e-05	0.000861502
Oxld1	290.411	4.29983	1.19662	3.59332	0.000326486	0.00588929
Ptger4	308.351	4.29701	1.1029	3.89611	9.77e-05	0.00234631
Smarcd3	232.788	4.28104	1.12375	3.8096	0.000139193	0.00311433
Sass6	188.323	4.26427	1.18338	3.60346	0.000314014	0.00574838
Tmem104	180.183	4.25033	1.19015	3.57125	0.000355285	0.00631639
Gpatch4	162.236	4.2486	1.18757	3.57756	0.00034681	0.00623311
Trib3	397.625	4.24124	1.08874	3.89556	9.8e-05	0.00234631
Cep83os	88.6299	4.228	1.19462	3.53919	0.000401357	0.00687533
Gemin4	107.602	4.2016	1.16259	3.61402	0.00030149	0.00559173
Creb3l1	184.034	4.19576	1.06909	3.92461	8.69e-05	0.00213224
Bcam	4785.85	4.19245	0.399288	10.4998	8.65e-26	1.71e-22
Pln	200.56	4.18054	1.20139	3.47976	0.00050187	0.00828085
Dot1l	168.109	4.17337	1.13028	3.69233	0.00022221	0.00445639
Mras	379.133	4.16838	1.09941	3.79145	0.000149768	0.00326216
Fgfbp3	99.261	4.15631	1.18876	3.49633	0.000471699	0.00782227
Rpusd1	156.664	4.154	1.16705	3.55941	0.000371693	0.00653742
Abhd12	621.072	4.1489	0.916379	4.52749	5.97e-06	0.000243364
H2-Eb1	164.083	4.14084	1.1867	3.48938	0.000484146	0.00801521
Zfp111	281.567	4.13363	1.17414	3.52055	0.00043065	0.00728855
Uri1	346.393	4.12067	1.06142	3.88221	0.000103509	0.00246103
Mob3a	225.402	4.11067	1.06395	3.86358	0.000111735	0.00260636
Olfr1372-ps1	185.117	4.09975	1.1927	3.43737	0.000587403	0.00940894
Kctd20	224.596	4.09968	1.13578	3.60958	0.000306693	0.00566693
Cdk10	174.811	4.09569	1.16999	3.50063	0.000464164	0.00774941
Gfod2	301.335	4.09145	1.13681	3.59905	0.000319383	0.00579293
Fam217b	130.515	4.08959	1.1906	3.43489	0.000592799	0.00947998
AV051173	63.9623	4.0834	1.1952	3.41649	0.00063435	0.00999862
Ehd2	4659.12	4.08177	0.374042	10.9126	1e-27	3.3e-24
Tomm40	488.525	4.0742	1.06146	3.83831	0.000123885	0.00284936
Tut1	163.059	4.06653	1.17647	3.45655	0.000547132	0.0089085
Fam160a1	193.42	4.06471	1.17793	3.45072	0.000559084	0.00905716
Prcc	218.512	4.06272	1.13807	3.56982	0.000357229	0.00633232
Tnfrsf11a	111.03	4.05406	1.18766	3.41347	0.000641412	0.0100777
Polr3g	149.377	4.04996	1.1964	3.38514	0.000711424	0.0106681
Fdxacb1	194.92	4.04389	1.19157	3.39374	0.00068946	0.0104339
Atpaf2	445.264	4.03821	0.951272	4.24506	2.19e-05	0.000706973
Sugp1	560.453	4.03201	0.909603	4.43272	9.31e-06	0.000347783
Ahcyl2	192.7	4.0208	1.10065	3.65312	0.000259072	0.00502212
D3Ertd751e	103.205	4.01979	1.16341	3.45518	0.000549917	0.00893909
Ttc5	328.699	4.01961	1.01313	3.96753	7.26e-05	0.00185159
Ttc27	145.14	4.00873	1.2042	3.32896	0.000871722	0.0125566
Pop1	91.4686	4.00612	1.17021	3.42342	0.000618382	0.0098254
Dmwd	492.871	4.00304	0.932156	4.29439	1.75e-05	0.000590631
Xrcc1	328.781	4.00069	1.01903	3.92598	8.64e-05	0.00213073
Fam189b	315.309	3.97013	1.04401	3.80275	0.000143096	0.00316576
Tulp3	164.544	3.96598	1.17025	3.389	0.000701473	0.0105671
Slc2a8	368.774	3.95873	1.07874	3.66977	0.000242768	0.00476221
Csk	841.184	3.95148	0.906663	4.35827	1.31e-05	0.000461967
Aspscr1	500.524	3.94532	0.978437	4.03227	5.52e-05	0.00149332
Cutal	222.304	3.94241	1.21158	3.25395	0.00113811	0.0152165
Cdk20	161.476	3.93906	1.19195	3.30472	0.000950701	0.0134015
Nfs1	232.853	3.93715	1.13389	3.47226	0.000516102	0.00847317
Crtc1	210.975	3.93561	1.17471	3.35028	0.000807292	0.0118712
Otud6b	205.95	3.92692	1.09265	3.59395	0.000325699	0.00588584
Pitpnm1	132.464	3.91468	1.18614	3.30037	0.000965584	0.0135718
Dhodh	297.228	3.91338	1.08548	3.60519	0.000311919	0.00572065
Snx21	469.983	3.91278	0.999367	3.91525	9.03e-05	0.0022002
Ddx31	135.953	3.9097	1.18772	3.29176	0.000995629	0.0138392
Ap2b1	242.273	3.90652	1.1294	3.45894	0.000542307	0.00887386
Parp1	199.439	3.89525	1.14899	3.39015	0.000698542	0.0105551
Blcap	239.027	3.87352	1.13898	3.40086	0.000671749	0.0103066
Atp9a	717.741	3.87296	1.028	3.76747	0.000164914	0.00349185
Tfeb	231.059	3.87157	1.03107	3.75491	0.000173406	0.00361734
Zfp512	112.268	3.86912	1.19919	3.22644	0.00125341	0.0162923
Abcb9	145.16	3.85898	1.19359	3.23309	0.00122459	0.0160678
Mbd4	124.854	3.85661	1.20243	3.20736	0.00133961	0.0170554
Pi16	133.128	3.85368	1.15656	3.33203	0.000862164	0.0124371
Rfwd3	90.7374	3.85283	1.19362	3.22784	0.00124727	0.0162759
Bambi-ps1	567.777	3.85186	1.0116	3.80771	0.000140257	0.00312484
Bop1	213.767	3.84952	1.16086	3.31608	0.000912908	0.0130357
2700062C07Rik	146.464	3.84839	1.11683	3.44583	0.000569302	0.00915933
Chst12	374.107	3.82722	1.05264	3.63583	0.000277086	0.005278
Nudt18	531.566	3.82673	0.891448	4.29271	1.77e-05	0.000592383
Atg7	341.834	3.82584	0.954641	4.00762	6.13e-05	0.00161813
Bbs4	256.882	3.82339	1.17686	3.24881	0.00115888	0.0154315
Spock2	60.1977	3.8219	1.20721	3.1659	0.00154603	0.0189971
Klk11	120.832	3.81489	1.20989	3.15308	0.00161557	0.0194876
Ppif	127.772	3.81258	1.13677	3.35387	0.000796903	0.011771
Mtr	78.0339	3.80986	1.16365	3.27405	0.00106018	0.0144831
Slc25a39	1967.9	3.80498	0.774573	4.91235	9e-07	5.13e-05
BC048403	119.27	3.7998	1.18995	3.19323	0.00140692	0.0175722
Tfap4	54.6859	3.78751	1.20699	3.13798	0.00170117	0.0202234
Lig3	135.216	3.77579	1.1964	3.15595	0.00159977	0.0193918
Cbfa2t2	199.261	3.76917	1.14519	3.29131	0.00099723	0.0138392
Zfp942	264.111	3.76837	1.07026	3.521	0.000429925	0.00728855
Tubgcp4	47.258	3.75082	1.18889	3.15489	0.00160561	0.0194288
Gpatch3	126.695	3.75039	1.20789	3.10492	0.0019033	0.0220569
Ppm1k	216.234	3.71804	1.15485	3.21951	0.0012841	0.0165192
P2ry6	141.519	3.71397	1.20663	3.07798	0.00208411	0.0236912
Coa4	169.884	3.70138	1.21424	3.0483	0.00230142	0.0255434
Leprel4	152.127	3.70072	1.13674	3.25557	0.00113166	0.0151713
Nr1d1	486.958	3.70016	0.898997	4.11588	3.86e-05	0.00110628
Dnajb2	313.256	3.69482	1.12875	3.27338	0.00106271	0.0144831
Slc9a3r1	405.852	3.69072	1.09092	3.38314	0.000716611	0.0107133
Rufy3	124.911	3.6894	1.10691	3.33306	0.000858953	0.0124089
S1pr4	639.002	3.67793	1.11478	3.29923	0.000969491	0.0136074
Fbxw8	423.455	3.67769	0.954514	3.85295	0.000116704	0.00269677
Klf15	92.3304	3.67397	1.2179	3.01665	0.00255581	0.0275608
Fdxr	94.1032	3.67335	1.2122	3.03032	0.00244294	0.0265468
Rarg	640.161	3.67098	1.00776	3.6427	0.00026979	0.00516896
Smap1	737.129	3.66956	0.878899	4.17518	2.98e-05	0.000905368
Slc16a11	233.713	3.66218	1.21631	3.01088	0.0026049	0.0279376
Tbc1d17	453.09	3.64909	1.06149	3.43772	0.000586643	0.00940894
Hoxa7	643.922	3.6463	0.98404	3.70544	0.000211027	0.00428429
Zfp763	116.596	3.63758	1.22055	2.98028	0.00287982	0.030229
Hist1h2be	74.99	3.63445	1.20998	3.00373	0.00266695	0.0284484
Zbed3	370.807	3.63212	1.04984	3.45969	0.000540792	0.00886378
Mars	252.581	3.61329	1.06115	3.40508	0.000661454	0.0102297
Zfp708	129.664	3.61207	1.21829	2.96486	0.00302824	0.0313204
Slc6a8	260.445	3.61104	1.18171	3.05578	0.00224478	0.0250841
Pigt	72.0758	3.59798	1.21093	2.97125	0.00296594	0.0308051
Efhd1	285.499	3.59529	1.09591	3.28063	0.00103576	0.0142536
Sh3bp5l	82.9754	3.59368	1.20624	2.97923	0.00288972	0.0302363
Manbal	453.193	3.59172	0.978257	3.67155	0.000241085	0.00473862
Lnx1	564.517	3.59148	0.977338	3.67476	0.000238075	0.00469817
Tmem185b	399.717	3.58173	0.937524	3.82041	0.000133228	0.00301505
Dtnb	127.5	3.57472	1.17503	3.04224	0.00234826	0.0259319
Porcn	99.138	3.56676	1.2217	2.91951	0.00350587	0.0349771
Tmem206	243.037	3.56602	1.15188	3.09583	0.00196264	0.0225704
Nelfa	419.843	3.56164	0.991489	3.59221	0.00032788	0.00590363
Icosl	249.592	3.55423	1.19365	2.97761	0.00290505	0.0303645
Tstd2	70.2748	3.55213	1.21254	2.9295	0.0033951	0.0341831
Ubox5	146.809	3.54581	1.21822	2.91064	0.00360689	0.0357321
Mphosph9	314.861	3.54403	1.14886	3.08482	0.00203676	0.023287
Tcf15	6384.12	3.5379	0.386804	9.14648	5.88e-20	5.28e-17
Plagl2	120.608	3.5348	1.18223	2.98995	0.00279025	0.0295401
Map3k3	673.62	3.53326	0.786816	4.49058	7.1e-06	0.000281467
Taf10	597.599	3.52588	0.910632	3.8719	0.000107988	0.00253093
Rab43	328.136	3.52465	1.07451	3.28023	0.00103723	0.0142539
Fzr1	528.091	3.52465	1.06757	3.30157	0.00096146	0.0135331
Tmem136	126.424	3.52432	1.20875	2.91566	0.00354937	0.0352793
Wdr48	184.604	3.52221	1.15719	3.04377	0.00233633	0.0258437
Cnp	696.458	3.52131	0.927345	3.79719	0.000146345	0.00322088
Inppl1	111.753	3.51076	1.18707	2.9575	0.00310144	0.031877
Impdh1	1556.11	3.5101	0.683366	5.13648	2.8e-07	1.93e-05
Ubtd1	558.244	3.50836	0.935929	3.74853	0.000177872	0.00369487
Nsun6	157.987	3.50728	1.10643	3.16992	0.00152483	0.0187916
Cbr2	105.229	3.5054	1.21026	2.8964	0.00377467	0.0366221
Lrrfip2	366.655	3.49834	1.00648	3.47581	0.000509312	0.00838963
Atg2a	91.7786	3.49826	1.19226	2.93416	0.00334456	0.0337432
Usp12	280.609	3.4968	1.17491	2.97623	0.0029182	0.0304697
Ccdc134	130.192	3.47922	1.20735	2.88169	0.00395547	0.0380396
Rsf1	90.4366	3.46264	1.11674	3.10067	0.00193086	0.0222829
Mief2	69.1129	3.45886	1.19968	2.88316	0.00393703	0.037913
Trpm4	107.74	3.45433	1.13552	3.04207	0.00234956	0.0259319
Hexim2	90.1196	3.45273	1.21498	2.8418	0.00448602	0.0420756
Acads	276.208	3.44362	1.1881	2.89841	0.00375056	0.036567
Clec16a	82.4685	3.44286	1.22401	2.81277	0.00491166	0.0450403
Wdtc1	53.6756	3.43674	1.21245	2.83454	0.00458921	0.0427994
Jup	13571.8	3.43247	0.335917	10.2182	1.64e-24	2.32e-21
Srms	62.4162	3.42614	1.22265	2.80223	0.00507506	0.0462379
H2-T10	61.9007	3.42577	1.17235	2.92213	0.00347646	0.0347473
Max	566.28	3.41457	0.92856	3.67727	0.000235739	0.0046614
Slc25a45	231.504	3.4069	1.16735	2.91848	0.00351738	0.0350212
Zswim4	287.35	3.40664	1.06282	3.20529	0.00134927	0.0171168
Trp53i13	589.982	3.40511	0.945776	3.60033	0.000317811	0.00577503
Mlst8	66.9331	3.40456	1.18089	2.88305	0.00393847	0.037913
Shroom4	39.2952	3.39921	1.21846	2.78976	0.0052747	0.0474002
Zmat3	226.445	3.39507	1.18156	2.87338	0.00406104	0.0387902
Tpcn2	74.9178	3.38786	1.21436	2.78983	0.00527351	0.0474002
Tusc1	41.4189	3.38534	1.20842	2.80146	0.0050872	0.0463057
Mpp3	105.981	3.38456	1.21613	2.78306	0.00538486	0.0480836
Myocd	99.3621	3.38199	1.21508	2.78335	0.00537999	0.0480836
Ceacam1	2106.45	3.38049	0.694806	4.86537	1.14e-06	6.26e-05
Ttc23	82.2997	3.37828	1.21073	2.7903	0.00526597	0.0474002
Zfp580	148.74	3.37809	1.22588	2.75564	0.00585765	0.050878
Zfp397	210.335	3.37503	1.15191	2.92994	0.00339032	0.0341698
Mxra7	604.925	3.36968	0.934081	3.60748	0.000309185	0.00569299
Pik3r4	277.959	3.36825	1.04095	3.23574	0.0012133	0.0159478
Rhoq	179.259	3.36657	1.09297	3.08021	0.00206852	0.0235605
1700030K09Rik	151.325	3.34783	1.22667	2.7292	0.00634879	0.0544253
Evi5l	53.6113	3.34674	1.22379	2.73474	0.00624289	0.0536573
Osbpl2	545.618	3.34629	1.09829	3.04683	0.00231268	0.0256396
Phf11c	76.1395	3.34425	1.22611	2.72752	0.00638123	0.0546085
Naa40	96.1684	3.339	1.19285	2.79918	0.00512322	0.0465906
A930004D18Rik	111.235	3.32688	1.22802	2.70915	0.00674564	0.0568158
Elovl1	3912.54	3.3247	0.390395	8.51623	1.65e-17	1.16e-14
Cebpb	2754.58	3.32113	0.55088	6.02876	1.65e-09	2.34e-07
Med25	269.831	3.31815	1.06368	3.11949	0.00181164	0.0212297
Haus8	119.19	3.30898	1.17	2.82819	0.00468126	0.0433302
Micu1	160.016	3.30745	1.11012	2.97937	0.00288837	0.0302363
Junb	31064.2	3.30732	0.223915	14.7704	2.27e-49	1.12e-45
Tnfrsf21	241.684	3.29642	1.13457	2.90545	0.00366726	0.0360636
Ptprs	191.42	3.29352	1.04268	3.15871	0.00158469	0.019295
Nln	242.923	3.29136	1.15274	2.85527	0.00430009	0.0407188
Lhpp	121.426	3.28761	1.18145	2.78271	0.00539077	0.0480929
Jund	4586	3.27263	0.383495	8.5337	1.42e-17	1.08e-14
Lrsam1	66.4786	3.26985	1.20245	2.71932	0.00654152	0.0555466
Dnm2	3917.06	3.26821	0.371076	8.8074	1.28e-18	1.05e-15
Tmem246	290.774	3.26744	1.07974	3.02614	0.00247697	0.026828
Lyrm1	163.65	3.26673	1.21444	2.68991	0.00714721	0.0590509
I830012O16Rik	165.339	3.25813	1.16856	2.78816	0.00530075	0.0475478
D830031N03Rik	139.881	3.25597	1.17931	2.76092	0.00576388	0.0502043
Adprhl2	83.8365	3.23932	1.21309	2.6703	0.00757827	0.0611405
Ptch1	62.8193	3.23091	1.20297	2.68578	0.00723611	0.0594327
Rita1	48.242	3.22602	1.20072	2.68674	0.00721537	0.0594086
Gm527	44.1114	3.22405	1.2257	2.63037	0.00852908	0.0671435
Htra1	1836.95	3.21015	0.623118	5.15176	2.58e-07	1.82e-05
Tmem248	948.495	3.20938	0.873512	3.67412	0.000238675	0.00470061
Nthl1	54.1431	3.20354	1.21577	2.63499	0.00841393	0.0664693
Bik	612.075	3.20094	1.00192	3.19479	0.00139931	0.0175439
Nap1l3	55.11	3.20058	1.20827	2.64889	0.00807566	0.0642601
Smarcd1	188.278	3.19838	1.03557	3.08854	0.00201144	0.0230623
Ganc	55.1432	3.19573	1.21667	2.62661	0.00862405	0.0675345
Ubac2	1265.34	3.1942	0.701932	4.55058	5.35e-06	0.000222727
Syne3	86.0986	3.19045	1.22738	2.5994	0.00933858	0.0715958
Rev1	74.1273	3.18904	1.20566	2.64506	0.00816756	0.0647824
2410089E03Rik	88.8484	3.18874	1.1512	2.76993	0.00560692	0.0492202
Megf9	47.5459	3.17977	1.22738	2.5907	0.00957821	0.0730922
Ncln	910.238	3.179	0.864105	3.67895	0.000234192	0.0046614
Ezh1	955.804	3.17535	0.89511	3.54745	0.000388985	0.00672175
Zfp628	69.3439	3.17522	1.2168	2.60948	0.00906807	0.0701762
Lyst	194.125	3.17305	1.17827	2.69296	0.00708203	0.0586228
Mgst2	30.2665	3.17003	1.22353	2.59088	0.00957308	0.0730922
Mir7079	12.5044	3.16784	1.22803	2.57962	0.00989094	0.0747274
Zmym3	179.207	3.16437	1.20714	2.62137	0.00875761	0.0683094
Ciapin1	451.61	3.15843	0.929671	3.39737	0.000680381	0.0103771
Pgm2	195.49	3.15507	1.16933	2.69819	0.00697182	0.0579834
Cnn2	2457.4	3.14846	0.619795	5.07984	3.78e-07	2.48e-05
Arhgap1	942.263	3.14843	0.88818	3.54481	0.000392903	0.00677757
Anp32a	1502.08	3.14424	0.538164	5.84253	5.14e-09	6.3e-07
Zfp94	84.7603	3.13973	1.2183	2.57714	0.00996202	0.074978
Trmt2b	123.396	3.13903	1.11581	2.81323	0.00490467	0.045018
Cd46	85.8117	3.13807	1.23073	2.54976	0.0107798	0.0790569
Alpl	5591.75	3.13524	0.518151	6.05083	1.44e-09	2.09e-07
Kri1	36.4698	3.13241	1.21845	2.57081	0.0101461	0.0758422
Lrp5	345.455	3.13229	1.02404	3.05877	0.00222246	0.0248911
Endog	85.7274	3.12391	1.23095	2.53781	0.011155	0.0810504
Pepd	226.932	3.12263	1.14648	2.72367	0.00645617	0.0551064
Plcg2	273.448	3.12077	1.05676	2.95313	0.00314565	0.0321973
Fbxo3	975.634	3.11904	0.949654	3.2844	0.001022	0.0141234
Abcb6	76.6301	3.10522	1.21251	2.56099	0.0104376	0.0773435
Pex26	237.664	3.10261	1.12067	2.76853	0.00563103	0.0493879
Gm9958	81.9248	3.10134	1.23118	2.519	0.011769	0.0842091
Amhr2	113.852	3.09562	1.23279	2.51108	0.0120363	0.0854407
Cx3cl1	1407.22	3.09459	0.811632	3.8128	0.000137402	0.00308125
Zbed6	58.9724	3.09393	1.22244	2.53094	0.0113758	0.0823516
Abtb1	287.553	3.08885	1.09603	2.81823	0.00482899	0.0444474
Fam174b	855.643	3.08855	0.90493	3.41303	0.000642443	0.0100779
Gamt	607.417	3.08845	1.00724	3.06624	0.00216769	0.0245001
Arhgap27	1027.11	3.08663	0.932396	3.31043	0.000931536	0.013192
Cdon	120.229	3.0858	1.17336	2.62988	0.00854142	0.0671539
Arrdc1	589.539	3.08469	0.906095	3.40438	0.000663146	0.0102398
Uggt2	75.1507	3.08126	1.21315	2.53988	0.011089	0.0807667
Tmem220	64.6885	3.07624	1.22817	2.50473	0.0122544	0.0864907
Tdp1	71.947	3.07309	1.19851	2.56411	0.0103442	0.0769152
Nrip1	225.158	3.07213	1.11112	2.76489	0.00569419	0.0498532
Trim23	65.5053	3.06815	1.22043	2.51399	0.0119374	0.0849214
Pet112	386.634	3.06751	1.12123	2.73584	0.00622212	0.0535254
Nrde2	73.1003	3.0671	1.19265	2.57167	0.010121	0.0757115
Fam98c	79.0941	3.06651	1.2316	2.48987	0.0127791	0.0890476
Cyb561d1	70.3988	3.06444	1.20545	2.54216	0.0110171	0.0803446
Nfkbil1	147.976	3.06071	1.1728	2.60974	0.00906119	0.0701762
Trip6	386.611	3.05885	1.07449	2.84678	0.00441636	0.0415407
D10Jhu81e	424.664	3.0521	1.12709	2.70794	0.00677018	0.0569006
Pias4	45.3918	3.05169	1.21904	2.50336	0.012302	0.086703
Prkcz	35.5444	3.05002	1.22854	2.48263	0.0130417	0.0899878
Hsd17b7	110.503	3.04962	1.22376	2.49202	0.0127019	0.0886978
Ddb2	21.5206	3.0492	1.22291	2.4934	0.0126525	0.0884778
Scyl1	258.022	3.0473	1.125	2.70871	0.00675455	0.0568177
Hist4h4	49.4969	3.03882	1.23293	2.4647	0.0137127	0.0929468
Rabep2	352.232	3.03676	1.17982	2.57391	0.0100555	0.0754503
Pisd-ps2	25.0314	3.03244	1.19409	2.53955	0.0110996	0.0807667
A930013F10Rik	20.3694	3.03216	1.22267	2.47996	0.0131396	0.0903477
Psap	3501.02	3.03122	0.537218	5.64244	1.68e-08	1.9e-06
Spats2	30.0592	3.03094	1.21873	2.48696	0.012884	0.0893337
Stx1a	41.9436	3.02883	1.218	2.48672	0.0128926	0.0893337
Aspa	93.6141	3.02744	1.21437	2.49302	0.0126663	0.0885112
Xab2	332.497	3.02625	1.04824	2.88697	0.00388968	0.0375166
Moxd1	136.917	3.02542	1.22149	2.47683	0.0132555	0.0909544
Etv5	82.9061	3.02321	1.20459	2.50975	0.0120818	0.085702
Tnnt3	57.4489	3.01829	1.21982	2.47436	0.0133475	0.0913313
Adamtsl5	46.4962	3.01675	1.21375	2.48548	0.0129376	0.089575
Gata3	111.783	3.0143	1.22515	2.46035	0.01388	0.09374
Supt16	75.119	3.01188	1.23045	2.4478	0.0143733	0.0958902
Smim3	141.249	3.00939	1.16942	2.57339	0.0100707	0.0754503
Slc10a1	84.853	3.00232	1.2325	2.43597	0.0148521	0.0979581
AY358078	12.5285	2.99763	1.23149	2.43415	0.0149266	0.0983843
Zdhhc8	316.559	2.98869	1.05755	2.82606	0.00471249	0.0435376
Hap1	43.4126	2.98851	1.22076	2.44807	0.0143625	0.0958902
Cd83	267.423	2.9867	1.18869	2.5126	0.0119845	0.085195
Wdr46	224.748	2.98406	1.1651	2.56121	0.0104309	0.0773435
Lztr1	658.789	2.983	0.933631	3.19505	0.00139806	0.0175439
Mettl4	79.7894	2.97427	1.20024	2.47806	0.0132097	0.0907031
Tbc1d14	63.8534	2.97415	1.19995	2.47857	0.013191	0.0906377
Slc26a2	32.5687	2.96313	1.20057	2.46811	0.0135829	0.092429
Aes	2245.98	2.95938	0.453004	6.53278	6.46e-11	1.2e-08
Atl1	145.214	2.95686	1.2123	2.43906	0.0147257	0.0973201
Zc2hc1a	407.675	2.95347	1.01049	2.9228	0.00346901	0.0347148
Sorbs3	4849.9	2.94897	1.03398	2.85205	0.00434381	0.0410573
Arhgdia	5269.04	2.94689	0.35264	8.35665	6.45e-17	4.24e-14
Nol10	190.099	2.94595	1.09658	2.68649	0.00722075	0.0594086
Cyb561	1273.24	2.94493	0.787261	3.74073	0.000183486	0.00378757
2310033P09Rik	970.042	2.92723	0.942831	3.10472	0.00190458	0.0220569
Tmem259	281.995	2.92346	1.06645	2.74129	0.00611987	0.0527839
Cd82	835.011	2.91977	0.890529	3.27869	0.00104288	0.0143117
Med22	281.572	2.91879	1.13061	2.58161	0.00983411	0.0744462
Brwd3	244.438	2.91447	1.18452	2.46046	0.0138759	0.09374
Leng9	317.208	2.91315	1.13169	2.57417	0.0100481	0.0754503
Slc37a4	316.198	2.91117	1.15342	2.52395	0.0116045	0.0832132
Rasa4	2134.87	2.90482	0.438425	6.62559	3.46e-11	6.96e-09
Fbxo4	224.749	2.90065	1.1202	2.5894	0.00961448	0.0731992
Fez1	350.663	2.89743	1.12963	2.56494	0.0103195	0.0767888
F830016B08Rik	176.391	2.89268	1.19213	2.42649	0.0152458	0.0997551
Atp2a3	1190.61	2.89045	0.684769	4.22106	2.43e-05	0.000764085
Zfp229	242.847	2.88281	1.11408	2.58761	0.00966448	0.0735231
Ska2	125.458	2.87915	1.15697	2.48852	0.0128278	0.0890721
Pld2	710.519	2.87575	0.956017	3.00805	0.00262927	0.0281378
Kdelc1	733.875	2.87075	0.798111	3.59692	0.000322002	0.00582972
Alad	301.149	2.87072	1.10173	2.60566	0.00916966	0.07063
Sigmar1	783.045	2.86896	0.910083	3.15242	0.00161922	0.0195078
Asap2	849.156	2.86641	0.697369	4.11032	3.95e-05	0.00112349
Lpcat4	197.725	2.86575	1.08539	2.6403	0.00828336	0.0655428
Sgta	747.179	2.86289	0.880546	3.25127	0.00114891	0.0153401
Ptpn3	209.554	2.85585	1.14614	2.49171	0.012713	0.0887121
Actr1b	616.238	2.84886	1.06456	2.6761	0.00744856	0.0605894
Rab5b	183.223	2.84874	1.0764	2.64656	0.0081316	0.0646529
Ubxn2a	355.602	2.84775	1.11766	2.54795	0.0108357	0.0793143
Slc12a5	272.765	2.84475	1.1697	2.43203	0.0150144	0.098765
Vmac	400.305	2.84247	1.09864	2.58726	0.00967414	0.0735398
Mus81	71.5096	2.8407	1.15633	2.45666	0.0140235	0.094322
Rcn1	400.63	2.83042	1.00578	2.81417	0.00489041	0.0449289
Rassf10	262.742	2.82395	1.13138	2.49603	0.0125591	0.0880121
Pdlim3	369.676	2.82163	1.07403	2.62714	0.0086106	0.0675002
Fbxo6	1862.62	2.82086	0.679139	4.15358	3.27e-05	0.000966946
Rfc5	69.7833	2.81635	1.13342	2.48483	0.0129613	0.0896208
Emd	387.081	2.81439	1.00305	2.80584	0.00501856	0.0458078
Ftsj1	581.899	2.8142	1.02257	2.75208	0.00592185	0.0512551
Dazap1	386.931	2.81192	0.927109	3.033	0.00242135	0.0264439
Slfn2	1142.69	2.80409	0.90247	3.10713	0.00188911	0.0219551
Gsdmd	735.554	2.80346	0.846882	3.31032	0.000931877	0.013192
Oxa1l	335.132	2.80327	1.03558	2.70696	0.00679014	0.0570198
Lyl1	905.221	2.80231	0.896414	3.12614	0.00177118	0.0209297
Acacb	430.186	2.79686	0.928088	3.01357	0.00258194	0.0277516
Clec1a	1235.23	2.78419	0.670284	4.15375	3.27e-05	0.000966946
Ubxn6	743.104	2.78035	0.954158	2.91393	0.00356905	0.0354284
Bri3	613.926	2.78025	0.790491	3.51711	0.000436267	0.00735837
Ppp1r35	140.898	2.77529	1.12703	2.46249	0.0137977	0.0933768
Polr3e	237.771	2.77521	1.11295	2.49357	0.0126466	0.0884778
Fbxw11	1180.52	2.77026	0.652568	4.24517	2.18e-05	0.000706973
Wbp1	464.761	2.76863	1.04244	2.65593	0.00790907	0.0632918
Rnf8	641.786	2.76764	0.946465	2.92419	0.00345353	0.0346301
Clptm1	2410.13	2.76619	0.52445	5.27445	1.33e-07	1.02e-05
Maz	330.648	2.76268	1.06611	2.59138	0.00955916	0.0730598
Eif4g1	997.465	2.75139	0.761215	3.61447	0.000300962	0.00559173
Ascc3	593.864	2.74783	0.905508	3.03457	0.00240878	0.0263682
Rad23a	797.523	2.74766	0.797025	3.44739	0.000566024	0.00912575
Rnf187	2646.63	2.74078	0.485643	5.6436	1.67e-08	1.9e-06
Lipe	784.922	2.74051	0.965367	2.83883	0.00452792	0.0422677
Tmem55b	1162.56	2.73019	0.976171	2.79683	0.00516064	0.0468015
Xxylt1	507.839	2.72226	1.01244	2.6888	0.00717085	0.0591101
B3gat3	738.953	2.71776	0.743444	3.65563	0.000256547	0.00498296
Pim3	5704.46	2.71633	0.347368	7.81976	5.29e-15	2.18e-12
Aldh2	2193.31	2.71553	0.60332	4.50097	6.76e-06	0.000271317
Smg8	382.646	2.71534	0.97883	2.77406	0.00553606	0.0488313
Brms1	650.435	2.71338	0.958211	2.83172	0.00462987	0.0430971
Pex11b	644.333	2.71079	0.985836	2.74974	0.00596425	0.0515769
Exoc3l	563.379	2.70317	0.939609	2.87691	0.00401586	0.0384874
Sec61a1	1047.77	2.70056	0.746606	3.61712	0.000297902	0.00556041
Alg2	277.935	2.68843	1.07552	2.49965	0.0124315	0.0873656
Dpp3	949.678	2.68757	1.05525	2.54686	0.0108698	0.0794993
Dpf2	674.743	2.68401	0.804837	3.33485	0.000853445	0.0123745
Dnal4	746.09	2.67941	1.09853	2.43908	0.0147246	0.0973201
Wars	2126.68	2.67815	0.798909	3.35226	0.000801545	0.0118148
Marf1	3167.27	2.65666	0.474998	5.59299	2.23e-08	2.42e-06
Rab5c	1933.85	2.6562	0.71275	3.72669	0.000194012	0.00395914
Phlda3	1313.26	2.63332	0.607946	4.3315	1.48e-05	0.000510935
Rgmb	663.573	2.62777	1.01703	2.58376	0.009773	0.0742341
Piezo1	293.873	2.62259	1.00645	2.60577	0.00916666	0.07063
Uckl1	847.869	2.62232	0.80956	3.23919	0.0011987	0.0158123
Maged2	392.748	2.61892	1.00602	2.60325	0.00923439	0.0709624
Gmeb1	375.233	2.61728	1.05379	2.48367	0.0130035	0.0897962
9930012K11Rik	343.344	2.61644	1.06829	2.44918	0.014318	0.0958451
Man2b2	461.847	2.60678	0.872225	2.98865	0.00280212	0.0295585
Adipor2	3323.24	2.60408	0.978411	2.66154	0.00777848	0.0625511
Rasd1	2242.71	2.60145	0.545649	4.76762	1.86e-06	9.06e-05
Pik3ip1	987.063	2.60057	0.699462	3.71795	0.000200845	0.00408607
Svip	515.404	2.59804	0.993113	2.61605	0.00889521	0.0692185
Inpp5k	1885.98	2.59729	0.810671	3.20387	0.00135593	0.0171168
Psmd9	902.002	2.59602	0.919808	2.82235	0.00476737	0.0440034
Prg4	1987.66	2.58957	0.533087	4.85769	1.19e-06	6.47e-05
Pcdh1	840.149	2.57918	0.845304	3.05119	0.00227939	0.0254047
Mtch1	3360.62	2.57799	0.399977	6.44535	1.15e-10	2e-08
C1qtnf9	6421.86	2.56788	0.537431	4.77807	1.77e-06	8.69e-05
Asna1	505.785	2.56312	1.0424	2.45887	0.0139376	0.0939359
Idh3a	1115.16	2.56115	0.803251	3.18849	0.0014302	0.017773
Fbxo22	2420.46	2.55805	0.776984	3.29228	0.000993792	0.0138392
Prr14l	418.057	2.5499	1.00726	2.53151	0.0113572	0.0822769
Tm7sf3	940.946	2.5403	0.842223	3.01618	0.00255981	0.0275738
Itfg3	524.545	2.5344	1.0029	2.52709	0.0115013	0.0827141
Peg13	1019.45	2.52466	0.696785	3.6233	0.00029087	0.00545722
Myrip	328.923	2.5236	0.996266	2.53306	0.0113072	0.0819753
Adam15	5528.55	2.51403	0.47278	5.31755	1.05e-07	8.58e-06
Lgals3bp	3706.67	2.51284	0.499698	5.02871	4.94e-07	3.12e-05
Atp13a1	604.42	2.51224	0.894862	2.80741	0.00499422	0.0456701
Gpr56	5795.14	2.49831	0.449157	5.56223	2.66e-08	2.74e-06
Ptms	1921.67	2.49577	0.480519	5.19391	2.06e-07	1.49e-05
Nos3	3292.85	2.49356	0.623791	3.99743	6.4e-05	0.00166711
Ehd1	3295.13	2.49303	0.683315	3.64843	0.000263843	0.00507511
Myo1e	1506.8	2.49152	0.819673	3.03965	0.00236851	0.0260827
Pnpla2	1687.12	2.48878	0.632049	3.93763	8.23e-05	0.00204524
Efnb1	584.12	2.48685	0.954575	2.6052	0.00918217	0.0706712
Tmem238	565.386	2.47511	0.869289	2.84728	0.0044095	0.0415158
Golga2	471.514	2.47472	1.01411	2.44029	0.0146755	0.0972417
Sulf1	875.056	2.47357	0.940448	2.63021	0.00853329	0.0671435
Rab1b	2769.3	2.47122	0.512981	4.81737	1.45e-06	7.55e-05
Plrg1	636.562	2.46994	0.826389	2.98883	0.00280049	0.0295585
Sfxn1	1171.85	2.469	0.780655	3.16273	0.00156297	0.0191338
Tuba4a	629.64	2.46829	0.968108	2.54961	0.0107845	0.0790569
Ier2	20874.4	2.46022	0.253754	9.6953	3.16e-22	3.46e-19
Bcl2l1	1457.44	2.45786	0.588732	4.17483	2.98e-05	0.000905368
Gigyf1	286.693	2.45173	0.979567	2.50287	0.0123192	0.0867619
Fam175b	454.929	2.44913	0.999274	2.45091	0.0142495	0.0955473
Rassf9	1708.14	2.44229	0.672217	3.63319	0.000279935	0.00530158
Lama5	3608.5	2.43593	0.399625	6.09553	1.09e-09	1.61e-07
Vat1	786.121	2.42904	0.838483	2.89694	0.00376817	0.036595
Plbd2	929.183	2.41662	0.712983	3.38945	0.000700342	0.0105662
Sox17	4114.07	2.41241	0.475468	5.07375	3.9e-07	2.52e-05
1700021F05Rik	362.972	2.40973	0.952529	2.52983	0.0114118	0.0824293
Hyal2	2673.62	2.39619	0.574953	4.16762	3.08e-05	0.000920298
Mcm2	293.387	2.39401	0.965202	2.48032	0.0131266	0.0903477
Rps4l	699.526	2.38479	0.794859	3.00027	0.0026974	0.0287111
Pink1	1487.33	2.38216	0.624225	3.81619	0.000135527	0.00305308
Fmo2	1827.57	2.37743	0.541879	4.38738	1.15e-05	0.000414644
Fibp	665.871	2.36264	0.762629	3.09802	0.00194818	0.0224302
Cdkn1c	2749.44	2.35359	0.506273	4.64885	3.34e-06	0.000152481
Sf3b4	284.811	2.3514	0.968389	2.42815	0.0151759	0.0994291
Trpv4	1122.95	2.34097	0.712752	3.2844	0.00102198	0.0141234
Rab8a	1341.61	2.33787	0.832232	2.80916	0.00496713	0.0455067
Fkbp8	1517.04	2.33329	0.703765	3.31543	0.000915009	0.0130468
Os9	858.061	2.33119	0.904604	2.57703	0.00996538	0.074978
Cyb5r3	8489.57	2.32874	0.417445	5.57855	2.43e-08	2.57e-06
Wbp2	1611.66	2.32804	0.806044	2.88823	0.00387418	0.0374036
Wasf2	1057.15	2.32443	0.884118	2.6291	0.00856121	0.0672361
Ninj1	3790.58	2.31085	0.553905	4.17193	3.02e-05	0.000914147
Pycr2	732.479	2.30844	0.945654	2.4411	0.0146424	0.0972417
Fkbp4	1685.22	2.30842	0.664433	3.47428	0.000512234	0.00842368
Tgfb1i1	967.335	2.30818	0.864811	2.669	0.00760772	0.0613279
Slc35a4	1040.97	2.29733	0.82694	2.77811	0.00546767	0.0485594
Map3k11	1608.58	2.27663	0.513184	4.43628	9.15e-06	0.000343378
Mospd2	1280.28	2.26817	0.817206	2.77552	0.00551142	0.0487387
Ecm1	1141.94	2.26472	0.78008	2.9032	0.00369375	0.036157
Mysm1	701.075	2.26095	0.920754	2.45554	0.0140673	0.0944877
Tmem160	1825.01	2.26036	0.535214	4.22328	2.41e-05	0.000759023
Mapk3	5224.43	2.25989	0.447715	5.04761	4.47e-07	2.87e-05
Cyth1	1036.91	2.25587	0.717353	3.14472	0.00166248	0.0199315
Eva1a	1601.24	2.25566	0.882662	2.55552	0.0106029	0.0783072
Edem2	1057.96	2.25329	0.799339	2.81894	0.0048182	0.0443895
Tssc4	1611.54	2.24387	0.704514	3.18499	0.0014476	0.0179441
Igf2	3105.22	2.23995	0.546167	4.10122	4.11e-05	0.00115531
0610031J06Rik	2823.48	2.23956	0.512084	4.37342	1.22e-05	0.000435693
Slc28a2	1207.48	2.23667	0.717571	3.117	0.00182703	0.0213847
Cebpd	5857.16	2.23377	0.37876	5.8976	3.69e-09	4.85e-07
Acvrl1	3153.39	2.22582	0.541365	4.1115	3.93e-05	0.00112103
Naga	965.518	2.21878	0.758693	2.92448	0.00345037	0.0346301
Rbm42	1972.37	2.21472	0.744584	2.97443	0.00293529	0.0305835
Actn4	5419.91	2.21237	0.516015	4.2874	1.81e-05	0.000604642
Gatsl3	1198.55	2.21221	0.874906	2.52851	0.0114547	0.0824987
Cdc37	2030.04	2.20455	0.56202	3.92256	8.76e-05	0.00214514
Inpp1	1674.7	2.19768	0.807915	2.72018	0.00652458	0.0554965
Ncstn	2258.08	2.19526	0.560991	3.91318	9.11e-05	0.00221375
Emc10	2000.9	2.19236	0.539466	4.06395	4.82e-05	0.00133351
Pdlim7	2741.97	2.18756	0.453178	4.82716	1.38e-06	7.25e-05
Cdc42ep1	2477.22	2.18474	0.463587	4.71269	2.44e-06	0.000116531
Cirbp	970.672	2.18426	0.813325	2.68559	0.0072401	0.0594327
Il10rb	4515.88	2.18343	0.455308	4.7955	1.62e-06	8.17e-05
Ndnl2	890.71	2.17725	0.892336	2.43994	0.0146895	0.0972417
Gna11	3477.47	2.17523	0.633858	3.43172	0.000599759	0.00955398
Cttn	2722.08	2.15989	0.533504	4.0485	5.15e-05	0.0014128
Slc48a1	2516.29	2.15069	0.481879	4.46314	8.08e-06	0.00031289
Palm	1273.97	2.15015	0.65506	3.28237	0.00102937	0.0141854
Nelfb	777.998	2.14688	0.800057	2.68341	0.00728751	0.0596729
Ankrd46	1072.75	2.13557	0.633254	3.37237	0.000745234	0.0110908
Gnb2	5136.23	2.12531	0.358502	5.92829	3.06e-09	4.14e-07
Osgep	1157.88	2.1242	0.659716	3.21988	0.00128246	0.0165192
Ndel1	4171.74	2.11153	0.5528	3.8197	0.000133616	0.00301692
Epn2	1020.27	2.10939	0.636571	3.31367	0.000920787	0.0130914
Nxn	1676.37	2.10811	0.785177	2.68489	0.00725541	0.0594746
Slc9a3r2	26488.4	2.10802	0.319076	6.60663	3.93e-11	7.61e-09
E2f4	1160.07	2.10517	0.726472	2.8978	0.00375788	0.036567
Rnpepl1	1929.66	2.10049	0.579725	3.62325	0.000290919	0.00545722
Atf7ip	1061.61	2.09801	0.714027	2.93827	0.00330047	0.0333666
Echs1	975.287	2.09516	0.85951	2.43762	0.0147844	0.0976421
Bmp6	2296.94	2.08913	0.52179	4.00378	6.23e-05	0.00163157
Pdzd2	2519.78	2.0821	0.519809	4.0055	6.19e-05	0.00162402
Hdac2	1185.76	2.0728	0.646773	3.20484	0.0013514	0.0171168
Rhog	1006.56	2.06775	0.817519	2.5293	0.011429	0.0824346
Aup1	2001.5	2.06577	0.61757	3.345	0.00082282	0.0120456
Rtcb	1060.64	2.05961	0.696952	2.95517	0.00312494	0.0320185
Drap1	1109.92	2.05834	0.654434	3.14521	0.00165965	0.0199315
Dok4	864.224	2.05384	0.840338	2.44407	0.0145226	0.0966901
Cap1	1235.52	2.04158	0.731265	2.79185	0.00524073	0.0472672
Plcb4	1110.84	2.0283	0.594672	3.41079	0.000647738	0.0101127
Gnai2	13402.6	2.02314	0.306391	6.60316	4.02e-11	7.64e-09
Ift27	989.272	2.01318	0.623807	3.22726	0.00124983	0.0162759
4833439L19Rik	1359.67	2.01197	0.753094	2.6716	0.00754904	0.0610238
Arid5a	1097.23	2.0065	0.671833	2.9866	0.00282095	0.0297058
Eng	16932.1	1.99906	0.279905	7.14192	9.2e-13	2.5e-10
Nbeal2	970.388	1.99815	0.764957	2.61211	0.00899851	0.069857
Csrp1	5286.51	1.99715	0.377943	5.28426	1.26e-07	9.81e-06
Car7	3330.03	1.98654	0.462619	4.29412	1.75e-05	0.000590631
Rbck1	1434.17	1.97484	0.555739	3.55354	0.000380076	0.00662266
Edn1	2339.56	1.97398	0.608153	3.24586	0.00117098	0.0155715
Maf1	2384.99	1.95722	0.761466	2.57034	0.0101599	0.0758875
Zfp36	28766.2	1.95208	0.27246	7.16465	7.8e-13	2.2e-10
Pde2a	3856.21	1.9498	0.392611	4.96625	6.83e-07	4.13e-05
Cers5	4071.48	1.94235	0.44655	4.34968	1.36e-05	0.000475342
Scamp4	1002.93	1.93948	0.748836	2.59	0.00959774	0.0731721
Grap	1528.58	1.93895	0.74337	2.60833	0.00909856	0.0703019
Cbfa2t3	1788.85	1.93883	0.516026	3.75723	0.000171805	0.00360307
Trp53i11	1895.12	1.93661	0.710445	2.72591	0.00641254	0.0547814
Sidt2	1734.54	1.93487	0.661934	2.92306	0.00346606	0.0347148
Ccnt2	751.193	1.93082	0.752354	2.56637	0.010277	0.0765304
Rnf215	1591.64	1.92097	0.586824	3.27351	0.0010622	0.0144831
Pkm	2407.59	1.917	0.459873	4.16855	3.07e-05	0.000919356
Timp4	17931.2	1.91194	0.391567	4.8828	1.05e-06	5.89e-05
B3gnt3	874.619	1.90557	0.758546	2.51214	0.0120002	0.0852456
Irf1	17963.6	1.90371	0.366294	5.19722	2.02e-07	1.48e-05
Nfil3	1668.94	1.90201	0.742722	2.56087	0.010441	0.0773435
Ctsd	11305.5	1.89417	0.403511	4.69421	2.68e-06	0.000126962
Kdelr1	1010.71	1.88928	0.772567	2.44546	0.0144667	0.0964479
Naa60	1034.19	1.887	0.69372	2.72011	0.00652594	0.0554965
Dhrs3	4732.93	1.88432	0.629627	2.99276	0.00276464	0.0293004
Klf7	1129.93	1.87329	0.658121	2.84643	0.00442127	0.0415473
Ddx39	2291.56	1.87246	0.57788	3.24023	0.00119434	0.0157758
Slc30a7	779.365	1.87205	0.752003	2.48942	0.0127951	0.0890721
Rapgef2	1074.56	1.86665	0.720775	2.58979	0.00960351	0.0731721
Grina	2556.45	1.85788	0.5765	3.2227	0.0012699	0.0164007
Akt1	1943.45	1.84381	0.549536	3.35521	0.000793037	0.0117315
Relb	1287.13	1.84067	0.700659	2.62705	0.00861282	0.0675002
Npdc1	2008.72	1.83923	0.522152	3.5224	0.000427661	0.00726288
Shisa5	6417.27	1.82839	0.335441	5.4507	5.02e-08	4.46e-06
Myo1c	3314.64	1.82666	0.483622	3.77704	0.000158701	0.003419
Ctbp1	2298.71	1.81789	0.485291	3.74598	0.000179693	0.00371705
Jun	9034.61	1.81012	0.375846	4.81613	1.46e-06	7.56e-05
Hmg20b	826.144	1.80841	0.683378	2.64629	0.00813812	0.0646529
Socs3	9433.32	1.80735	0.365639	4.94299	7.69e-07	4.49e-05
F11r	7445.12	1.80689	0.332113	5.44059	5.31e-08	4.64e-06
Tenc1	1867.52	1.80572	0.577157	3.12865	0.00175614	0.0208153
Arf5	2461.75	1.80044	0.530166	3.39599	0.000683796	0.0104121
Tmem109	5036.58	1.79912	0.358114	5.02388	5.06e-07	3.18e-05
Necap2	1588.39	1.78745	0.704836	2.53598	0.0112132	0.0814134
Ubxn1	2474.49	1.78278	0.532871	3.34562	0.000820997	0.0120368
Nadk	1809.52	1.78093	0.581744	3.06137	0.00220325	0.0248167
Esam	17961.9	1.7792	0.321344	5.53676	3.08e-08	3.07e-06
Diap2	1310.72	1.74886	0.644327	2.71425	0.00664265	0.0561156
Aqp7	6841.12	1.73814	0.371634	4.677	2.91e-06	0.000136773
Mgp	13330.1	1.72656	0.360316	4.79179	1.65e-06	8.28e-05
Cd151	6753.85	1.72611	0.325875	5.29686	1.18e-07	9.3e-06
Scarb1	4819.39	1.72415	0.472734	3.64719	0.000265126	0.00508949
Prpsap1	1882.85	1.71429	0.688813	2.48875	0.0128192	0.0890721
Tspo	16791.4	1.71373	0.359104	4.77224	1.82e-06	8.9e-05
Lims2	7049.2	1.70518	0.431697	3.94994	7.82e-05	0.00196763
Grrp1	1581.26	1.70506	0.610508	2.79285	0.00522461	0.0471649
Ypel3	3116	1.7049	0.441865	3.85842	0.000114124	0.00265084
Fam89b	1348.17	1.69797	0.684337	2.48118	0.0130946	0.0902269
Tprgl	7697.05	1.69228	0.385402	4.39096	1.13e-05	0.000409368
Dnajc7	1339.73	1.69151	0.590982	2.86219	0.00420718	0.0400311
Sh3gl1	1260.75	1.68902	0.647738	2.60756	0.00911895	0.0704043
Slc50a1	7284.12	1.68851	0.394162	4.28379	1.84e-05	0.000612488
Lmcd1	3086.92	1.68218	0.463278	3.63104	0.000282285	0.00531548
Polr2m	2756.84	1.68047	0.446655	3.76236	0.00016832	0.00354117
Copz2	2389.83	1.68033	0.503581	3.33677	0.00084758	0.0123349
Adh5	2030.98	1.67446	0.556953	3.00647	0.002643	0.0282541
Eif3b	2342.03	1.67256	0.505571	3.30827	0.000938753	0.0132703
Ptrf	27263.5	1.67153	0.299974	5.57223	2.51e-08	2.64e-06
Pir	1038.93	1.66389	0.682689	2.43726	0.0147992	0.0976746
Ace	2533.93	1.66124	0.43461	3.82238	0.000132172	0.00300492
Add1	2089.55	1.66022	0.555388	2.98931	0.00279612	0.0295585
Cdk19	2075.87	1.63227	0.576745	2.83013	0.00465285	0.0432701
Nrbp1	2013.24	1.62316	0.485964	3.34008	0.000837552	0.0122432
Rasgrf2	1306.57	1.6196	0.585999	2.76382	0.00571284	0.0499397
Nsmce4a	1908.23	1.61755	0.607685	2.66182	0.00777193	0.0625494
Mpzl1	2198.76	1.61719	0.519437	3.11335	0.00184975	0.0215994
Xdh	3249.58	1.6103	0.59531	2.70498	0.00683084	0.0573129
Cxcl12	31987.2	1.60712	0.268969	5.97512	2.3e-09	3.2e-07
Tap2	1459.56	1.59798	0.634522	2.5184	0.0117889	0.0842294
Phc2	1528.22	1.59548	0.648682	2.45957	0.0139105	0.0938819
Tollip	1973.63	1.59529	0.596047	2.67645	0.00744059	0.0605745
Aamp	2127.52	1.59367	0.448429	3.5539	0.000379568	0.00662266
Dap	3055.02	1.59167	0.435352	3.65605	0.000256134	0.00498296
Atp5d	3295.31	1.58862	0.501953	3.16487	0.00155151	0.0190244
Sh3bp4	1216.41	1.58624	0.568444	2.79049	0.00526286	0.0474002
Zyx	3526.87	1.56409	0.599535	2.60884	0.00908492	0.0702515
Pea15a	6432.63	1.56309	0.395146	3.95572	7.63e-05	0.00193544
H13	2386.21	1.56108	0.510265	3.05934	0.00221822	0.0248911
Mfge8	4598.51	1.54987	0.426346	3.63523	0.000277732	0.00528012
Eepd1	1907.89	1.54089	0.530297	2.90572	0.00366411	0.0360636
Ergic3	3424.7	1.53226	0.474071	3.23213	0.0012287	0.0161004
Anapc5	2898.98	1.51409	0.505088	2.99768	0.00272047	0.0289255
Laptm4a	13835.7	1.51081	0.286111	5.28052	1.29e-07	9.93e-06
Pcp4l1	4851.26	1.50894	0.533606	2.82782	0.00468665	0.0433394
Fbln5	8057.34	1.50879	0.412029	3.66185	0.000250397	0.00488275
Tinagl1	13160.4	1.50625	0.329462	4.57185	4.83e-06	0.000203848
Trip10	1209.86	1.50543	0.558219	2.69684	0.00700011	0.0580909
Srsf9	1473.29	1.50308	0.541855	2.77396	0.00553788	0.0488313
Cltb	4124.68	1.50225	0.566928	2.64982	0.00805355	0.0641359
Car4	3800.31	1.49684	0.47977	3.11991	0.00180907	0.0212249
Abhd16a	2077.32	1.49332	0.505285	2.9554	0.00312266	0.0320185
Rela	1904.55	1.48751	0.602476	2.469	0.0135493	0.0922642
Clptm1l	1440.63	1.48582	0.595129	2.49663	0.012538	0.0879271
Yipf3	1365.74	1.48479	0.572706	2.59259	0.00952562	0.0728599
Fscn1	1568.78	1.47857	0.556816	2.6554	0.00792151	0.06334
Syngr2	2026.75	1.47439	0.578275	2.54964	0.0107835	0.0790569
Papss2	1796.08	1.47433	0.581529	2.53526	0.0112364	0.0815219
Puf60	4294.94	1.47264	0.475159	3.09925	0.00194011	0.0223634
Bsg	21841.4	1.46933	0.262116	5.60565	2.07e-08	2.27e-06
Eif5a	6956.81	1.46578	0.365085	4.01491	5.95e-05	0.0015816
Trim8	1229.37	1.46543	0.570632	2.56808	0.0102262	0.0762101
Tmem184b	1651.25	1.46468	0.571482	2.56294	0.0103789	0.0771148
Ablim1	3141.25	1.46455	0.409591	3.57564	0.000349369	0.00626769
Gas6	4467.15	1.46002	0.562843	2.59401	0.00948625	0.0726151
Rpn2	3722.39	1.4574	0.527013	2.7654	0.00568531	0.0498197
Cd300lg	10094	1.44909	0.367002	3.94846	7.87e-05	0.00197478
Ppt1	3227.98	1.4473	0.429676	3.36835	0.000756199	0.0112202
Pdlim4	3288.71	1.4461	0.457718	3.15936	0.00158116	0.019295
Rras	5849.84	1.44325	0.434912	3.31848	0.000905074	0.0129613
Lgals9	7768.8	1.43762	0.296952	4.84126	1.29e-06	6.88e-05
Pdia4	2247.04	1.42886	0.471968	3.02746	0.00246621	0.0267701
Plvap	12545.6	1.42671	0.302324	4.71916	2.37e-06	0.000113431
Nucb1	2296.91	1.42475	0.468969	3.03806	0.0023811	0.0261921
Grasp	1153.17	1.4228	0.57924	2.45632	0.0140367	0.0943461
Ndufv1	2966.28	1.4181	0.439225	3.22865	0.00124377	0.0162547
Icam2	13535.1	1.41211	0.312258	4.52226	6.12e-06	0.000248438
Fas	2584.84	1.41163	0.437725	3.22492	0.00126008	0.0163118
Ltbp4	18853.3	1.40891	0.253677	5.55395	2.79e-08	2.84e-06
Slc6a6	8435.29	1.40615	0.370768	3.79254	0.000149112	0.00325507
Clu	19230.5	1.40224	0.340068	4.12341	3.73e-05	0.00107385
Rpl14-ps1	2117.22	1.4014	0.481799	2.90868	0.00362964	0.0358137
Psmb9	2759.58	1.39178	0.44809	3.10604	0.00189614	0.0220109
Coro1b	3216.52	1.39132	0.538959	2.58149	0.00983741	0.0744462
Dll4	2563.26	1.39021	0.512074	2.71486	0.00663043	0.0560604
Rnf130	3966.82	1.36671	0.446585	3.06037	0.00221066	0.0248435
Pxdc1	3671.37	1.36053	0.421918	3.22463	0.00126136	0.0163118
Pkn3	2396.15	1.35869	0.558468	2.43289	0.0149788	0.0985965
Dusp11	1936.85	1.35828	0.538053	2.52444	0.0115883	0.0831574
Stmn2	7332.43	1.35438	0.421661	3.212	0.00131813	0.0168036
Ano6	3746.18	1.34824	0.40433	3.3345	0.000854519	0.0123745
Gata2	2325.22	1.34773	0.474309	2.84145	0.00449087	0.0420811
Tmem204	7795.12	1.34484	0.300804	4.47083	7.79e-06	0.000305083
Tagln2	14610.1	1.3313	0.286493	4.64688	3.37e-06	0.000152546
Klf2	19588.2	1.32265	0.310992	4.25299	2.11e-05	0.000693753
Fbln2	11561.8	1.32254	0.352288	3.75415	0.000173927	0.00362055
Snrpb	6089.91	1.31275	0.451638	2.90665	0.00365319	0.0360101
Fhl1	3046.42	1.29937	0.407703	3.18704	0.00143735	0.0178394
Gltp	2390.44	1.28815	0.480706	2.6797	0.00736878	0.0602384
Git1	1511.74	1.28723	0.527388	2.44076	0.0146566	0.0972417
Atp1a1	3022.53	1.2721	0.50388	2.5246	0.0115829	0.0831574
Igfbp7	57287.7	1.27007	0.274491	4.62701	3.71e-06	0.00016415
Tm9sf2	4751.95	1.26947	0.389392	3.26014	0.00111358	0.01499
Tnfrsf1a	3316.09	1.2687	0.503921	2.51765	0.0118141	0.0842875
Adipor1	5974.08	1.26331	0.356497	3.54367	0.000394596	0.00679489
Tmbim1	3934.88	1.2542	0.382615	3.27796	0.00104559	0.0143289
Efcab4a	2156.27	1.24954	0.447366	2.7931	0.00522064	0.0471649
Sox18	9352.48	1.24725	0.344657	3.61882	0.000295944	0.00554096
Dst	4328.84	1.23087	0.385447	3.19336	0.00140629	0.0175722
Uqcrc1	7462.22	1.21625	0.391162	3.10933	0.00187512	0.0218182
Smagp	1890.42	1.20754	0.478529	2.52343	0.0116215	0.0832751
Arpc1a	3768.83	1.20694	0.406591	2.96844	0.00299312	0.0309896
Zfp36l1	11386.5	1.19871	0.431642	2.77709	0.00548474	0.0486589
Ppp2r1a	2883.43	1.19836	0.471319	2.54257	0.011004	0.0803446
Gpr4	3171.78	1.19504	0.489805	2.43983	0.0146942	0.0972417
Ier3	25922.2	1.18772	0.357606	3.32132	0.000895923	0.0128677
Dusp3	11587.7	1.18595	0.347652	3.4113	0.000646529	0.0101127
Brd2	3260.81	1.18418	0.438847	2.69838	0.00696773	0.0579834
Tuba1a	2902.77	1.15826	0.413262	2.80273	0.0050672	0.0462089
Igfbp4	5102.76	1.15396	0.428995	2.6899	0.00714726	0.0590509
Utrn	4868.55	1.1495	0.359204	3.20012	0.0013737	0.0172886
Syne1	1983.36	1.14497	0.468888	2.44188	0.0146112	0.0971485
Crip2	54150.4	1.14332	0.254326	4.4955	6.94e-06	0.000276143
Map4	2857.54	1.13133	0.450963	2.50871	0.0121173	0.0858305
Fmo1	6816.11	1.12745	0.315534	3.57316	0.000352698	0.00628172
H2-K1	33086.9	1.12566	0.268708	4.18917	2.8e-05	0.000857926
Egfl7	21693.8	1.12356	0.243526	4.61372	3.96e-06	0.00017345
Tmbim6	10931.2	1.10493	0.363948	3.03595	0.00239781	0.026288
Arpc4	3161.24	1.10417	0.39145	2.82072	0.00479166	0.0441863
Aqp1	24295.3	1.10324	0.28777	3.83377	0.000126192	0.00288895
Mgll	8615.05	1.10074	0.328637	3.34942	0.000809814	0.0118905
H2-D1	27414.4	1.08038	0.234069	4.61565	3.92e-06	0.000172616
Rabac1	8304.91	1.07021	0.283867	3.77012	0.000163169	0.00347168
Vwf	6345.8	1.06265	0.368852	2.88097	0.00396459	0.0380902
Klf6	8374.6	1.04179	0.385417	2.70303	0.006871	0.057414
Rbpms	3773.98	1.01688	0.39584	2.56892	0.0102016	0.0760838
Napa	3688.65	0.992768	0.403966	2.45756	0.0139886	0.0941714
Fkbp1a	13518.5	0.982308	0.260325	3.77339	0.000161042	0.00343939
Ece1	16323.9	0.975824	0.303283	3.21753	0.00129297	0.0165685
Ly6e	96424	0.960135	0.250413	3.83421	0.000125967	0.00288895
Atf3	19248.1	0.944875	0.371665	2.54228	0.0110133	0.0803446
Sptbn1	40562.1	0.934682	0.232417	4.02157	5.78e-05	0.0015459
Rdx	6642.67	0.930367	0.319104	2.91556	0.00355046	0.0352793
Eif1	6929.56	0.923983	0.3672	2.5163	0.0118595	0.084512
Ly6a	57063	0.922031	0.254966	3.61629	0.000298855	0.00556377
Arf1	4817.64	0.921435	0.360019	2.55941	0.0104851	0.0775536
Tspan7	28734.1	0.905867	0.286504	3.1618	0.00156797	0.0191712
Egr1	36360.6	0.871457	0.25771	3.38154	0.000720815	0.0107436
Efna1	14701	0.827047	0.28628	2.88894	0.00386538	0.0373552
Ppp1r15a	10346.6	0.812477	0.285306	2.84774	0.00440312	0.0414954
Ppp1ca	7797.27	0.807538	0.299308	2.69802	0.0069754	0.0579834
Id1	23502	0.806075	0.258189	3.12203	0.00179607	0.0211526
Fos	65064	0.709643	0.226955	3.12681	0.00176715	0.020907
Ly6c1	66384.1	0.617371	0.22068	2.79758	0.00514873	0.0467365
Ubb	25200	-0.649624	0.232896	-2.78933	0.00528174	0.0474203
Ndufa4	9549.61	-0.720058	0.291841	-2.4673	0.0136138	0.0925608
Atp5j	14367.9	-0.764808	0.284424	-2.68897	0.00716722	0.0591101
Cldn5	17417.9	-0.799819	0.320187	-2.49797	0.0124906	0.0877187
Fam120a	6603.81	-0.802804	0.317485	-2.52864	0.0114506	0.0824987
Son	9662.21	-0.811256	0.330816	-2.45229	0.014195	0.0952804
Gng11	35521.8	-0.811445	0.279489	-2.90331	0.00369237	0.036157
Cox6a1	13007.3	-0.823571	0.304601	-2.70377	0.00685581	0.0573759
Calm1	112716	-0.833263	0.270359	-3.08206	0.00205576	0.0234499
Ssb	4438.61	-0.839207	0.328815	-2.55221	0.0107041	0.0788778
Cyb5	15825.8	-0.848099	0.275056	-3.08337	0.0020467	0.0233736
Ddx3x	11573.8	-0.873796	0.3034	-2.88002	0.00397655	0.0381679
Iqgap1	13569.5	-0.892983	0.281621	-3.17087	0.00151981	0.0187684
Ywhaz	8429.18	-0.898839	0.321462	-2.7961	0.0051723	0.0468642
Id2	6396.41	-0.90588	0.36503	-2.48166	0.0130773	0.0901707
Rps11	5043.79	-0.91237	0.34125	-2.67361	0.00750387	0.0607388
Dock1	3910.74	-0.917144	0.369816	-2.48	0.0131381	0.0903477
Shfm1	8271.52	-0.918885	0.355994	-2.58119	0.00984618	0.0744462
Selk	9938.96	-0.922313	0.347417	-2.65477	0.00793622	0.0634063
Ifi27	6433.88	-0.925192	0.334795	-2.76346	0.00571925	0.0499397
Srgn	19667.3	-0.925376	0.28115	-3.29139	0.000996921	0.0138392
Vim	53285.3	-0.929278	0.220585	-4.21279	2.52e-05	0.000785283
Dad1	10665.4	-0.931249	0.300124	-3.10288	0.00191646	0.0221425
Pfn1	13957.8	-0.944574	0.269908	-3.49961	0.000465934	0.00775821
Clk1	14321.8	-0.952567	0.342649	-2.78001	0.00543579	0.0483633
Ncoa3	7048.09	-0.954351	0.362253	-2.63449	0.0084264	0.0665146
Ndufb8	9157.93	-0.964692	0.363195	-2.65613	0.00790433	0.0632918
Arf4	9974.9	-0.965069	0.32864	-2.93655	0.00331881	0.0335176
Srsf2	25784.6	-0.974596	0.293034	-3.32588	0.000881398	0.0126775
Tspan12	8130.19	-0.975015	0.302227	-3.2261	0.0012549	0.0162923
Cd9	38659.9	-0.979436	0.306442	-3.19615	0.00139273	0.0175058
Tceb1	3838.48	-0.986296	0.368414	-2.67714	0.00742534	0.0605745
Sod1	12433.5	-0.990796	0.292912	-3.38257	0.000718112	0.0107195
Rbm7	3803.03	-0.998201	0.400117	-2.49477	0.0126038	0.0882624
Pdia3	12205.5	-0.999962	0.294337	-3.39734	0.000680448	0.0103771
Rps5	11400.3	-1.00365	0.341479	-2.93912	0.00329148	0.0333234
Gsk3b	6429.26	-1.01257	0.309738	-3.26911	0.00107886	0.0146425
Paip2	12690	-1.01765	0.345359	-2.94665	0.00321236	0.0327442
Atp6v1f	3691.89	-1.02838	0.390894	-2.63085	0.00851719	0.0671239
Trappc4	3865.97	-1.02943	0.359634	-2.86243	0.00420402	0.0400311
Tubb5	13041.7	-1.03063	0.303331	-3.3977	0.000679554	0.0103771
Hsbp1	8942.03	-1.04158	0.291342	-3.5751	0.0003501	0.00626939
Sdcbp	17512.2	-1.04948	0.360792	-2.90883	0.00362781	0.0358137
Actb	237908	-1.05028	0.297144	-3.53457	0.000408436	0.00697239
Wtap	7824.76	-1.05065	0.32181	-3.2648	0.00109543	0.0148163
Qk	6702.24	-1.05209	0.322105	-3.2663	0.00108962	0.0147682
Fli1	8851.95	-1.05601	0.379587	-2.78201	0.00540234	0.0481301
Atp5o	5092.52	-1.05625	0.348994	-3.02656	0.00247357	0.0268206
Ndufb5	4652.68	-1.05874	0.411961	-2.57	0.0101698	0.075904
Gas5	9462.2	-1.06111	0.384339	-2.76087	0.00576482	0.0502043
Psmb6	9872.65	-1.06654	0.300194	-3.55283	0.000381112	0.00662266
H3f3b	39525.7	-1.06783	0.241363	-4.42416	9.68e-06	0.00035913
Lamp2	8920.63	-1.07063	0.440588	-2.43	0.0150989	0.0991222
Med10	3209.57	-1.07069	0.420018	-2.54914	0.0107989	0.0791035
Mylip	3438.05	-1.07407	0.434775	-2.47039	0.0134964	0.0920311
Eif5	7675.27	-1.07472	0.391047	-2.74831	0.00599026	0.0517565
1810037I17Rik	3847.4	-1.07756	0.363934	-2.96088	0.00306765	0.0315956
Lmna	27432.6	-1.07852	0.305128	-3.53465	0.000408322	0.00697239
Tmsb4x	217508	-1.07897	0.306709	-3.51788	0.000435005	0.00734966
Rab11a	14900.7	-1.08231	0.273697	-3.9544	7.67e-05	0.00194122
Atp6v0e	10598.8	-1.083	0.307251	-3.52482	0.000423776	0.00722176
Fth1	33149.6	-1.08704	0.278201	-3.90738	9.33e-05	0.00225092
Sparc	38546.9	-1.09489	0.301287	-3.63404	0.000279014	0.0052943
Spag9	3835.58	-1.0951	0.413962	-2.64541	0.00815922	0.0647684
Emc4	3869.7	-1.09682	0.407003	-2.69486	0.00704181	0.0583388
Pam	14461.7	-1.09858	0.347856	-3.15814	0.00158778	0.019295
Lxn	4228.97	-1.09895	0.390206	-2.81634	0.0048575	0.0446682
Nrep	5339.37	-1.10195	0.409692	-2.6897	0.0071517	0.0590509
Rab1	6158.88	-1.11003	0.381424	-2.91024	0.00361157	0.0357426
Tmem59	20362.8	-1.11341	0.278838	-3.99304	6.52e-05	0.00168489
Alkbh5	11023.5	-1.11798	0.296547	-3.76999	0.000163257	0.00347168
Psmc4	4914.49	-1.12107	0.453169	-2.47385	0.0133665	0.0913346
Dnajb4	2630.75	-1.13076	0.459819	-2.45914	0.0139269	0.0939282
Myl12a	20996.3	-1.13128	0.247825	-4.56482	5e-06	0.000209899
Cox6c	5651.94	-1.13395	0.424005	-2.67439	0.00748664	0.0606491
2007-09-01	11055.4	-1.13555	0.355561	-3.19369	0.00140465	0.0175722
Plaur	6737.68	-1.14698	0.428733	-2.67527	0.00746701	0.0605896
Nedd8	7557.01	-1.15012	0.337425	-3.40852	0.000653156	0.0101478
Txn1	8511.4	-1.15059	0.306324	-3.75611	0.000172576	0.00360765
Atp5j2	3224.36	-1.15324	0.44675	-2.5814	0.00984008	0.0744462
Dynlrb1	7708.33	-1.15379	0.293953	-3.92507	8.67e-05	0.00213224
Rbm8a	2607.16	-1.15605	0.469056	-2.46463	0.0137155	0.0929468
Sumo1	2750.34	-1.15687	0.429071	-2.69621	0.00701341	0.0581524
Nasp	1922.13	-1.15726	0.475644	-2.43304	0.0149724	0.0985965
Jak1	6499.44	-1.15876	0.404386	-2.86547	0.00416389	0.0396958
Tmbim4	5112.6	-1.16172	0.399301	-2.90939	0.00362132	0.0358032
Ddx17	2269.08	-1.16681	0.465284	-2.50774	0.0121506	0.0860045
Ostc	4538.72	-1.1669	0.380621	-3.0658	0.00217091	0.0245085
Ndufa1	5378.33	-1.17501	0.421603	-2.787	0.00531993	0.0476764
Ssr1	10625.3	-1.17927	0.283824	-4.15493	3.25e-05	0.000966946
Fam162a	1930.13	-1.17948	0.477037	-2.4725	0.0134171	0.0916171
Snx2	3393.04	-1.18579	0.488064	-2.42958	0.0151163	0.0991703
Pxdn	7114.73	-1.19211	0.352127	-3.38546	0.00071058	0.0106681
Pitpnc1	5267.97	-1.19345	0.34999	-3.40995	0.000649752	0.0101281
Rps27l	5616.24	-1.19534	0.345803	-3.45672	0.000546792	0.0089085
Zfand6	3713.59	-1.19662	0.463339	-2.58261	0.00980554	0.074424
Tsc22d2	4499.78	-1.20119	0.398933	-3.011	0.00260391	0.0279376
Col4a2	22319.2	-1.20316	0.370991	-3.2431	0.00118237	0.0156807
Srsf6	2762.12	-1.20732	0.477124	-2.53041	0.0113929	0.0824147
Cd38	6060.9	-1.20829	0.455335	-2.65363	0.00796301	0.0635174
Morf4l2	1924.31	-1.20956	0.485919	-2.48922	0.0128022	0.0890721
Cox7b	3049.09	-1.21041	0.481047	-2.5162	0.0118627	0.084512
Pfdn5	3582.66	-1.21396	0.369196	-3.28812	0.0010086	0.0139773
Abcg1	2764.07	-1.21422	0.490629	-2.47482	0.0133303	0.091277
Pabpc1	2798.06	-1.21727	0.473075	-2.5731	0.0100793	0.0754571
Nfat5	4635.85	-1.21935	0.355212	-3.43274	0.000597519	0.00954
Glul	2851.72	-1.22793	0.423723	-2.89796	0.00375605	0.036567
Hnrnpdl	2613.13	-1.22846	0.454195	-2.70469	0.00683685	0.0573145
Nop10	2728.72	-1.23497	0.408562	-3.02272	0.0025051	0.0270436
Psma2	5209.53	-1.23519	0.406845	-3.03601	0.0023973	0.026288
Brix1	3903.37	-1.23836	0.411606	-3.0086	0.00262453	0.0281176
Mrfap1	5739.97	-1.23916	0.385048	-3.2182	0.00129	0.0165519
Sf3b1	7446.54	-1.24223	0.307845	-4.03524	5.45e-05	0.00147857
Ndufa8	10515.5	-1.2519	0.343137	-3.64842	0.000263863	0.00507511
Hsd17b10	2667.66	-1.25449	0.469585	-2.67149	0.00755144	0.0610238
Ndufa12	2803	-1.25489	0.49653	-2.52733	0.0114934	0.0827141
Map3k1	6727.54	-1.2582	0.317803	-3.95907	7.52e-05	0.00191341
Fcf1	2174.69	-1.26233	0.489606	-2.57826	0.00993005	0.0749081
Lamtor2	2945.39	-1.26367	0.383676	-3.29359	0.000989153	0.0138243
Upp1	3355.93	-1.26491	0.478933	-2.64111	0.00826361	0.065439
Ccnl1	7175.54	-1.26501	0.339288	-3.72842	0.000192687	0.00394448
Mrpl42	4208.86	-1.26513	0.442763	-2.85736	0.00427185	0.0405674
Manf	3208.08	-1.26839	0.430243	-2.94809	0.00319748	0.0326576
Fstl1	9010.27	-1.27072	0.398318	-3.19022	0.00142163	0.0177111
2010107E04Rik	3329.8	-1.27143	0.454952	-2.79465	0.00519561	0.0469891
Tmem263	3335.89	-1.27944	0.461189	-2.77422	0.00553338	0.0488313
Gbas	3790.58	-1.2976	0.454223	-2.85675	0.00427999	0.0405674
Ranbp1	5980.3	-1.30665	0.437232	-2.98845	0.00280397	0.0295585
Lgals1	4236.77	-1.30831	0.460666	-2.84003	0.0045109	0.0421869
Grb10	2481.44	-1.30957	0.466673	-2.80618	0.00501332	0.0458022
Mrpl36	2139.39	-1.31262	0.505772	-2.59529	0.00945112	0.0724023
Ier3ip1	5207.61	-1.31901	0.369113	-3.57346	0.0003523	0.00628172
Sdhd	4560.73	-1.3195	0.413493	-3.1911	0.00141732	0.0176798
Bcap31	6614.21	-1.32176	0.310997	-4.25008	2.14e-05	0.000700519
Ptp4a2	6355.43	-1.3257	0.314217	-4.21905	2.45e-05	0.000768466
Sp3	2158.86	-1.32682	0.465777	-2.84862	0.00439096	0.0414203
Fam96a	1816.64	-1.33346	0.520662	-2.56108	0.0104347	0.0773435
Cggbp1	3570.81	-1.33499	0.436417	-3.05898	0.00222091	0.0248911
Hsf2	1728.56	-1.33999	0.535688	-2.50143	0.0123693	0.0869909
Fosl2	6828.15	-1.34015	0.392247	-3.41661	0.000634063	0.00999862
Efnb2	7284.52	-1.34931	0.335664	-4.01982	5.82e-05	0.00155318
Ugcg	2951.49	-1.35243	0.487747	-2.77282	0.00555738	0.0488722
Magi1	2828.78	-1.36205	0.388814	-3.5031	0.000459881	0.00771708
Bud31	2521.69	-1.36454	0.449973	-3.03249	0.00242544	0.0264439
Gkn3	7170.84	-1.36995	0.4209	-3.25481	0.00113466	0.0151909
Chchd1	2251.79	-1.37939	0.472549	-2.91903	0.00351125	0.0349954
Ssr3	6011.84	-1.39697	0.384712	-3.63122	0.000282083	0.00531548
Snap23	2280.43	-1.39776	0.441105	-3.16877	0.00153088	0.0188344
Rbx1	3778.29	-1.39997	0.411686	-3.40058	0.000672419	0.0103066
Timm8b	1374.69	-1.40245	0.534037	-2.62613	0.0086363	0.0675768
2010111I01Rik	5718.57	-1.40546	0.466358	-3.01368	0.00258099	0.0277516
Psmb2	12945.6	-1.40814	0.272923	-5.15946	2.48e-07	1.76e-05
Tmco1	10446.2	-1.40856	0.306546	-4.59495	4.33e-06	0.000188475
Casp8	3251.84	-1.40896	0.462133	-3.04883	0.00229734	0.0255269
Hbegf	2586.87	-1.41671	0.532813	-2.65892	0.00783925	0.0629373
Cald1	4817.1	-1.41967	0.438055	-3.24084	0.00119179	0.0157633
Ndufc2	4307.9	-1.42003	0.41563	-3.41657	0.000634154	0.00999862
Ctnnb1	20021.3	-1.42253	0.365084	-3.89644	9.76e-05	0.00234631
Akap12	3036.78	-1.42728	0.562106	-2.53917	0.0111117	0.0807955
Mcee	1373.17	-1.43399	0.569391	-2.51847	0.0117865	0.0842294
Uqcr10	5095.81	-1.43541	0.374975	-3.82801	0.000129185	0.00295063
Sfpq	4763.71	-1.44079	0.393337	-3.66299	0.000249287	0.00487071
Gngt2	10494.5	-1.4411	0.340945	-4.22679	2.37e-05	0.000751961
Mex3c	1519.01	-1.44211	0.591037	-2.43996	0.014689	0.0972417
Ccdc23	2403.17	-1.44569	0.456084	-3.16979	0.0015255	0.0187916
Fkbp7	4792.82	-1.45053	0.590253	-2.45748	0.0139916	0.0941714
Spin1	2057.63	-1.45158	0.580291	-2.50146	0.0123683	0.0869909
Canx	14532.8	-1.45289	0.312901	-4.64329	3.43e-06	0.000153927
Commd1	2475.72	-1.46068	0.465248	-3.13956	0.001692	0.020154
Sft2d2	1835.6	-1.46136	0.560577	-2.60689	0.00913679	0.0704868
Marcks	16528	-1.47006	0.32517	-4.52089	6.16e-06	0.000249027
Bccip	2500.89	-1.47143	0.47644	-3.08839	0.00201243	0.0230623
Bmpr2	6894.09	-1.47582	0.416851	-3.54041	0.000399512	0.00685696
Faim	1190.26	-1.47673	0.565235	-2.61259	0.00898595	0.0698144
Cox20	1292.46	-1.48237	0.598975	-2.47484	0.0133295	0.091277
Pcnp	2652.74	-1.48478	0.501112	-2.96298	0.00304678	0.0314462
Dusp6	5319.51	-1.49385	0.515507	-2.89782	0.00375768	0.036567
Mrps14	4248.89	-1.49389	0.413027	-3.61694	0.000298111	0.00556041
Ythdc1	1514.91	-1.49402	0.604647	-2.4709	0.0134773	0.0919647
Mtmr2	6208	-1.49506	0.397027	-3.76563	0.00016613	0.00351007
Vapa	5581.74	-1.49632	0.46569	-3.21313	0.00131296	0.0167602
Peli1	2467.91	-1.497	0.441019	-3.3944	0.000687787	0.0104246
Col4a1	27648.9	-1.49989	0.32187	-4.65993	3.16e-06	0.000145843
2610305D13Rik	2340.58	-1.50078	0.509724	-2.94429	0.00323692	0.0329265
Mknk2	1785.72	-1.50186	0.480065	-3.12845	0.00175729	0.0208153
Fundc2	2834.67	-1.50662	0.467082	-3.22561	0.00125704	0.0162986
Flt4	2504.7	-1.50887	0.510039	-2.95834	0.003093	0.0318234
Mrpl30	1900.95	-1.51037	0.531272	-2.84294	0.00447002	0.0419654
Hsp90aa1	2425.94	-1.51083	0.460251	-3.28262	0.00102846	0.0141854
Rsrp1	6805.71	-1.51096	0.341023	-4.43066	9.39e-06	0.000349789
Rps14	10451.6	-1.51487	0.340743	-4.44578	8.76e-06	0.000331065
Clcn4-2	1886.03	-1.51515	0.535492	-2.82946	0.00466268	0.0432832
Ubr5	2651.38	-1.521	0.444818	-3.41937	0.000627671	0.00995696
Cox17	3104.68	-1.5213	0.44086	-3.45076	0.000559001	0.00905716
Errfi1	3326.41	-1.5344	0.494347	-3.1039	0.00190988	0.0220923
Znhit3	1193.26	-1.53463	0.627621	-2.44516	0.0144788	0.0964633
Sucla2	3151.9	-1.53984	0.476599	-3.23089	0.00123408	0.0161494
Ctsl	16265.1	-1.54064	0.412549	-3.73444	0.000188135	0.00386735
Timm17a	3579.71	-1.54122	0.490269	-3.14363	0.00166867	0.0199815
Pdzd8	1556.23	-1.54485	0.591996	-2.60956	0.00906592	0.0701762
Ndufb2	2560.67	-1.54513	0.493463	-3.1312	0.00174093	0.0206712
2002-09-01	15780.9	-1.54538	0.358355	-4.31241	1.61e-05	0.000549443
Uqcrh	4588.94	-1.55836	0.368373	-4.23037	2.33e-05	0.000742582
Arl4a	7917.6	-1.55876	0.41047	-3.79749	0.000146168	0.00322088
Wbp4	2134.02	-1.56261	0.495341	-3.15461	0.00160713	0.0194288
Exoc5	2446.74	-1.56306	0.623516	-2.50684	0.0121816	0.0861003
Crip1	83562	-1.56442	0.3355	-4.66294	3.12e-06	0.0001444
Med31	1448.53	-1.56925	0.553803	-2.83358	0.00460296	0.0428871
Snapc5	2224.63	-1.57611	0.462085	-3.41088	0.000647547	0.0101127
Notch2	1420.36	-1.58527	0.62072	-2.55392	0.0106517	0.07855
2810474O19Rik	1438.36	-1.58665	0.578623	-2.74211	0.00610459	0.0526982
Polr2d	2553.03	-1.58934	0.493537	-3.2203	0.00128058	0.016517
Ptpn12	1999.25	-1.58998	0.55971	-2.84073	0.00450109	0.0421369
Taf9	1115.05	-1.59437	0.641034	-2.48719	0.0128756	0.0893337
Uqcrb	1900.76	-1.59626	0.476208	-3.35201	0.000802264	0.0118148
Slc39a1	17789.5	-1.59866	0.293795	-5.44141	5.29e-08	4.64e-06
Rbm15	1341.34	-1.59971	0.593074	-2.69732	0.00698998	0.0580557
Ost4	1792.98	-1.60888	0.49137	-3.27426	0.00105937	0.0144831
Dctn4	3733.08	-1.6163	0.394077	-4.10149	4.1e-05	0.00115531
Nup98	4793.28	-1.61668	0.416737	-3.87939	0.00010472	0.00247195
Emp1	20119.4	-1.6176	0.318823	-5.07366	3.9e-07	2.52e-05
Kctd12	4132.9	-1.61797	0.431734	-3.74762	0.000178519	0.00370053
Lars2	3385.54	-1.61845	0.42294	-3.82667	0.000129887	0.0029598
Dlc1	2400.04	-1.62211	0.531732	-3.05061	0.00228377	0.0254047
Tmed9	2502.26	-1.6226	0.559043	-2.90245	0.00370254	0.0362071
Gnpda2	2635.58	-1.62478	0.532589	-3.05073	0.00228285	0.0254047
Ppic	10950.1	-1.62769	0.386412	-4.21231	2.53e-05	0.000785283
Mrpl33	5079.25	-1.62917	0.394125	-4.13364	3.57e-05	0.00103621
Anapc13	891.476	-1.63473	0.667656	-2.44846	0.014347	0.0958902
S100a4	4131.27	-1.63757	0.496635	-3.29733	0.000976093	0.0136716
Gnai3	4489.41	-1.64646	0.493283	-3.33776	0.000844574	0.0123107
Ces2e	1534.1	-1.64757	0.542485	-3.03707	0.00238888	0.0262484
Ndufb6	3539.04	-1.65063	0.418527	-3.9439	8.02e-05	0.00200253
Arih1	1110.21	-1.66337	0.661426	-2.51483	0.011909	0.084781
Fh1	1189.97	-1.66392	0.664534	-2.50389	0.0122835	0.0866345
Fam178a	1181.69	-1.66518	0.616127	-2.70266	0.00687869	0.0574213
Pkd2	2152.47	-1.67478	0.493351	-3.39469	0.000687055	0.0104246
Tmem242	1797.54	-1.67577	0.580002	-2.88925	0.00386161	0.0373552
Cd302	1454.69	-1.67613	0.649319	-2.58137	0.00984093	0.0744462
S100a10	22923.3	-1.67661	0.26798	-6.25649	3.94e-10	6.07e-08
Cmtm3	2535.28	-1.67678	0.502896	-3.33424	0.000855315	0.0123745
Dnajb9	6311.4	-1.67728	0.342886	-4.89166	1e-06	5.67e-05
Eny2	2314.81	-1.67778	0.47196	-3.55492	0.000378095	0.00662266
Igfbp5	2965.68	-1.6787	0.691492	-2.42764	0.0151973	0.0995035
Epb4.1l2	1437.79	-1.68455	0.576532	-2.92187	0.00347931	0.0347473
Psmd14	2209.49	-1.69046	0.510113	-3.3139	0.000920054	0.0130914
Cdkn1b	5157.38	-1.69497	0.402953	-4.20638	2.59e-05	0.000800139
Abca1	3138.75	-1.69655	0.519842	-3.26359	0.00110011	0.014829
Minos1	5460.98	-1.69781	0.437548	-3.88029	0.000104331	0.0024716
Pomp	6455.24	-1.70625	0.322792	-5.2859	1.25e-07	9.8e-06
Mrpl32	1155.54	-1.70681	0.59741	-2.85702	0.00427637	0.0405674
Tmem258	2673.31	-1.71118	0.455471	-3.75696	0.000171992	0.00360307
Atpif1	5861.34	-1.71136	0.40438	-4.23205	2.32e-05	0.000739454
Zfp367	1370.1	-1.72804	0.635332	-2.71991	0.00653	0.0554965
Thbd	25661.7	-1.73246	0.26726	-6.4823	9.03e-11	1.65e-08
Gpm6a	3609.82	-1.73745	0.568835	-3.0544	0.00225513	0.0251713
Arid1a	2682.6	-1.73876	0.471595	-3.68697	0.000226941	0.00453285
Fubp3	1553.98	-1.74176	0.623241	-2.79468	0.00519504	0.0469891
Polr3k	1569.9	-1.74255	0.598396	-2.91203	0.00359086	0.0356091
Coq10b	2860.07	-1.74509	0.616796	-2.82927	0.00466537	0.0432832
Sik1	3030.58	-1.74624	0.589205	-2.96373	0.00303939	0.0314027
Alg5	3461.36	-1.75483	0.495664	-3.54035	0.00039959	0.00685696
1810013L24Rik	2618.71	-1.75735	0.471589	-3.72644	0.000194205	0.00395914
Wbp5	5595.75	-1.76327	0.437835	-4.02724	5.64e-05	0.00151729
Cetn2	2461.37	-1.76598	0.510719	-3.45782	0.000544563	0.00889603
Insig1	1931.52	-1.77379	0.656233	-2.70298	0.00687199	0.057414
Birc6	8168.71	-1.77387	0.40715	-4.35679	1.32e-05	0.000463454
Ube2b	4589.79	-1.776	0.443228	-4.00698	6.15e-05	0.00161822
Nid2	1039.01	-1.7777	0.697175	-2.54985	0.0107768	0.0790569
Gpbp1	2389.2	-1.78307	0.559924	-3.18449	0.0014501	0.0179524
Ube2g1	2198.31	-1.78952	0.607434	-2.94602	0.00321889	0.0327768
Cgrrf1	1342.4	-1.79543	0.61829	-2.90387	0.00368587	0.0361515
Gtl3	2122.61	-1.79659	0.671761	-2.67445	0.00748514	0.0606491
C1d	4305.65	-1.79804	0.387312	-4.64236	3.44e-06	0.000153927
Paip1	2908.32	-1.79863	0.466195	-3.8581	0.000114271	0.00265084
Tmsb10	1989.07	-1.8085	0.5168	-3.49942	0.000466263	0.00775821
2410006H16Rik	1482.38	-1.811	0.582272	-3.11022	0.00186945	0.0217779
Arhgap18	2324.3	-1.81207	0.590488	-3.06876	0.00214946	0.0243499
Eif4e	1431.74	-1.81946	0.550566	-3.30471	0.00095075	0.0134015
Ctla2a	19415.4	-1.81983	0.336201	-5.41292	6.2e-08	5.37e-06
Ppid	1515.51	-1.82433	0.513565	-3.55228	0.000381909	0.00662266
Arglu1	12088.1	-1.82449	0.373722	-4.88194	1.05e-06	5.89e-05
Serp1	2110.2	-1.82504	0.609138	-2.99611	0.00273451	0.0290233
Cct2	3455.55	-1.82927	0.564942	-3.23798	0.0012038	0.0158583
Thoc2	1517.62	-1.8316	0.615772	-2.97448	0.00293485	0.0305835
Slbp	2684.36	-1.83376	0.541982	-3.38344	0.000715846	0.0107133
Crem	3336.36	-1.83457	0.485983	-3.77496	0.000160032	0.00343165
Tmem33	3895.47	-1.83738	0.445009	-4.12886	3.65e-05	0.00105487
Stt3b	1964.54	-1.84052	0.533543	-3.44961	0.000561391	0.00906587
Hmgn3	2836.14	-1.85135	0.468573	-3.95103	7.78e-05	0.00196367
Ccnyl1	786.916	-1.85391	0.751638	-2.46649	0.0136445	0.0926568
Txnrd1	1216.75	-1.85829	0.740639	-2.50904	0.012106	0.0858117
Tmem167	1866.18	-1.86084	0.613258	-3.03436	0.00241047	0.0263682
Trim37	2713.66	-1.8684	0.598564	-3.12146	0.00179955	0.0211634
Tgif1	3586.35	-1.87644	0.497808	-3.76941	0.000163636	0.00347225
4921524J17Rik	1534.06	-1.88841	0.547315	-3.45031	0.000559934	0.00905716
Psmb4	4715.75	-1.89537	0.481475	-3.93658	8.27e-05	0.00204902
Uhrf2	1154.95	-1.89928	0.632992	-3.00048	0.00269554	0.0287111
Taf1d	1032.69	-1.90685	0.659585	-2.89099	0.00384035	0.0372227
Set	5559.41	-1.91206	0.440739	-4.33831	1.44e-05	0.00049885
Mtf2	1311.06	-1.91667	0.690579	-2.77545	0.00551255	0.0487387
Actr2	15665.3	-1.92261	0.349286	-5.50441	3.7e-08	3.48e-06
Lgmn	4516.83	-1.94019	0.537832	-3.60742	0.000309257	0.00569299
Tmf1	6722.49	-1.94488	0.423771	-4.58947	4.44e-06	0.000191472
Gid4	1567.18	-1.949	0.57997	-3.36052	0.000777972	0.0115259
Klhl9	5017.3	-1.95909	0.463569	-4.2261	2.38e-05	0.000751961
Slc16a1	1105.78	-1.97434	0.756089	-2.61126	0.00902099	0.0699765
Thoc1	1714.62	-1.98453	0.805925	-2.46243	0.0137998	0.0933768
Rsrc2	3431.84	-1.98991	0.568387	-3.50098	0.000463558	0.00774941
Hif1a	4567.63	-1.99421	0.389977	-5.11367	3.16e-07	2.14e-05
Nr2f2	4489.87	-1.99827	0.47652	-4.19346	2.75e-05	0.000844487
Rcn2	3881.75	-2.00369	0.588336	-3.40569	0.000659974	0.0102229
Naa50	2029.77	-2.00562	0.682216	-2.93986	0.00328365	0.0332988
Snhg6	604.285	-2.01998	0.824216	-2.45079	0.0142541	0.0955473
Sub1	13767.4	-2.02603	0.381863	-5.30566	1.12e-07	8.93e-06
Gnl3l	1461.83	-2.02801	0.75055	-2.70204	0.00689159	0.057474
Hnrnpll	838.039	-2.03075	0.769392	-2.63943	0.00830462	0.0656584
Rap2b	1632.4	-2.0328	0.632657	-3.21312	0.00131303	0.0167602
Lsm3	1096.69	-2.03392	0.594965	-3.41855	0.000629565	0.00997098
Armc10	1019.54	-2.03591	0.838195	-2.42893	0.0151437	0.0992842
Kdelr2	22431.6	-2.03687	0.282512	-7.20987	5.6e-13	1.63e-10
Sema6d	1633.92	-2.04968	0.614095	-3.33773	0.000844672	0.0123107
Fmnl2	1134.01	-2.05715	0.659142	-3.12095	0.00180269	0.0211752
Clasp2	4899.15	-2.06482	0.397166	-5.19887	2e-07	1.48e-05
Pan3	10169.9	-2.06606	0.350976	-5.88659	3.94e-09	4.99e-07
Sirt1	817.749	-2.06633	0.831976	-2.48364	0.0130048	0.0897962
Rnf19b	868.112	-2.0673	0.770608	-2.68268	0.00730345	0.0597539
Atraid	5504.16	-2.06849	0.352501	-5.86804	4.41e-09	5.51e-07
Cand1	774.028	-2.07807	0.768421	-2.70434	0.00684411	0.0573267
Tcf7l1	1065.17	-2.10361	0.801655	-2.62409	0.00868815	0.0678749
Tceal8	2453.41	-2.11694	0.528988	-4.00186	6.28e-05	0.00164046
Snhg5	1910.17	-2.11857	0.491104	-4.3139	1.6e-05	0.000549443
Rabggtb	1504.16	-2.12138	0.573257	-3.70057	0.000215112	0.00434051
Jak2	1525.76	-2.13356	0.696194	-3.06461	0.00217957	0.0245781
Tra2b	2405.43	-2.1523	0.49082	-4.38511	1.16e-05	0.000417459
Mapk6	1751.86	-2.15573	0.492308	-4.37882	1.19e-05	0.000428142
Ppp1r16b	5193.27	-2.1621	0.510149	-4.23816	2.25e-05	0.000724302
Gm14005	436.206	-2.17	0.885994	-2.44922	0.0143164	0.0958451
Zmynd8	694.2	-2.17561	0.756355	-2.87644	0.00402185	0.0384904
Cnpy4	2031.01	-2.17658	0.668558	-3.25563	0.00113141	0.0151713
Twf1	10645.4	-2.18045	0.346128	-6.29956	2.98e-10	4.75e-08
Hmgcr	1146.63	-2.18185	0.680804	-3.20481	0.0013515	0.0171168
B2m	157035	-2.18897	0.278544	-7.85863	3.88e-15	2.02e-12
Eif4a1	3108.76	-2.18898	0.399018	-5.48592	4.11e-08	3.81e-06
Hsph1	1767.44	-2.19147	0.573566	-3.82078	0.000133031	0.00301505
Yme1l1	6648.41	-2.19403	0.449581	-4.88017	1.06e-06	5.91e-05
Pbdc1	1700.89	-2.19778	0.618844	-3.55143	0.000383141	0.00663237
Hspa1b	2816.75	-2.2046	0.531955	-4.14433	3.41e-05	0.000994899
Sepp1	50910.9	-2.20866	0.305471	-7.23034	4.82e-13	1.44e-10
Fam167b	1149.58	-2.21335	0.864567	-2.56007	0.0104651	0.077464
Acvr1	1050.87	-2.21806	0.912235	-2.43145	0.0150385	0.0988572
Slc12a2	2257.36	-2.22234	0.463414	-4.79559	1.62e-06	8.17e-05
Pex2	2288.92	-2.22389	0.724201	-3.07081	0.00213475	0.0242111
Slc41a1	721.362	-2.22819	0.821704	-2.71167	0.00669459	0.0564577
Cxcr4	2057.92	-2.23964	0.604867	-3.70269	0.000213325	0.00431327
Hspa4l	1121.44	-2.2409	0.771342	-2.9052	0.00367022	0.0360636
2010-09-01	3979.68	-2.25211	0.458274	-4.91432	8.91e-07	5.12e-05
Rrm2b	509.341	-2.25624	0.915137	-2.46547	0.0136834	0.0928567
Ednrb	4887.24	-2.25717	0.475546	-4.74648	2.07e-06	9.96e-05
Tiparp	4799.87	-2.2588	0.519154	-4.35093	1.36e-05	0.000474312
Plekha3	1879.51	-2.27057	0.473188	-4.79845	1.6e-06	8.17e-05
Cbx3	775.67	-2.27501	0.706917	-3.21821	0.00128995	0.0165519
Cstb	6259.81	-2.27505	0.304054	-7.4824	7.3e-14	2.48e-11
Skil	15760.7	-2.29693	0.324509	-7.07816	1.46e-12	3.52e-10
Spag7	1971.57	-2.29917	0.560547	-4.10165	4.1e-05	0.00115531
Mnat1	806.784	-2.30137	0.942812	-2.44096	0.0146482	0.0972417
Fkbp3	4370.42	-2.32006	0.370199	-6.26705	3.68e-10	5.76e-08
Ppp1r7	943.499	-2.3487	0.823852	-2.85087	0.00435993	0.0411669
Pfdn2	828.771	-2.3488	0.847407	-2.77175	0.00557556	0.0489885
Rpa3	856.576	-2.35205	0.743201	-3.16476	0.0015521	0.0190244
Insr	1783.99	-2.35322	0.542764	-4.33562	1.45e-05	0.000503223
Abhd17b	1485.78	-2.37068	0.644508	-3.67827	0.00023482	0.0046614
Tyms	1059.69	-2.38298	0.70078	-3.40047	0.00067269	0.0103066
Spry4	585.559	-2.38966	0.861595	-2.77353	0.0055451	0.0488513
Calm2	27580.9	-2.39514	0.296741	-8.07148	6.95e-16	4.03e-13
Ddx21	708.849	-2.41421	0.775909	-3.11147	0.00186161	0.0217122
Fbxo28	931.787	-2.41709	0.740479	-3.26422	0.00109767	0.0148163
Adam10	17188.9	-2.43571	0.311215	-7.82645	5.02e-15	2.18e-12
Dennd4a	609.153	-2.45649	1.01068	-2.43053	0.0150765	0.0990415
Tlk1	1124.92	-2.4858	0.613096	-4.0545	5.02e-05	0.00138088
Trf	1484.82	-2.49669	0.736996	-3.38766	0.000704923	0.0106029
Fnip1	1287.43	-2.51439	0.659074	-3.81504	0.000136161	0.00306036
Hmox1	2957.8	-2.52821	0.557476	-4.5351	5.76e-06	0.000238694
Spats2l	901.53	-2.52894	0.945171	-2.67564	0.0074587	0.0605896
Map4k4	1202.74	-2.52988	0.708812	-3.56918	0.000358106	0.00633232
Fech	728.4	-2.536	0.902964	-2.80853	0.00497689	0.0455538
Mad2l1bp	1086.45	-2.55252	0.976053	-2.61515	0.00891896	0.0693486
Cdc26	833.934	-2.55365	0.780229	-3.27295	0.00106431	0.0144849
Etf1	1784.67	-2.5583	0.49816	-5.13551	2.81e-07	1.93e-05
Cxcl1	5926.67	-2.58289	0.851734	-3.03251	0.0024253	0.0264439
Anxa1	18387.5	-2.59194	0.275646	-9.40315	5.3e-21	5.22e-18
Tex30	2551.72	-2.60084	0.503344	-5.16712	2.38e-07	1.7e-05
Chsy1	1965.64	-2.60316	0.596758	-4.36218	1.29e-05	0.00045542
Sumf1	374.719	-2.6196	1.05145	-2.49142	0.0127232	0.0887209
Prdm1	967.631	-2.6271	1.01949	-2.57688	0.00996971	0.074978
Tmem252	892.142	-2.64387	0.952211	-2.77657	0.00549367	0.0486589
Zfp655	601.335	-2.66111	0.973973	-2.73222	0.00629094	0.0540233
Reps1	248.935	-2.6658	1.08897	-2.448	0.0143652	0.0958902
Mrps9	837.704	-2.67151	0.874064	-3.05642	0.00223996	0.0250586
AW549877	1223.79	-2.67392	0.71064	-3.76269	0.000168098	0.00354117
Zmym1	576.999	-2.67567	1.00486	-2.66273	0.00775095	0.0624316
Pank3	653.411	-2.67893	0.835593	-3.20602	0.00134584	0.0171126
Trim33	851.091	-2.68875	0.856166	-3.14045	0.00168687	0.0201261
Fnbp4	869.754	-2.69879	0.756707	-3.56649	0.000361791	0.00637462
Ctgf	565.208	-2.72796	0.922789	-2.95621	0.00311447	0.0319776
Stk3	496.842	-2.73565	1.07719	-2.53962	0.0110973	0.0807667
BC028528	4554.46	-2.73803	0.408234	-6.70701	1.99e-11	4.36e-09
Gja1	33278.5	-2.74207	0.414503	-6.61533	3.71e-11	7.32e-09
Zfp825	442.229	-2.75184	1.0081	-2.72973	0.00633856	0.0543849
Tfpi	9069.98	-2.7591	0.462149	-5.97016	2.37e-09	3.25e-07
Zfp532	368.249	-2.76019	1.1188	-2.46711	0.013621	0.0925608
Nup50	273.757	-2.76434	1.08326	-2.55186	0.010715	0.0788988
Zc3h4	142.555	-2.76448	1.09286	-2.52958	0.01142	0.0824293
Aspn	944.308	-2.76572	0.952076	-2.90494	0.00367325	0.0360636
Axl	706.071	-2.80303	1.0318	-2.71666	0.00659452	0.0558525
Gpr97	675.95	-2.8037	0.908543	-3.08593	0.00202918	0.0232273
Aebp2	1279.87	-2.81742	0.568376	-4.95695	7.16e-07	4.3e-05
Tmed8	483.245	-2.82037	1.08402	-2.60178	0.00927425	0.0712132
Arih2	446.638	-2.83485	1.06796	-2.65445	0.00794377	0.0634152
Mrc1	3232.14	-2.84167	1.1541	-2.46224	0.0138073	0.0933768
Serpine1	909.897	-2.84894	0.889101	-3.2043	0.00135393	0.0171168
Laptm4b	1104.47	-2.8607	0.800535	-3.57348	0.000352268	0.00628172
Mafb	2310.08	-2.86993	0.794615	-3.61172	0.000304175	0.00563095
Boc	187.734	-2.87465	1.16106	-2.47589	0.0132906	0.0911314
Grk5	508.448	-2.88954	0.999753	-2.89025	0.00384934	0.0372732
Mapkapk3	68.8166	-2.89949	1.18437	-2.44812	0.0143605	0.0958902
Ptx3	106.638	-2.90845	1.17028	-2.48526	0.0129456	0.089575
Cd1d1	438.737	-2.90847	1.07102	-2.71562	0.00661518	0.0559794
Asun	394.487	-2.91129	1.05778	-2.75227	0.00591839	0.0512551
Gpc4	80.8959	-2.92871	1.18386	-2.47386	0.0133663	0.0913346
Serpine2	2015.94	-2.93518	0.648271	-4.5277	5.96e-06	0.000243364
Ctsc	826.203	-2.93783	1.02122	-2.87677	0.00401763	0.0384874
Pex7	694.477	-2.93941	1.07791	-2.72694	0.00639241	0.0546567
Ubxn2b	679.727	-2.94264	1.06669	-2.75867	0.00580372	0.0504541
Abcc9	1405.46	-2.94423	0.919318	-3.20262	0.00136183	0.0171612
Col3a1	350.074	-2.96151	0.941725	-3.14477	0.00166219	0.0199315
2310001H17Rik	612.538	-2.9651	0.977963	-3.03192	0.00243005	0.0264651
Eef1e1	652.619	-2.97057	0.902085	-3.29301	0.000991221	0.0138336
Jade2	147.987	-2.98223	1.13733	-2.62214	0.00873809	0.068211
Trim59	51.4102	-2.98605	1.18259	-2.52501	0.0115695	0.0831438
Itgb3	75.481	-2.99028	1.17243	-2.55049	0.0107571	0.0790569
Serpina12	113.783	-2.99088	1.17053	-2.55515	0.0106142	0.0783322
Lst1	28.9379	-2.99854	1.21401	-2.46994	0.0135136	0.0920847
Prkar2a	302.398	-3.00069	1.1044	-2.71704	0.00658696	0.0558364
Cep78	31.471	-3.00185	1.19809	-2.50554	0.0122264	0.0863551
Utp14a	211.977	-3.00489	1.15375	-2.60444	0.00920234	0.0707712
Dnah17	6.67645	-3.00819	1.23175	-2.4422	0.0145982	0.0971276
Ifi204	898.344	-3.01397	0.79718	-3.78079	0.000156331	0.00337531
Slc26a11	190.686	-3.02271	1.21466	-2.48852	0.0128277	0.0890721
Mfsd8	357.932	-3.02772	1.15338	-2.62509	0.00866262	0.0677291
Spry2	7225.3	-3.03173	0.469511	-6.45721	1.07e-10	1.88e-08
Nt5dc2	103.925	-3.03376	1.16665	-2.6004	0.00931145	0.0714433
Appbp2	863.893	-3.03415	0.850232	-3.56862	0.000358872	0.00633451
Nqo2	384.39	-3.03822	1.1028	-2.755	0.00586917	0.0509333
Mcm5	200.451	-3.03835	1.14658	-2.64993	0.0080508	0.0641359
Micu3	958.967	-3.04319	0.829715	-3.66776	0.000244689	0.00479037
3110009E18Rik	33.5573	-3.04841	1.22101	-2.49663	0.0125381	0.0879271
Serpina3f	182.385	-3.04856	1.1579	-2.63284	0.00846736	0.0667845
Smim1	94.2475	-3.04986	1.16012	-2.62893	0.0085655	0.0672361
Slc39a8	911.813	-3.05081	1.03495	-2.94779	0.00320056	0.0326576
Dok3	40.3337	-3.06096	1.221	-2.50692	0.0121788	0.0861003
Ints1	429.184	-3.07928	0.975034	-3.15813	0.00158787	0.019295
Runx1	142.768	-3.08374	1.11587	-2.76352	0.00571821	0.0499397
Ptpdc1	215.807	-3.08467	1.16062	-2.65777	0.00786594	0.0631002
Zfp382	12.1653	-3.08766	1.22636	-2.51776	0.0118104	0.0842875
Ofd1	30.7963	-3.09372	1.20037	-2.57729	0.00995775	0.074978
Nudt10	94.9432	-3.10447	1.23149	-2.5209	0.0117055	0.0838158
Rpph1	189.338	-3.10558	1.11545	-2.78414	0.00536695	0.0480314
Ppm1d	536.115	-3.106	1.02703	-3.02426	0.00249239	0.0269653
Trpc3	337.254	-3.11306	1.16354	-2.6755	0.00746173	0.0605896
4930577N17Rik	20.6139	-3.11691	1.23206	-2.52982	0.011412	0.0824293
Nr5a2	13.6728	-3.12328	1.22644	-2.54662	0.0108771	0.0794993
Ttc21a	14.3856	-3.14097	1.23133	-2.55089	0.0107449	0.0790569
Ppp4r1l-ps	146.084	-3.14596	1.23072	-2.55619	0.0105825	0.0782158
Flrt2	792.443	-3.14667	0.970937	-3.24086	0.0011917	0.0157633
Serpina3h	28.0235	-3.15812	1.22713	-2.57359	0.0100649	0.0754503
Chrm4	7.08561	-3.16306	1.22912	-2.57344	0.0100692	0.0754503
Tdrd3	475.99	-3.16755	0.898852	-3.524	0.000425088	0.00723162
Wfs1	42.202	-3.1692	1.22911	-2.57844	0.00992465	0.0749081
Zfp691	891.624	-3.17572	0.818899	-3.87804	0.000105303	0.00247977
Dhx58	55.3465	-3.19405	1.20112	-2.65922	0.00783209	0.062931
Spp1	604.322	-3.20274	0.911049	-3.51544	0.000439025	0.00739225
Pkdcc	13.6604	-3.20337	1.22391	-2.61734	0.00886192	0.0690684
Slc18b1	103.783	-3.21041	1.20226	-2.67032	0.00757792	0.0611405
Ociad2	63.7913	-3.21889	1.18681	-2.71223	0.0066833	0.0564107
Mapt	28.6214	-3.22087	1.23105	-2.61637	0.00888708	0.0692098
Wisp1	54.1687	-3.22458	1.1766	-2.74058	0.00613307	0.0528515
Tmem64	974.746	-3.23166	0.923892	-3.49787	0.000468982	0.0077903
Pdgfrb	224.909	-3.23455	1.10605	-2.92441	0.00345113	0.0346301
1700052N19Rik	69.9799	-3.23493	1.19414	-2.709	0.00674857	0.0568158
Irak1bp1	120.083	-3.23838	1.22559	-2.6423	0.00823438	0.0652599
Ptk7	92.5447	-3.24875	1.21005	-2.6848	0.00725726	0.0594746
Adamts17	15.2823	-3.2491	1.22321	-2.65621	0.00790249	0.0632918
Gchfr	770.408	-3.25776	1.03279	-3.15432	0.00160873	0.0194288
St3gal3	49.2341	-3.26584	1.2191	-2.6789	0.00738637	0.0603322
Mapkbp1	59.6946	-3.2721	1.22254	-2.67647	0.00744021	0.0605745
Ccdc122	32.9342	-3.27401	1.21879	-2.68629	0.00722513	0.0594086
Kcnj15	101.21	-3.28004	1.20526	-2.72144	0.0064999	0.0553839
Ccdc136	39.6661	-3.28283	1.22631	-2.67699	0.00742865	0.0605745
Ap4b1	92.0773	-3.28574	1.20926	-2.71716	0.00658448	0.0558364
Qrsl1	385.88	-3.29389	1.10922	-2.96956	0.00298227	0.0309098
Tbc1d8b	83.5464	-3.30689	1.20139	-2.75254	0.00591342	0.0512551
Gm16907	109.424	-3.31089	1.22544	-2.70179	0.00689664	0.057474
Ccl7	211.003	-3.31589	1.12644	-2.94369	0.00324324	0.0329568
Mthfd1l	76.5501	-3.31601	1.19201	-2.78187	0.00540469	0.0481301
Nt5e	586.1	-3.32565	0.934874	-3.55733	0.000374644	0.00657761
Mcph1	91.0332	-3.33036	1.20646	-2.76043	0.00577251	0.0502269
Pyroxd2	116.238	-3.33058	1.21612	-2.7387	0.00616825	0.0531083
Trpv2	125.673	-3.33922	1.22426	-2.72753	0.00638103	0.0546085
Phf20	591.625	-3.34527	0.854209	-3.91622	8.99e-05	0.00219684
Abcc3	36.4901	-3.34726	1.20554	-2.77658	0.00549347	0.0486589
Fam217a	114.931	-3.34759	1.22938	-2.72299	0.00646942	0.0551718
Tti2	60.6036	-3.36064	1.21194	-2.77294	0.00555516	0.0488722
Ly96	2252.57	-3.38221	0.432474	-7.8206	5.26e-15	2.18e-12
Kcnk6	106.062	-3.3823	1.2149	-2.784	0.00536928	0.0480314
Katnal1	88.3254	-3.38307	1.20913	-2.79795	0.0051428	0.0467256
Cdc42bpg	29.3462	-3.39309	1.22825	-2.76255	0.00573523	0.050035
Zfp710	303.686	-3.3932	1.02313	-3.31648	0.000911593	0.0130357
Epor	157.97	-3.39452	1.12959	-3.00509	0.00265506	0.0283522
Stx19	175.871	-3.40716	1.22628	-2.77845	0.00546182	0.0485511
Nploc4	547.869	-3.40775	0.853087	-3.99461	6.48e-05	0.00167978
Trim14	154.718	-3.41408	1.19063	-2.86746	0.00413778	0.0394849
Alg6	44.7801	-3.41754	1.19829	-2.85202	0.00434416	0.0410573
Cipc	552.025	-3.42363	1.0044	-3.40862	0.00065293	0.0101478
Basp1	42.5718	-3.4295	1.20768	-2.83974	0.00451499	0.0421869
A2m	49.3003	-3.44305	1.17598	-2.92781	0.00341362	0.0343345
Zswim6	876.907	-3.446	0.90806	-3.7949	0.000147704	0.00323866
Dnase1l3	10568.3	-3.4517	0.867144	-3.98054	6.88e-05	0.00175765
Nupr1	7536.42	-3.45283	0.419779	-8.22533	1.95e-16	1.2e-13
Epg5	113.88	-3.45673	1.17616	-2.93899	0.00329282	0.0333234
Zfp932	142.738	-3.46668	1.14655	-3.02356	0.0024982	0.0269986
Tnks	136.625	-3.46916	1.22661	-2.82825	0.0046803	0.0433302
Rergl	164.815	-3.47465	1.22817	-2.82913	0.00466741	0.0432832
Hcfc2	499.212	-3.48134	1.10277	-3.1569	0.00159457	0.0193526
Jade3	494.338	-3.4923	1.14856	-3.04058	0.0023612	0.0260313
Arhgef9	27.6363	-3.4941	1.21503	-2.87573	0.00403092	0.0385398
Ctu2	99.3354	-3.49758	1.18938	-2.94067	0.00327505	0.0332458
Ipp	71.7327	-3.50859	1.2271	-2.85925	0.00424642	0.0403655
Mthfsd	89.5895	-3.50912	1.14425	-3.06675	0.00216396	0.024486
Fignl2	49.3846	-3.52117	1.14325	-3.07997	0.00207023	0.0235605
Zfp882	30.2272	-3.52142	1.21533	-2.89749	0.00376166	0.0365678
Nit1	114.195	-3.52228	1.18079	-2.98298	0.00285454	0.0299955
Zfp191	109.559	-3.52319	1.18566	-2.97151	0.00296338	0.0308051
Ccdc40	52.4031	-3.5464	1.22358	-2.89837	0.00375104	0.036567
Rnase4	5513.34	-3.54952	0.961467	-3.69178	0.00022269	0.00445696
Crnde	54.1679	-3.55904	1.19798	-2.97088	0.00296948	0.0308095
Nov	835.079	-3.56454	0.981398	-3.6321	0.000281119	0.00531379
Hyls1	64.5362	-3.56726	1.19717	-2.97974	0.00288494	0.0302363
Hspb8	118.723	-3.58431	1.16518	-3.0762	0.0020966	0.0238056
Zfp341	33.099	-3.5886	1.20707	-2.97297	0.00294929	0.0306969
Gm14322	22.1878	-3.58863	1.21567	-2.95198	0.00315745	0.0322846
Trit1	254.274	-3.60218	1.11621	-3.22714	0.00125034	0.0162759
Dnmbp	106.53	-3.61178	1.18001	-3.06082	0.00220735	0.0248346
Ndufaf5	42.0516	-3.61768	1.18818	-3.04473	0.00232892	0.0257906
Slc46a3	46.677	-3.61776	1.15006	-3.1457	0.00165689	0.0199315
Col1a2	1079.88	-3.62032	0.639801	-5.65851	1.53e-08	1.77e-06
Gzmm	105.005	-3.62738	1.22502	-2.96107	0.00306577	0.0315956
Brdt	69.9851	-3.64695	1.17843	-3.09476	0.00196975	0.0226258
Adamtsl2	133.499	-3.65221	1.21903	-2.99599	0.00273555	0.0290233
Klf8	105.363	-3.65429	1.22446	-2.98441	0.00284121	0.0298873
Ccdc28a	86.6746	-3.67213	1.21135	-3.03143	0.00243395	0.0264783
Rbmx2	79.0191	-3.70063	1.185	-3.12288	0.00179088	0.0211371
Nmnat3	97.0373	-3.70877	1.19093	-3.11419	0.00184453	0.0215639
Zc3h8	154.438	-3.70979	1.17446	-3.15873	0.00158457	0.019295
Ric8b	438.956	-3.7099	1.0287	-3.6064	0.000310478	0.00570481
Adipoq	1554.14	-3.71164	0.776663	-4.77895	1.76e-06	8.69e-05
Snhg18	81.9968	-3.71575	1.15616	-3.21387	0.00130958	0.0167596
Ddhd1	116.607	-3.73315	1.17245	-3.18405	0.00145229	0.017957
Fam46c	62.2659	-3.7357	1.19659	-3.12197	0.00179648	0.0211526
Them4	107.491	-3.74173	1.19069	-3.1425	0.00167512	0.0200101
Foxc2	94.1011	-3.76155	1.1982	-3.13934	0.00169329	0.020154
Spsb1	107.33	-3.79326	1.10092	-3.44552	0.000569963	0.00915933
1190002F15Rik	111.252	-3.79756	1.16329	-3.2645	0.00109656	0.0148163
Oit3	67.3627	-3.80498	1.21062	-3.14299	0.00167229	0.0200006
Mgme1	126.36	-3.81979	1.19765	-3.1894	0.00142569	0.0177393
Piezo2	706.19	-3.83536	1.03841	-3.69349	0.000221194	0.00445413
Unk	123.023	-3.84963	1.18665	-3.24412	0.00117813	0.0156455
Bckdhb	434.464	-3.8605	1.04979	-3.6774	0.00023562	0.0046614
1600002K03Rik	126.46	-3.86166	1.20536	-3.20373	0.00135658	0.0171168
Cep95	168.438	-3.86708	1.18287	-3.26923	0.0010784	0.0146425
Cpsf2	813.786	-3.86818	0.84811	-4.56094	5.09e-06	0.00021291
Ibsp	4450.89	-3.89445	0.968145	-4.02259	5.76e-05	0.00154335
Lekr1	80.6088	-3.89901	1.19763	-3.25562	0.00113146	0.0151713
Hells	246.22	-3.9019	1.147	-3.40185	0.000669323	0.010303
Tmem68	440.324	-3.90206	1.08378	-3.60041	0.000317718	0.00577503
Rhobtb3	129.566	-3.90393	1.20136	-3.24958	0.00115577	0.0154108
Car2	1000.54	-3.92709	0.651463	-6.02811	1.66e-09	2.34e-07
BC024978	87.8689	-3.93058	1.21479	-3.23561	0.00121383	0.0159478
Bach2	103.55	-3.93702	1.19408	-3.29711	0.000976837	0.0136716
Atp5s	170.285	-3.94633	1.17087	-3.37044	0.000750488	0.0111522
Rbak	220.061	-3.95428	1.15774	-3.41553	0.000636573	0.0100176
Dapp1	208.774	-3.95429	1.16195	-3.40314	0.000666167	0.0102704
Pign	139.217	-3.97066	1.16506	-3.40813	0.000654099	0.0101478
Sdc2	388.52	-3.98168	1.05085	-3.78902	0.000151243	0.00328576
Bhlhb9	102.87	-3.98646	1.17427	-3.39483	0.000686712	0.0104246
Cst6	218.427	-3.98796	1.09267	-3.64972	0.000262526	0.00506917
Gm15760	146.075	-3.98882	1.20448	-3.31167	0.000927416	0.0131666
Dgkq	56.2779	-3.99913	1.20427	-3.32078	0.000897668	0.012874
Postn	168.664	-4.00121	1.14293	-3.50082	0.000463824	0.00774941
Psmc3ip	163.567	-4.01006	1.16862	-3.43146	0.000600331	0.00955398
Arhgap8	121.567	-4.01693	1.20442	-3.33515	0.000852523	0.0123745
Whsc1	135.049	-4.0995	1.09644	-3.73891	0.000184818	0.0038071
Usp36	106.746	-4.11065	1.16954	-3.51478	0.000440123	0.00739812
Slc4a7	338.226	-4.13104	1.03024	-4.00979	6.08e-05	0.00160765
Chek1	95.2713	-4.15392	1.16935	-3.55233	0.000381841	0.00662266
Slc18a2	201.568	-4.1592	1.17037	-3.55374	0.000379792	0.00662266
Slc16a12	133.345	-4.18848	1.20124	-3.48679	0.00048885	0.00807953
Leprel2	245.85	-4.21597	1.08529	-3.88464	0.000102481	0.00244837
Plxnb1	128.44	-4.23183	1.17483	-3.60207	0.000315695	0.00575778
Adamts5	2527.33	-4.24304	0.773543	-5.48519	4.13e-08	3.81e-06
5830415F09Rik	195.987	-4.26078	1.19369	-3.56942	0.000357773	0.00633232
Ifitm5	103.885	-4.27106	1.15281	-3.70492	0.000211458	0.00428429
Dr1	664.339	-4.27304	1.00056	-4.27066	1.95e-05	0.000645304
Zfp74	252.442	-4.27342	1.08689	-3.93179	8.43e-05	0.00208505
N4bp2l1	125.57	-4.29606	1.19242	-3.60281	0.0003148	0.00575209
Pmf1	325.063	-4.2973	0.973832	-4.41277	1.02e-05	0.000374344
Zfhx4	173.637	-4.31144	1.13327	-3.80444	0.000142127	0.00315138
Tgm4	153.527	-4.31337	1.17293	-3.67743	0.000235594	0.0046614
Epdr1	448.067	-4.31834	1.00969	-4.2769	1.9e-05	0.00062961
1110019D14Rik	90.2211	-4.36367	1.19489	-3.65195	0.000260257	0.0050352
Gm11837	88.1395	-4.36841	1.19942	-3.6421	0.000270423	0.00517106
Nnmt	438.817	-4.37007	1.05253	-4.15198	3.3e-05	0.00097083
Plxnc1	128.758	-4.42556	1.17249	-3.7745	0.000160332	0.00343165
Mtcl1	144.564	-4.4329	1.2005	-3.69254	0.000222028	0.00445639
C030039L03Rik	79.8817	-4.47691	1.17632	-3.80585	0.000141316	0.00314046
Lsm11	206.136	-4.50081	1.15901	-3.88331	0.000103042	0.00245584
Rarb	153.377	-4.50217	1.18836	-3.78857	0.000151517	0.00328576
Satb2	104.855	-4.52265	1.11182	-4.06779	4.75e-05	0.00131916
Tbc1d4	124.564	-4.53646	1.13851	-3.98456	6.76e-05	0.00173717
Pcdhb12	127.18	-4.54832	1.17902	-3.85772	0.000114448	0.00265084
Slc37a2	196.33	-4.55988	1.19756	-3.80765	0.000140296	0.00312484
Atrnl1	248.223	-4.56244	1.06904	-4.26777	1.97e-05	0.000651533
Zfand4	231.54	-4.56659	1.18132	-3.86567	0.000110784	0.00259031
Gnal	137.464	-4.57412	1.17017	-3.90892	9.27e-05	0.00224205
Slc37a3	269.374	-4.63083	1.13652	-4.07457	4.61e-05	0.00128492
Mre11a	237.24	-4.65702	1.16976	-3.98116	6.86e-05	0.0017576
Tmigd1	149.563	-4.66606	1.18367	-3.94204	8.08e-05	0.00201307
C5ar2	1326.08	-4.68201	0.876022	-5.34463	9.06e-08	7.64e-06
Hist1h4i	90.1066	-4.70428	1.13668	-4.13861	3.49e-05	0.00101701
Scgb3a1	270.597	-4.73482	1.17195	-4.04014	5.34e-05	0.00145606
Pwp2	122.413	-4.73551	1.14154	-4.14837	3.35e-05	0.000980427
Prkab2	325.171	-4.74534	1.13765	-4.17116	3.03e-05	0.000914432
Diexf	229.309	-4.75578	1.17277	-4.05515	5.01e-05	0.00138088
Zfp652	168.348	-4.78317	1.15101	-4.15563	3.24e-05	0.000966946
Fam124a	329.995	-4.84626	1.14125	-4.24647	2.17e-05	0.000706973
Gins2	305.779	-4.84826	1.10396	-4.39171	1.12e-05	0.000409368
Lck	238.317	-4.87623	1.1751	-4.14964	3.33e-05	0.000977875
Zfp316	122.575	-4.89153	1.11846	-4.37347	1.22e-05	0.000435693
Tab3	229.774	-4.94242	1.14259	-4.32565	1.52e-05	0.000522868
Akr1e1	792.996	-4.9429	0.887807	-5.56754	2.58e-08	2.68e-06
Chst2	538.098	-4.94922	1.02468	-4.83002	1.37e-06	7.2e-05
Sh3pxd2b	304.427	-4.96168	1.11595	-4.44614	8.74e-06	0.000331065
Slc19a2	193.165	-4.9651	1.06268	-4.67222	2.98e-06	0.000138678
Igfbp2	139.168	-4.96547	1.10385	-4.49832	6.85e-06	0.000273614
Zfp90	232.51	-4.96964	1.15544	-4.30109	1.7e-05	0.00057628
Emid1	98.0608	-4.97514	1.17431	-4.23663	2.27e-05	0.000726885
Tspan8	277.78	-5.02506	1.12796	-4.45501	8.39e-06	0.000319587
Gfpt1	233.013	-5.02616	1.05049	-4.78457	1.71e-06	8.54e-05
Thbs2	461.292	-5.03474	1.0129	-4.97061	6.67e-07	4.07e-05
Gm20257	140.329	-5.12622	1.11777	-4.58609	4.52e-06	0.000193746
Nt5m	330.397	-5.2255	1.12284	-4.65381	3.26e-06	0.000149545
Golga3	182.302	-5.23079	1.08085	-4.83951	1.3e-06	6.9e-05
Mfsd7b	205.571	-5.30753	1.09378	-4.85245	1.22e-06	6.58e-05
Zfp521	729.429	-5.41119	0.81021	-6.67875	2.41e-11	5.06e-09
Fgf23	351.54	-5.44119	1.17094	-4.64686	3.37e-06	0.000152546
Zfp40	186.414	-5.4844	1.14746	-4.77959	1.76e-06	8.69e-05
Sema3a	735.399	-5.52484	0.995133	-5.55186	2.83e-08	2.85e-06
Il13ra2	360.145	-5.56481	1.11138	-5.0071	5.53e-07	3.41e-05
Gpx8	804.458	-5.57046	0.797469	-6.98518	2.84e-12	6.53e-10
F8	986.51	-5.59296	0.885613	-6.31536	2.7e-10	4.36e-08
Gpr126	527.708	-5.64165	1.04801	-5.38321	7.32e-08	6.22e-06
B9d1	204.686	-5.67447	1.13006	-5.02137	5.13e-07	3.19e-05
Adam12	226.208	-5.67895	1.05295	-5.39336	6.92e-08	5.93e-06
Cdk18	275.607	-5.81064	1.12043	-5.18607	2.15e-07	1.55e-05
Bmp2k	204.72	-5.85231	1.0736	-5.4511	5.01e-08	4.46e-06
Pard3b	314.676	-6.13867	1.00505	-6.10781	1.01e-09	1.51e-07
2610307P16Rik	232.615	-6.36813	1.07467	-5.92565	3.11e-09	4.15e-07
Gng2	377.499	-6.92072	1.00613	-6.87852	6.05e-12	1.36e-09
Trmt10c	551.547	-7.1106	0.90917	-7.82099	5.24e-15	2.18e-12
Ptn	556.683	-7.11466	0.912587	-7.79615	6.38e-15	2.52e-12
Tmem37	987.581	-7.23999	0.736744	-9.82701	8.61e-23	1.06e-19
Fcer1g	3710.18	-8.15119	0.472391	-17.2552	1.02e-66	1.01e-62

## Sheet: CBM_PVneg
gene	baseMean	log2FoldChange	lfcSE	stat	pvalue	padj
Mzb1	3507.52	10.6805	0.716786	14.9006	3.27e-50	3.68e-46
Ly6d	4395.37	10.3478	0.77307	13.3854	7.36e-41	2.07e-37
Derl3	1391.85	10.2026	0.994189	10.2623	1.04e-24	4.52e-22
Slc4a1	3450.06	9.54932	0.740281	12.8996	4.52e-38	1.02e-34
Igj	28014.2	9.53002	0.95955	9.93175	3.03e-23	1.22e-20
Adam33	745.278	9.51282	1.19016	7.99291	1.32e-15	2.06e-13
Irf4	942.568	9.44254	1.21564	7.76754	8e-15	1.07e-12
Pou2af1	907.534	9.21778	0.933715	9.87215	5.5e-23	2.14e-20
Oosp1	682.714	9.0875	1.05169	8.64082	5.58e-18	1.12e-15
Cd79b	674.957	8.84154	1.10033	8.03536	9.33e-16	1.5e-13
Clhc1	339.838	8.73369	1.20947	7.2211	5.16e-13	4.93e-11
Afmid	339.699	8.68448	1.21551	7.14469	9.02e-13	8.41e-11
Hid1	763.124	8.63553	1.16023	7.44295	9.85e-14	1.11e-11
Pkhd1l1	819.999	8.55775	0.821626	10.4156	2.1e-25	1.08e-22
Zfp654	299.627	8.48652	1.2279	6.91141	4.8e-12	3.86e-10
Gsg2	465.24	8.46663	1.0949	7.73278	1.05e-14	1.38e-12
Fancf	490.016	8.43154	1.2703	6.63746	3.19e-11	2.18e-09
Chst1	469.74	8.36408	0.9592	8.71985	2.79e-18	5.93e-16
Cacna1s	334.79	8.22948	1.07924	7.62526	2.44e-14	2.95e-12
Lypla2	1137.5	8.16328	0.67871	12.0276	2.54e-33	2.87e-30
Rad9a	446.609	8.0998	1.00221	8.08191	6.38e-16	1.06e-13
Cd79a	223.98	7.9364	1.26776	6.26018	3.85e-10	2.1e-08
Rnase6	374.119	7.89954	1.01065	7.81626	5.44e-15	7.48e-13
Itgal	932.125	7.82743	1.11389	7.02709	2.11e-12	1.83e-10
Palb2	318.044	7.77549	1.15516	6.73111	1.68e-11	1.25e-09
Vps37c	632.543	7.64476	0.840991	9.09017	9.89e-20	2.71e-17
Cd74	23849.1	7.62069	1.04125	7.31882	2.5e-13	2.5e-11
Kctd6	291.552	7.61302	1.18345	6.4329	1.25e-10	7.47e-09
Cd52	4846.72	7.56182	1.17051	6.4603	1.04e-10	6.34e-09
Pias4	307.534	7.49378	1.07855	6.94799	3.71e-12	3.05e-10
Top3a	499.612	7.44434	1.3508	5.51105	3.57e-08	1.24e-06
BC052040	226.196	7.4065	1.15818	6.39497	1.61e-10	9.38e-09
Vav1	233.073	7.35914	1.1747	6.26469	3.74e-10	2.05e-08
Lrrc56	182.316	7.35839	1.31589	5.59195	2.25e-08	8.19e-07
Chtf18	880.932	7.35778	0.757403	9.71449	2.62e-22	9.51e-20
Kcnab2	140.995	7.32372	1.30205	5.62477	1.86e-08	7.03e-07
Rwdd2b	269.327	7.31583	1.07214	6.82355	8.88e-12	6.72e-10
Zfp689	363.836	7.29772	1.25984	5.79258	6.93e-09	2.92e-07
Suv420h2	909.282	7.29364	0.713571	10.2213	1.59e-24	6.65e-22
C530008M17Rik	858.755	7.28947	0.863832	8.43853	3.21e-17	6.25e-15
Apaf1	444.651	7.23957	0.818519	8.84473	9.18e-19	2.12e-16
Ccdc117	652.962	7.23442	0.967873	7.47455	7.75e-14	9.01e-12
Ccdc66	255.528	7.18963	1.10546	6.50374	7.83e-11	4.94e-09
H2-T24	375.726	7.18535	1.19706	6.00252	1.94e-09	9.36e-08
Sesn2	132.651	7.17645	1.31426	5.46044	4.75e-08	1.58e-06
Engase	177.31	7.07721	1.34206	5.27339	1.34e-07	4.02e-06
Nr2c2	305.575	7.05286	1.27351	5.53812	3.06e-08	1.08e-06
Cmah	209.853	7.05069	1.35231	5.21382	1.85e-07	5.28e-06
Atmin	204.716	7.00037	1.07095	6.53663	6.29e-11	4.03e-09
Zbed6	143.741	6.95044	1.34321	5.17451	2.29e-07	6.28e-06
Phf11c	188.167	6.94184	1.2298	5.64469	1.65e-08	6.33e-07
Mphosph9	492.12	6.92285	1.12409	6.1586	7.34e-10	3.83e-08
Zkscan8	286.666	6.91681	0.956189	7.23373	4.7e-13	4.53e-11
Gp9	263.285	6.87936	1.05654	6.51121	7.45e-11	4.75e-09
Eaf2	330.331	6.86957	1.05832	6.49099	8.53e-11	5.25e-09
Klhl21	476.158	6.83551	0.959183	7.12639	1.03e-12	9.52e-11
D330050I16Rik	179.462	6.81601	1.36623	4.98892	6.07e-07	1.46e-05
Xrcc2	234.068	6.80486	1.03265	6.58968	4.41e-11	2.86e-09
Zfp219	109.85	6.7539	1.34775	5.01123	5.41e-07	1.33e-05
Pex26	284.426	6.75381	1.02181	6.60967	3.85e-11	2.57e-09
Yipf2	212.104	6.75121	1.37771	4.90032	9.57e-07	2.21e-05
Cenpj	160.251	6.74849	1.23717	5.45477	4.9e-08	1.62e-06
Cd69	434.226	6.74716	1.35116	4.99361	5.93e-07	1.43e-05
Sh3tc2	629.059	6.71683	0.722689	9.29422	1.48e-20	4.4e-18
Zbp1	282.372	6.68116	1.23039	5.43012	5.63e-08	1.84e-06
Ptcd1	195.884	6.67817	1.15214	5.79634	6.78e-09	2.86e-07
Trp53inp1	1759	6.67474	0.868729	7.68334	1.55e-14	1.93e-12
Qpctl	244	6.65844	1.12512	5.918	3.26e-09	1.48e-07
Polh	194.769	6.63419	1.1757	5.64273	1.67e-08	6.38e-07
Mpp2	195.884	6.63195	1.29032	5.13978	2.75e-07	7.37e-06
Abhd8	219.171	6.62238	1.07024	6.18774	6.1e-10	3.2e-08
2810002D19Rik	182.364	6.61973	1.14629	5.7749	7.7e-09	3.2e-07
Ada	429.574	6.60366	1.35862	4.86056	1.17e-06	2.64e-05
Cacna1h	147.158	6.56185	1.25772	5.21725	1.82e-07	5.2e-06
Vps39	525.081	6.54602	1.30699	5.00845	5.49e-07	1.34e-05
Pars2	167.638	6.52984	1.14521	5.70188	1.18e-08	4.72e-07
Vangl1	201.188	6.52519	1.06865	6.106	1.02e-09	5.17e-08
Ccdc88c	133.724	6.45467	1.24624	5.1793	2.23e-07	6.14e-06
Cap1	454.754	6.42606	0.932821	6.88885	5.62e-12	4.44e-10
Traf3ip1	126.064	6.42532	1.25573	5.11679	3.11e-07	8.21e-06
Ccdc22	118.422	6.41718	1.22964	5.21873	1.8e-07	5.17e-06
Clgn	87.9281	6.41156	1.37045	4.67845	2.89e-06	5.95e-05
Fbxo34	355.991	6.40289	1.07934	5.93225	2.99e-09	1.37e-07
Mdc1	864.95	6.39139	0.831889	7.68298	1.55e-14	1.93e-12
Pm20d2	135.21	6.38946	1.27524	5.01041	5.43e-07	1.33e-05
Troap	89.7816	6.35957	1.37691	4.61873	3.86e-06	7.58e-05
Aldoc	107.195	6.35608	1.38567	4.58701	4.5e-06	8.74e-05
2610015P09Rik	136.204	6.33652	1.27214	4.98098	6.33e-07	1.51e-05
Depdc1b	130.127	6.29537	1.27196	4.94935	7.45e-07	1.75e-05
Mast3	833.344	6.28452	0.911428	6.89525	5.38e-12	4.27e-10
Hps5	255.115	6.27733	1.04933	5.98225	2.2e-09	1.04e-07
Med25	437.447	6.27471	0.784896	7.99433	1.3e-15	2.06e-13
Fam117a	1812.34	6.27235	0.564329	11.1147	1.06e-28	8e-26
Crlf1	183.903	6.27166	1.14539	5.47556	4.36e-08	1.48e-06
Diap1	149.092	6.25638	1.31265	4.76621	1.88e-06	4.03e-05
Pold4	172.326	6.25612	1.09941	5.69042	1.27e-08	5.01e-07
Map4k2	269.973	6.2544	0.978331	6.39294	1.63e-10	9.46e-09
9330151L19Rik	97.0868	6.2441	1.39171	4.48665	7.24e-06	0.000131584
Ppapdc2	204.017	6.22534	1.17084	5.31699	1.06e-07	3.27e-06
Fhdc1	199.383	6.22078	1.06215	5.85676	4.72e-09	2.07e-07
Alas2	1151.83	6.21998	0.787923	7.89415	2.92e-15	4.12e-13
Cacul1	131.831	6.1772	1.1704	5.27787	1.31e-07	3.94e-06
Supt6	840.407	6.16223	0.635028	9.70388	2.9e-22	1.02e-19
Gorasp1	299.706	6.1394	0.943254	6.50875	7.58e-11	4.8e-09
Trim39	381.816	6.13075	0.946583	6.47672	9.37e-11	5.74e-09
Jmjd4	321.453	6.12694	1.29834	4.71905	2.37e-06	4.96e-05
Bcl2l1	274.632	6.11873	1.07771	5.67753	1.37e-08	5.33e-07
Usp32	883.659	6.11266	0.749559	8.155	3.49e-16	5.88e-14
Cyp4f18	226.516	6.10476	1.36727	4.46491	8.01e-06	0.000143827
Clcn2	299.539	6.07567	1.3953	4.35437	1.33e-05	0.000222927
Mettl13	149.848	6.0731	1.33013	4.56581	4.98e-06	9.56e-05
Mllt1	353.564	6.0713	1.28779	4.71452	2.42e-06	5.06e-05
Hspbap1	114.191	6.04732	1.2958	4.66686	3.06e-06	6.24e-05
Gm6225	169.265	6.02105	1.35119	4.45611	8.35e-06	0.000148907
Rpgr	138.745	6.01286	1.22919	4.89174	9.99e-07	2.28e-05
Fpgt	175.656	6.0037	1.17588	5.1057	3.3e-07	8.62e-06
Wbscr27	404.122	5.99693	1.03395	5.80004	6.63e-09	2.81e-07
Tmem154	169.394	5.99584	1.06126	5.64971	1.61e-08	6.16e-07
Zbtb40	110.604	5.99249	1.3138	4.56119	5.09e-06	9.75e-05
Rnf185	418.79	5.98341	1.28862	4.64325	3.43e-06	6.88e-05
Ipo13	324.622	5.97827	1.06939	5.59036	2.27e-08	8.24e-07
Hipk2	367.406	5.9515	1.01368	5.87116	4.33e-09	1.92e-07
2410016O06Rik	211.208	5.93115	1.3891	4.26977	1.96e-05	0.000309461
Necab3	137.162	5.91421	1.43033	4.13485	3.55e-05	0.000520819
Tspan15	529.782	5.89939	1.23319	4.78383	1.72e-06	3.73e-05
Fut1	67.5539	5.88792	1.40934	4.17779	2.94e-05	0.000439629
Mapkapk5	530.611	5.88557	0.760862	7.7354	1.03e-14	1.37e-12
2310047M10Rik	189.799	5.88519	1.32713	4.43453	9.23e-06	0.000161317
Armc9	738.007	5.87896	0.875876	6.71209	1.92e-11	1.4e-09
1300017J02Rik	349.467	5.87738	0.993966	5.91306	3.36e-09	1.51e-07
Capn5	689.227	5.85656	0.835849	7.00672	2.44e-12	2.05e-10
Metrn	150.734	5.84905	1.37203	4.26308	2.02e-05	0.000316216
Pycr1	123.821	5.84822	1.35195	4.32578	1.52e-05	0.00024839
Slc35f6	275.545	5.8372	1.28662	4.53686	5.71e-06	0.000107845
Lss	238.54	5.82709	1.05457	5.52557	3.28e-08	1.15e-06
Gpr155	144.35	5.82671	1.18744	4.90697	9.25e-07	2.14e-05
1810044D09Rik	101.281	5.80671	1.31956	4.40049	1.08e-05	0.000185088
Plxdc1	148.515	5.80516	1.19118	4.87344	1.1e-06	2.49e-05
Pitpnm1	150.241	5.80461	1.09357	5.30792	1.11e-07	3.41e-06
Rasgrp3	315.297	5.80425	0.998837	5.81101	6.21e-09	2.65e-07
Zfp324	164.189	5.80098	1.24412	4.66272	3.12e-06	6.34e-05
Entpd1	437.105	5.7999	0.847304	6.84512	7.64e-12	5.9e-10
Cerkl	76.8253	5.79986	1.42264	4.07684	4.57e-05	0.000645777
Zfp760	90.6414	5.79074	1.30471	4.43834	9.07e-06	0.000159227
Ddhd1	175.817	5.77832	1.17976	4.89788	9.69e-07	2.23e-05
Fam46c	448.18	5.76388	1.33874	4.30546	1.67e-05	0.000268814
Ptpn18	187.703	5.72148	1.285	4.45252	8.49e-06	0.000150943
Scd1	409.813	5.7136	0.83319	6.85751	7.01e-12	5.45e-10
E2f1	534.216	5.70681	0.696297	8.19594	2.49e-16	4.45e-14
Gm867	175.613	5.70609	1.1818	4.82829	1.38e-06	3.09e-05
Ptprcap	75.3865	5.70578	1.28772	4.43091	9.38e-06	0.000163396
Mrm1	169.069	5.7035	1.25634	4.53978	5.63e-06	0.000106721
Zranb3	223.652	5.69204	1.41117	4.03357	5.49e-05	0.000749958
Them6	122.4	5.68787	1.27613	4.45713	8.31e-06	0.000148434
Pbx3	274.519	5.67111	1.39133	4.07605	4.58e-05	0.000646473
F8	158.456	5.64461	1.09566	5.1518	2.58e-07	6.99e-06
Zfp53	105.979	5.64125	1.36444	4.13449	3.56e-05	0.000520965
Snx22	124.483	5.6372	1.38166	4.08004	4.5e-05	0.000639477
Pgam2	313.284	5.62898	1.46089	3.8531	0.00011663	0.00142176
Pld4	232.945	5.62551	1.29	4.36085	1.3e-05	0.000217393
Igflr1	99.1066	5.62127	1.25393	4.48292	7.36e-06	0.000133694
Hist1h1d	61.0797	5.61809	1.43042	3.92758	8.58e-05	0.00109697
Man2c1os	57.7689	5.59755	1.43017	3.91389	9.08e-05	0.00115067
Btbd9	214.797	5.58183	1.37437	4.06136	4.88e-05	0.00068339
Rhebl1	166.285	5.55282	1.41409	3.92678	8.61e-05	0.00109939
Hyi	90.6747	5.5511	1.34693	4.12129	3.77e-05	0.000547459
Pdxp	117.914	5.54815	1.45402	3.81574	0.000135776	0.00160652
Rnf168	335.722	5.54516	1.21266	4.57272	4.81e-06	9.28e-05
Oma1	139.599	5.54277	1.40316	3.9502	7.81e-05	0.00101557
4933427D14Rik	89.9918	5.53473	1.23628	4.47692	7.57e-06	0.00013687
Trim10	1751.24	5.5295	0.927543	5.96145	2.5e-09	1.17e-07
Evi2a	171.112	5.52584	1.3629	4.05447	5.02e-05	0.000698649
Qsox1	369.446	5.52554	1.21194	4.55927	5.13e-06	9.83e-05
Zbtb26	58.4027	5.52115	1.43752	3.84075	0.00012266	0.00147296
Specc1l	530.364	5.49186	1.06885	5.13811	2.78e-07	7.42e-06
Hexdc	105.553	5.48026	1.18648	4.61894	3.86e-06	7.58e-05
Sos1	212.335	5.45667	1.0533	5.18057	2.21e-07	6.13e-06
Prdm1	245.668	5.44526	1.37173	3.96964	7.2e-05	0.000945999
Hist1h1e	72.4825	5.44387	1.33235	4.08592	4.39e-05	0.000627439
Smg6	497.704	5.44314	0.971991	5.59999	2.14e-08	7.95e-07
Tpk1	235.79	5.44068	1.199	4.53768	5.69e-06	0.000107605
Ccdc171	77.5121	5.43592	1.34441	4.04335	5.27e-05	0.00072726
Tgfb1	328.159	5.43086	0.988228	5.49555	3.89e-08	1.34e-06
A430033K04Rik	94.1964	5.41993	1.38356	3.91737	8.95e-05	0.00113673
Naip2	381.283	5.41578	1.38999	3.89628	9.77e-05	0.00122249
Dak	161.615	5.39589	1.02907	5.24346	1.58e-07	4.6e-06
BC061194	47.3355	5.38534	1.44214	3.73427	0.00018826	0.0021207
Habp4	137.623	5.37404	1.1161	4.81501	1.47e-06	3.25e-05
Nek7	257.72	5.37056	0.994578	5.39984	6.67e-08	2.16e-06
1700052K11Rik	98.2164	5.36715	1.38497	3.87529	0.000106498	0.00131819
Clstn3	71.4906	5.35333	1.34661	3.97543	7.03e-05	0.00092761
Ctss	1286.32	5.34494	1.42786	3.74332	0.000181608	0.00206225
Nrarp	261.796	5.33885	1.38968	3.84179	0.000122139	0.00146827
Espl1	855.96	5.32832	0.714832	7.45395	9.06e-14	1.03e-11
Madd	82.2167	5.31939	1.2692	4.19115	2.78e-05	0.000417278
Eda	171.065	5.30111	1.47582	3.59197	0.000328186	0.00342651
Ptpn4	168.927	5.28417	1.40267	3.76721	0.000165082	0.00189752
Mcoln1	181.312	5.27466	1.24956	4.2212	2.43e-05	0.000371288
Trim58	56.8888	5.26848	1.45852	3.61221	0.000303598	0.00320841
Pomt1	358.767	5.26737	1.18468	4.44623	8.74e-06	0.000154212
Aldh3b2	64.1489	5.25337	1.46303	3.59076	0.00032972	0.00343616
Aldh3b1	213.525	5.25287	1.35395	3.87966	0.000104603	0.00129902
Parvb	438.384	5.25171	0.796884	6.5903	4.39e-11	2.86e-09
Elk4	120.749	5.25117	1.47502	3.56007	0.000370759	0.00373608
Sympk	480.658	5.24842	1.02432	5.12379	2.99e-07	7.95e-06
Dhx34	86.2768	5.24112	1.28764	4.07032	4.69e-05	0.000660003
Helz2	276.239	5.23955	1.01508	5.16173	2.45e-07	6.68e-06
Nphp1	255.643	5.23068	1.02288	5.11368	3.16e-07	8.3e-06
Atf5	174.926	5.22834	1.40741	3.71487	0.000203312	0.0022676
Tom1l2	135.557	5.22809	1.32388	3.94907	7.85e-05	0.0010192
C87436	224.692	5.21264	1.12217	4.64516	3.4e-06	6.83e-05
Cadm3	48.6058	5.21007	1.32285	3.93852	8.2e-05	0.00105533
Rnf41	334.261	5.20955	1.16984	4.45322	8.46e-06	0.000150687
Edem1	8810.94	5.18023	0.451657	11.4694	1.88e-30	1.63e-27
Ctc1	445.824	5.1673	1.01168	5.10765	3.26e-07	8.55e-06
Ccrl2	90.7968	5.15503	1.23882	4.16125	3.17e-05	0.000467753
Gp5	163.011	5.1412	1.30636	3.93552	8.3e-05	0.00106495
Klhdc8b	840.062	5.1384	1.0179	5.04805	4.46e-07	1.13e-05
Zfp84	96.526	5.13715	1.33512	3.84771	0.000119225	0.00144557
Chrnb1	91.7281	5.12745	1.14532	4.47688	7.57e-06	0.00013687
Fam185a	84.482	5.10318	1.41626	3.60328	0.000314232	0.00329914
Pus3	229	5.09123	1.39098	3.66018	0.000252037	0.00273529
Itprip	147.598	5.09075	1.3659	3.72702	0.000193755	0.00217608
Atp6v0a1	730.102	5.08296	0.585402	8.68286	3.86e-18	8.06e-16
Ly6a	4841.26	5.08239	1.32898	3.82429	0.000131147	0.00155993
Pex14	435.421	5.07125	1.07264	4.7278	2.27e-06	4.78e-05
Dph2	306.619	5.05282	1.41709	3.56564	0.000362968	0.003674
Adam8	229.849	5.03579	1.49425	3.37011	0.000751382	0.00663996
B4galnt1	709.012	5.02673	0.629369	7.98694	1.38e-15	2.13e-13
Katnal1	155.088	5.02134	1.12359	4.46901	7.86e-06	0.000141324
Tmem63b	116.436	5.01325	1.49026	3.36402	0.00076817	0.00674077
Rhbdd3	918.607	5.01237	1.06125	4.72306	2.32e-06	4.87e-05
Pou5f2	52.2015	5.01181	1.47711	3.39299	0.000691338	0.00619676
Fam132b	33.0309	4.99256	1.46516	3.40751	0.000655595	0.0059473
1700008J07Rik	130.347	4.98836	1.49298	3.3412	0.000834174	0.00715311
Atp6v0a4	35.4857	4.98579	1.46823	3.39579	0.000684314	0.00615337
Poli	741.681	4.98301	1.05006	4.74547	2.08e-06	4.43e-05
Zgpat	105.062	4.97921	1.38704	3.58981	0.000330914	0.00344224
Jade2	145.074	4.97344	1.29767	3.83258	0.000126805	0.00151789
Qsox2	99.7014	4.96587	1.22943	4.03916	5.36e-05	0.000736756
Gpr137	82.2465	4.96019	1.35151	3.67011	0.000242442	0.00265158
Rassf7	200.138	4.95814	1.42719	3.47405	0.000512671	0.0048825
Tspyl2	52.1332	4.95739	1.48136	3.34652	0.00081834	0.00704935
Lins	215.963	4.9378	1.37601	3.58848	0.000332608	0.00344854
Tatdn2	43.0826	4.93275	1.47866	3.33597	0.000850034	0.00725585
Twf2	276.689	4.93042	1.37935	3.57444	0.000350972	0.00358799
Fam73b	235.806	4.92978	1.12599	4.37818	1.2e-05	0.000203226
E430025E21Rik	302.721	4.927	0.871306	5.65473	1.56e-08	6.01e-07
Tmem245	104.624	4.91648	1.40427	3.5011	0.000463339	0.00448464
Snupn	225.868	4.91208	1.25904	3.90146	9.56e-05	0.00120195
Gpd1l	241.361	4.90688	1.12104	4.37706	1.2e-05	0.000203681
Car13	93.9971	4.90324	1.4484	3.38527	0.000711072	0.00634842
Dusp8	337.408	4.90132	1.21472	4.03493	5.46e-05	0.000747436
Srxn1	145.459	4.89169	1.12084	4.36431	1.28e-05	0.000214623
Zfp282	107.377	4.8864	1.41172	3.46132	0.000537536	0.00506794
Slc17a5	98.1711	4.88329	1.14369	4.26977	1.96e-05	0.000309461
Smc2os	34.6745	4.88239	1.47669	3.3063	0.000945377	0.00789051
Dnm2	4411.72	4.87894	0.571998	8.52965	1.47e-17	2.9e-15
Tbc1d10c	131.309	4.8724	1.42774	3.41266	0.000643327	0.00586866
Ercc2	26.0224	4.86587	1.46799	3.31466	0.000917558	0.00770967
Klc2	32.7295	4.86396	1.47646	3.29433	0.000986565	0.00811955
Rbm42	1558.19	4.86306	0.548271	8.86981	7.33e-19	1.76e-16
Nrip1	296.137	4.86298	0.9614	5.05822	4.23e-07	1.08e-05
Zfp41	132.256	4.85746	1.46577	3.31393	0.000919959	0.00771835
Lcat	181.632	4.85487	1.50359	3.22885	0.00124289	0.00981435
Hsd11b1	744.51	4.85054	1.3168	3.68357	0.000229987	0.00253503
Upp1	227.376	4.84805	1.3151	3.68645	0.000227406	0.00250903
Prg2	115.42	4.84657	1.46566	3.30675	0.000943854	0.00788363
Tnfrsf13c	89.7323	4.84435	1.15017	4.21187	2.53e-05	0.000384979
Rsad2	138.043	4.84019	1.03286	4.68619	2.78e-06	5.74e-05
Ganc	98.9512	4.83023	1.45282	3.32474	0.000885023	0.0074809
Erf	42.2218	4.82183	1.36159	3.54132	0.000398134	0.00397288
Pou2f1	127.046	4.81944	1.17529	4.10065	4.12e-05	0.000594075
BC053749	112.875	4.81786	1.46737	3.28334	0.00102584	0.00838218
E2f7	52.3892	4.80931	1.39635	3.44421	0.000572734	0.00531929
Cdc37l1	169.617	4.80921	1.36442	3.52474	0.000423898	0.00417091
Lax1	203.672	4.80632	1.50704	3.18925	0.00142644	0.0109792
Zdhhc12	228.186	4.7983	0.937956	5.1157	3.13e-07	8.23e-06
Smox	657.481	4.79365	0.721663	6.64251	3.08e-11	2.12e-09
Cep83os	80.7771	4.78378	1.50113	3.18679	0.00143863	0.0110354
D3Ertd254e	85.6232	4.77261	1.45689	3.2759	0.00105327	0.0085752
Zfp598	586.967	4.75978	1.0477	4.54308	5.54e-06	0.000105415
2410089E03Rik	63.312	4.75376	1.2276	3.8724	0.00010777	0.00133102
Ncf4	222.965	4.74768	1.34944	3.51827	0.000434372	0.00425541
Zfp1	94.7597	4.73578	1.34972	3.5087	0.0004503	0.00438478
Hist1h3e	35.7613	4.71384	1.49174	3.15995	0.00157796	0.0119017
Pnpla6	728.293	4.70041	0.770761	6.09839	1.07e-09	5.39e-08
Slc25a40	170.312	4.6933	1.23435	3.80225	0.000143386	0.00167794
Ppp1r16a	253.975	4.68918	1.14726	4.08728	4.36e-05	0.000625363
Polg	445.923	4.68689	0.756658	6.19419	5.86e-10	3.1e-08
Glb1	423.004	4.68466	1.17601	3.98351	6.79e-05	0.000899754
Capn1	405.325	4.66056	1.05928	4.39973	1.08e-05	0.000185454
Agpat4	713.976	4.66001	0.952053	4.89469	9.85e-07	2.25e-05
Dync2h1	57.4022	4.65788	1.34541	3.46205	0.000536068	0.00505833
Arel1	475.947	4.65658	0.823422	5.65516	1.56e-08	6.01e-07
Vps37b	528.948	4.65194	1.02231	4.5504	5.35e-06	0.000101986
Pex1	103.459	4.64566	1.51236	3.07178	0.00212783	0.0151081
Zbtb9	48.2863	4.62805	1.41594	3.26853	0.00108109	0.0087764
Spryd3	205.055	4.6231	1.22468	3.77495	0.00016004	0.00184898
Snx20	232.591	4.6114	1.28526	3.58792	0.000333329	0.00344854
Zbtb39	72.8627	4.60604	1.39933	3.2916	0.000996187	0.00816946
Zfp507	145.999	4.59877	1.43292	3.20936	0.0013303	0.0103309
Coro2b	115.662	4.59842	1.48853	3.08923	0.00200676	0.0144129
Fam171a1	133.796	4.59319	1.26586	3.6285	0.000285067	0.00304396
Pask	429.03	4.58471	1.31537	3.4855	0.000491222	0.00471775
Nup214	869.719	4.57281	0.884617	5.16925	2.35e-07	6.43e-06
Mbd4	349.886	4.57046	1.18964	3.84189	0.000122092	0.00146827
Plvap	311.998	4.56525	0.856298	5.33138	9.75e-08	3.04e-06
BC027231	295.124	4.56003	1.18938	3.83395	0.0001261	0.00151106
Dot1l	482.75	4.55721	0.863081	5.28017	1.29e-07	3.9e-06
Tmem189	69.8051	4.5567	1.40197	3.25022	0.00115317	0.00927116
Ppm1m	84.759	4.54849	1.37603	3.30552	0.000947997	0.00790161
Elmsan1	220.445	4.53959	1.11921	4.05608	4.99e-05	0.000695562
Sppl2b	1993.54	4.53825	0.51708	8.77667	1.68e-18	3.8e-16
Cxcl10	287.616	4.53611	1.24138	3.65409	0.000258093	0.00278493
Gca	49.2679	4.53012	1.51176	2.9966	0.00273012	0.0183571
Gatad2b	48.1244	4.52565	1.44213	3.13816	0.00170011	0.0126204
Atp13a2	90.3655	4.5195	1.51903	2.97524	0.00292755	0.0192372
Ccnd1	175.032	4.51364	1.30789	3.45109	0.00055833	0.00521601
Ttll4	36.8196	4.51352	1.41238	3.19568	0.00139503	0.0107595
Tjap1	169.017	4.50418	1.46874	3.06669	0.00216446	0.0153307
Klf2	664.076	4.50294	0.78691	5.72231	1.05e-08	4.26e-07
BC037034	137.37	4.49923	1.04008	4.32585	1.52e-05	0.00024839
Ift88	86.3484	4.49256	1.48067	3.03414	0.00241224	0.0167387
Tcirg1	249.334	4.49238	1.20627	3.72418	0.000195954	0.0021964
Hist1h2be	32.0149	4.49158	1.39564	3.21829	0.00128956	0.010091
Upb1	112.275	4.48774	1.49702	2.99778	0.00271952	0.0183186
Sfxn3	184.049	4.48705	1.32526	3.3858	0.000709715	0.00634132
AI427809	54.7856	4.48162	1.51649	2.95525	0.00312412	0.0202109
Trim23	89.5151	4.48043	1.44463	3.10144	0.00192584	0.0139921
Caskin2	182.652	4.46832	1.41297	3.16236	0.00156497	0.0118275
Rab35	601.484	4.45749	0.627257	7.10632	1.19e-12	1.08e-10
Ccnd3	6852.15	4.44943	0.499449	8.90867	5.16e-19	1.27e-16
Mir7079	16.8952	4.44141	1.49259	2.97564	0.00292374	0.0192241
Fam126b	215.193	4.43969	1.24576	3.56384	0.000365474	0.00368943
Cep290	582.566	4.43819	0.816118	5.43817	5.38e-08	1.76e-06
Klc4	99.0354	4.43781	1.36587	3.24907	0.00115783	0.00929229
Sez6l2	126.055	4.43286	1.52627	2.90437	0.00367992	0.022938
Zdhhc9	34.7491	4.42887	1.51327	2.9267	0.00342584	0.0217266
Sf3a2	861.672	4.42848	0.839756	5.27354	1.34e-07	4.02e-06
Tssk6	72.0625	4.42611	1.48386	2.98283	0.00285593	0.0189712
Naga	164.334	4.42601	1.20745	3.66558	0.000246778	0.00269117
Mef2b	274.835	4.41413	1.50814	2.92688	0.00342386	0.0217262
Kcng2	32.9367	4.4098	1.40074	3.1482	0.00164277	0.0122756
Il1rl1	748.219	4.40961	0.924849	4.76793	1.86e-06	4.01e-05
Rundc1	164.17	4.40862	1.01879	4.3273	1.51e-05	0.000247753
Parp16	290.28	4.40507	1.2561	3.50694	0.00045329	0.00441004
Tes	123.002	4.39739	1.34144	3.27812	0.001045	0.00851405
Lonrf2	64.6141	4.38986	1.4815	2.96311	0.00304544	0.019827
Zfp60	63.0037	4.38504	1.47359	2.97575	0.00292269	0.0192241
Susd1	72.7988	4.37419	1.5262	2.86606	0.00415614	0.025115
H2-Q5	98.6406	4.36885	1.49847	2.91553	0.0035508	0.0223058
Gm3414	34.6887	4.36827	1.41647	3.08391	0.00204302	0.014636
Ttbk2	34.8222	4.36639	1.41741	3.08053	0.00206629	0.0147559
Specc1	285.408	4.35635	0.945612	4.60691	4.09e-06	7.97e-05
Ralgps2	79.8497	4.35498	1.52807	2.84998	0.0043722	0.0260438
Tmco4	46.3586	4.35355	1.46244	2.97691	0.00291166	0.0191887
Zfp346	381.87	4.34997	1.04482	4.16338	3.14e-05	0.000464629
Kifc5b	65.5358	4.34921	1.42108	3.0605	0.00220968	0.0155825
Slc39a14	84.8516	4.34581	1.35257	3.213	0.00131355	0.010229
Ubald1	296.889	4.34577	1.13344	3.83414	0.000126005	0.00151106
Snora62	33.1169	4.3441	1.51857	2.86065	0.00422773	0.0254182
Cacna1g	57.072	4.34021	1.4718	2.94892	0.00318884	0.0204885
Kif13a	131.957	4.34	1.26652	3.4267	0.000610955	0.00562378
Kctd4	21.9507	4.31901	1.51181	2.85684	0.00427883	0.025623
Bik	36.9497	4.31808	1.52224	2.83667	0.0045587	0.027012
Icmt	214.41	4.31634	1.18659	3.63761	0.000275181	0.00294957
Iffo1	101.085	4.30194	1.36478	3.1521	0.00162099	0.0121774
Zdhhc7	418.924	4.29863	1.30119	3.30362	0.000954461	0.00793695
Bloc1s3	73.6684	4.29476	1.20363	3.56816	0.000359494	0.00364866
Zfp580	39.2652	4.29297	1.52482	2.8154	0.0048717	0.0285665
Myo5b	162.261	4.28774	1.52158	2.81795	0.00483309	0.0283696
4632415L05Rik	50.843	4.28507	1.33071	3.22013	0.00128131	0.0100543
Zfp65	73.1595	4.27982	1.53195	2.79371	0.00521068	0.0300575
Rhbdf2	58.9733	4.27763	1.25695	3.40317	0.00066609	0.00602312
Paqr7	40.7775	4.27592	1.46152	2.92567	0.00343718	0.0217574
Ldlrap1	426.196	4.27275	0.982311	4.34969	1.36e-05	0.000227404
Tspan33	9650.48	4.27257	0.592011	7.21705	5.31e-13	5.03e-11
Fam169a	18.8944	4.26809	1.51206	2.8227	0.00476214	0.0279968
Prr12	177.682	4.26549	1.13095	3.77162	0.000162194	0.00187004
Zdhhc24	223.206	4.25702	1.13038	3.766	0.000165887	0.00190482
Zbtb44	218.53	4.2541	1.0802	3.93825	8.21e-05	0.00105533
Nsmf	88.3168	4.25064	1.29816	3.27435	0.00105904	0.00861596
Isg15	55.5975	4.24899	1.41516	3.00249	0.00267784	0.0180919
Serpini1	141.897	4.23204	1.52296	2.77882	0.00545569	0.0310072
Gprc5b	78.2521	4.22945	1.53537	2.75468	0.00587496	0.0329418
Clcn7	782.381	4.22153	0.897284	4.70478	2.54e-06	5.28e-05
Recql4	394.34	4.21804	1.23232	3.42286	0.00061967	0.00568724
Bbs1	49.8382	4.21309	1.47718	2.85212	0.0043429	0.0259241
Ino80b	433.816	4.20488	0.821384	5.11926	3.07e-07	8.12e-06
Irf7	602.71	4.19766	1.03023	4.07447	4.61e-05	0.000650041
Tmem14a	66.3926	4.18539	1.49817	2.79367	0.00521129	0.0300575
Nox1	104.488	4.18479	1.53944	2.71838	0.00656028	0.0358053
Sox12	409.805	4.18414	1.11444	3.75446	0.000173715	0.00197859
Srsf4	171.376	4.17824	1.16571	3.5843	0.000337981	0.00348729
Zfp563	66.9107	4.17544	1.45901	2.86182	0.00421211	0.0253903
Tpd52	153.522	4.17277	1.40002	2.98051	0.00287765	0.0190386
Cep152	392.036	4.16924	1.07151	3.89098	9.98e-05	0.00124673
BC005561	317.313	4.16874	1.12196	3.71559	0.000202734	0.00226563
Helz	86.2245	4.16837	1.40424	2.96841	0.00299345	0.0195676
Popdc2	136.89	4.16191	1.52481	2.72946	0.0063438	0.0349216
Tbc1d17	176.692	4.16078	1.4724	2.82586	0.00471543	0.0278092
Npm3-ps1	45.4374	4.15786	1.47692	2.81523	0.00487427	0.0285667
Orai1	105.362	4.15673	1.35359	3.07089	0.0021342	0.0151353
Abcc1	475.109	4.12775	1.01396	4.07093	4.68e-05	0.000659198
Strip2	145.915	4.12622	1.5308	2.69546	0.00702908	0.0377428
Eps8l1	73.0779	4.10516	1.54213	2.66201	0.00776761	0.0405498
Galm	71.676	4.09801	1.54243	2.65686	0.00788721	0.0409844
Rundc3a	59.14	4.09778	1.54122	2.65879	0.00784208	0.0408063
Zbtb48	116.872	4.09749	1.41541	2.89492	0.00379251	0.0234068
Ralgapa2	108.855	4.09648	1.42839	2.8679	0.00413201	0.025019
Hk1os	45.1425	4.09406	1.53929	2.65971	0.00782079	0.0407143
Trpt1	64.7858	4.09116	1.54221	2.65278	0.00798308	0.0411978
2006-09-01	162.146	4.09109	1.47651	2.77078	0.00559221	0.0316396
Trp53i11	244.627	4.08602	1.37027	2.98191	0.00286455	0.0189892
Pigg	39.4549	4.08429	1.53858	2.65459	0.00794048	0.041072
Eftud1	471.911	4.08071	0.99465	4.10266	4.08e-05	0.000589677
Entpd6	370.048	4.07913	1.04529	3.90238	9.52e-05	0.00120032
Il10	132.479	4.07782	1.53016	2.66495	0.0076999	0.0402578
Rassf5	58.5018	4.07771	1.26785	3.21623	0.00129886	0.0101356
Vwf	117.767	4.074	1.29929	3.13557	0.00171518	0.0126822
Brpf1	558.745	4.06801	0.661381	6.15078	7.71e-10	4.01e-08
Fn3k	235.008	4.05611	1.18715	3.41667	0.00063391	0.00579643
N4bp2	26.0541	4.05177	1.53553	2.63867	0.0083232	0.0424287
Lipe	100.665	4.04078	1.34597	3.00213	0.00268101	0.0181024
Tmem81	53.997	4.03881	1.50825	2.67781	0.00741048	0.0392303
Ncoa4	48.0545	4.03098	1.29017	3.12439	0.00178173	0.013097
Zscan12	85.3849	4.02807	1.35632	2.96985	0.00297944	0.01951
Alkbh4	112.739	4.02296	1.33264	3.0188	0.0025378	0.0173959
Zfp953	25.2472	4.02191	1.5371	2.61656	0.00888209	0.0447118
D130020L05Rik	49.6323	4.01219	1.45768	2.75244	0.00591532	0.0330854
Slc22a17	75.5729	3.99991	1.41507	2.82664	0.00470385	0.0277554
Rest	212.099	3.99974	1.26098	3.17194	0.00151426	0.0115059
Dgka	53.3362	3.99755	1.39733	2.86086	0.00422494	0.0254182
1700086O06Rik	241.136	3.99097	1.16953	3.41246	0.000643804	0.00586866
Epn1	878.834	3.99055	0.599569	6.65569	2.82e-11	1.97e-09
Slc25a47	56.135	3.98685	1.5473	2.57666	0.00997614	0.0491012
Aldh16a1	526.472	3.98525	1.12368	3.5466	0.000390238	0.00391488
A230056P14Rik	27.0555	3.9845	1.44936	2.74915	0.00597506	0.0333538
Gm15706	9.97354	3.98374	1.51746	2.62527	0.0086581	0.0437797
Fgf11	21.0378	3.97629	1.53741	2.58635	0.00969988	0.0480561
Zfp85	36.1579	3.97324	1.48215	2.68073	0.0073461	0.0390474
Arsg	46.6956	3.96301	1.45001	2.73309	0.00627437	0.0345965
Trit1	94.0836	3.95876	1.3565	2.91835	0.00351884	0.0221667
Ambra1	173.287	3.95728	1.36895	2.89074	0.00384333	0.0235799
Garem	127.08	3.95534	1.32506	2.98503	0.00283547	0.0188518
Ggta1	117.51	3.94931	1.30613	3.02368	0.00249717	0.0172011
Zbtb5	362.394	3.94771	1.10021	3.58813	0.000333062	0.00344854
Rps6kb2	286.173	3.94695	0.956812	4.12511	3.71e-05	0.000539854
Pfkfb4	75.1142	3.94403	1.31238	3.00524	0.00265368	0.0179933
AI182371	57.8064	3.94361	1.54992	2.5444	0.0109467	0.052615
Alg10b	125.394	3.94166	1.53859	2.56186	0.0104112	0.0506676
Arfgap1	854.727	3.93697	1.03795	3.79303	0.000148818	0.00173714
Mfsd4	33.6399	3.93612	1.54623	2.54562	0.0109084	0.0524759
Camta2	243.316	3.93012	1.17546	3.34348	0.000827338	0.0071079
Pqlc2	237.946	3.92159	1.15304	3.40109	0.000671185	0.00605462
Pitpnm2	149.555	3.92079	1.09236	3.58928	0.000331587	0.00344606
9430015G10Rik	402.811	3.90966	0.840368	4.65232	3.28e-06	6.61e-05
Ndor1	401.151	3.90931	0.991818	3.94156	8.1e-05	0.00104804
Mon1a	74.5394	3.90009	1.4635	2.66491	0.00770096	0.0402578
Cecr5	352.581	3.89467	0.89845	4.33488	1.46e-05	0.000240153
Bhlha15	110.993	3.89242	1.54191	2.52441	0.0115892	0.0550463
Pim2	30.815	3.87189	1.54931	2.4991	0.0124508	0.058059
Nfkbil1	41.7975	3.86987	1.45117	2.66672	0.00765944	0.0401524
Pign	543.358	3.86646	1.10383	3.50276	0.000460472	0.00446456
Fam212b	30.6261	3.86609	1.5496	2.49489	0.0125996	0.0584902
Fkrp	97.6952	3.86239	1.49874	2.57709	0.00996352	0.0490605
Zfpm1	1054.65	3.86105	0.701043	5.50758	3.64e-08	1.26e-06
Slc6a9	347.18	3.85904	1.0886	3.54495	0.000392688	0.00392897
Lrrc47	394.245	3.85591	1.24879	3.08771	0.00201708	0.0144777
Rxrb	1246.74	3.85208	0.472069	8.15999	3.35e-16	5.72e-14
Chtf8	910.772	3.84693	0.763747	5.03692	4.73e-07	1.19e-05
Ryr1	40.6794	3.84253	1.50693	2.5499	0.0107753	0.0519419
Znf41-ps	11.9263	3.841	1.53575	2.50105	0.0123824	0.0579323
Traf7	2140	3.83852	0.389034	9.8668	5.8e-23	2.18e-20
Strip1	58.0463	3.83846	1.40533	2.73136	0.0063074	0.0347616
Slc35a5	31.9762	3.82939	1.41451	2.70722	0.00678498	0.0367471
Fam89b	1039.68	3.82854	0.684454	5.59357	2.22e-08	8.14e-07
Fv1	31.8798	3.82603	1.5524	2.46458	0.0137173	0.0619563
Bcl7a	273.207	3.8227	1.04906	3.64392	0.000268518	0.00288913
Tmem161a	608.271	3.81968	0.764874	4.99387	5.92e-07	1.43e-05
Zwilch	704.907	3.8125	1.05294	3.6208	0.000293689	0.0031183
Wdr6	297.004	3.8105	1.30747	2.91441	0.00356362	0.0223365
Zfp810	44.7191	3.80683	1.47798	2.5757	0.0100037	0.0492154
Mvb12a	772.308	3.80093	0.957596	3.96924	7.21e-05	0.000946483
Dolpp1	821.072	3.79956	0.718253	5.29	1.22e-07	3.73e-06
Lmf2	565.029	3.79868	1.01704	3.73503	0.000187696	0.00211646
Sh3yl1	7.90371	3.79763	1.52724	2.4866	0.0128969	0.0594689
Rom1	75.9163	3.79351	1.51604	2.50226	0.0123404	0.0578586
Crebbp	815.318	3.78576	0.965787	3.91987	8.86e-05	0.00112627
Tbrg3	13.3008	3.78358	1.54305	2.45202	0.0142056	0.0634636
Filip1	200.126	3.78348	1.56186	2.42242	0.0154177	0.0673575
Tgif2	30.9791	3.77821	1.40761	2.68413	0.00727193	0.0387882
Slc7a6os	474.567	3.77811	0.968234	3.90206	9.54e-05	0.00120032
Dzip3	90.1773	3.77749	1.28607	2.93723	0.00331163	0.0211329
Cbx7	309.18	3.77596	1.08347	3.48506	0.000492025	0.00471775
Spi1	10.4372	3.77406	1.53791	2.45403	0.0141267	0.0633118
Tst	123.485	3.77286	1.39008	2.71413	0.00664506	0.0361804
Ikzf3	25.352	3.76939	1.55362	2.4262	0.015258	0.0668151
BC020402	27.2851	3.76781	1.48522	2.53687	0.0111848	0.0534406
Gba	701.15	3.76427	0.998702	3.76916	0.000163797	0.00188467
Rptor	253.729	3.76093	1.26681	2.96883	0.00298939	0.0195616
Itga2b	45.5867	3.75904	1.55876	2.41156	0.0158843	0.0686776
Gm20199	22.7605	3.75531	1.55336	2.41754	0.0156256	0.06795
Atl1	53.7356	3.75194	1.40161	2.67689	0.007431	0.0392994
Erc1	131.62	3.75164	1.39565	2.68809	0.0071862	0.0384401
Ppp1r13b	82.5093	3.7487	1.46644	2.55632	0.0105785	0.0512414
Vapb	80.825	3.74755	1.30678	2.86778	0.0041336	0.025019
Atp7b	126.365	3.7453	1.25004	2.99614	0.00273419	0.0183619
2310014L17Rik	14.9879	3.74331	1.54821	2.41783	0.0156135	0.0679234
Insl6	63.9174	3.73993	1.51157	2.47419	0.0133537	0.0609593
Ncln	1517.49	3.73289	0.882609	4.22938	2.34e-05	0.000359503
3110001I22Rik	36.5912	3.7257	1.45805	2.55526	0.010611	0.0513296
Ankle1	2134.91	3.71394	0.817863	4.54102	5.6e-06	0.000106272
Myl4	27.7894	3.71273	1.50384	2.46884	0.0135553	0.0615089
Kctd1	31.7326	3.71217	1.55902	2.38109	0.0172613	0.0730076
Plcg2	315.049	3.70839	1.17619	3.15289	0.00161664	0.0121528
Pdik1l	577.336	3.70644	0.991816	3.73702	0.000186213	0.00210606
Zkscan5	302.445	3.70621	1.19562	3.09983	0.00193634	0.0140503
Gga1	398.137	3.70449	1.00598	3.68247	0.000230981	0.00254101
Exo1	960.247	3.69954	0.735256	5.03163	4.86e-07	1.22e-05
Trappc9	327.801	3.6937	1.09236	3.3814	0.000721184	0.00642344
Ap2a1	1185.47	3.69329	0.907428	4.07006	4.7e-05	0.000660003
Bbs7	34.0607	3.69188	1.45417	2.53882	0.0111226	0.0532564
Exoc8	554.899	3.67565	0.688461	5.33894	9.35e-08	2.93e-06
Gm16793	44.0652	3.67374	1.56313	2.35025	0.0187611	0.0780914
Ube2z	788.672	3.66563	0.99432	3.68657	0.000227293	0.00250903
Adck4	80.7339	3.66325	1.33084	2.75258	0.00591272	0.0330854
Nipal3	45.2343	3.66199	1.48775	2.46142	0.0138389	0.062369
Cbl	29.0476	3.66059	1.50509	2.43214	0.01501	0.0660369
Oxld1	127.506	3.65935	1.54559	2.3676	0.0179039	0.075078
Tmem115	162.61	3.65682	1.12532	3.24959	0.00115571	0.00928192
BC037704	53.2877	3.65564	1.50375	2.43103	0.0150562	0.0661884
Phka1	26.3572	3.65522	1.41489	2.58339	0.00978335	0.0483847
Mob3c	335.541	3.65349	1.25712	2.90623	0.00365809	0.0228524
Tmem104	93.1064	3.6532	1.49488	2.44381	0.0145331	0.0644671
Fam3a	68.2523	3.65066	1.38884	2.62856	0.00857476	0.0434948
Il3ra	30.7394	3.63849	1.34856	2.69807	0.00697432	0.0374884
Slc46a1	69.2702	3.63798	1.55028	2.34667	0.0189423	0.0786274
Vpreb3	73.2226	3.63759	1.54882	2.34862	0.0188433	0.0782884
Rhof	23.0554	3.63615	1.56067	2.32987	0.0198132	0.0812709
Tmem110	210.197	3.62989	1.3673	2.65478	0.00793594	0.0410703
Suox	806.035	3.62525	1.08416	3.34382	0.000826347	0.00710746
Klf5	16.8966	3.6236	1.44884	2.50104	0.0123831	0.0579323
Gm15800	2130.59	3.62313	0.496808	7.29282	3.04e-13	2.98e-11
Phldb1	67.1792	3.6132	1.48035	2.44077	0.0146561	0.0649256
Pigv	161.297	3.60518	1.29392	2.78625	0.0053321	0.0305978
Hepacam2	125.93	3.60431	1.56964	2.29627	0.0216604	0.086734
Zbtb49	94.1183	3.6032	1.54515	2.33195	0.0197034	0.0809381
A330069E16Rik	14.1572	3.60167	1.55712	2.31303	0.0207209	0.0839527
E2f2	1793.71	3.59074	0.88082	4.07659	4.57e-05	0.000645777
Gba2	162.119	3.58995	1.48296	2.4208	0.0154863	0.0674838
C920021L13Rik	22.1537	3.58708	1.56322	2.29467	0.0217519	0.0870076
Hs3st3b1	34.7902	3.58499	1.48422	2.4154	0.0157181	0.0682653
Supt5	1211.92	3.58264	0.504942	7.09515	1.29e-12	1.17e-10
Tor4a	93.8664	3.58033	1.55754	2.29871	0.0215213	0.0863302
Mtmr14	215.897	3.57849	1.11731	3.20276	0.00136115	0.0105487
Lig4	78.3336	3.57721	1.55449	2.30121	0.0213796	0.0858306
4931403G20Rik	32.5231	3.57701	1.56656	2.28335	0.0224099	0.0891864
Mageh1	41.797	3.56563	1.4459	2.46603	0.013662	0.0618342
Champ1	454.301	3.56156	0.710235	5.01462	5.31e-07	1.32e-05
Zc3h13	697.664	3.56098	0.628214	5.66841	1.44e-08	5.6e-07
Hps6	127.059	3.55616	1.57185	2.26241	0.0236724	0.0929506
Tnfrsf17	148.548	3.55505	1.5721	2.26134	0.0237384	0.0931039
Tcaim	30.4629	3.55047	1.39795	2.53977	0.0110925	0.0532156
Egr2	41.4403	3.55	1.38832	2.55706	0.0105561	0.0511961
Smagp	51.1575	3.54599	1.33465	2.65688	0.00788683	0.0409844
Gm12250	43.2255	3.54414	1.50035	2.36222	0.0181661	0.076036
Evi5l	112.085	3.54276	1.50153	2.35944	0.0183026	0.0765219
Apba1	37.9284	3.54208	1.49336	2.37188	0.0176976	0.0743234
Sfxn2	276.783	3.53865	1.2732	2.77934	0.005447	0.0309841
Stk40	239.825	3.52942	1.45714	2.42216	0.0154286	0.067379
Hist1h2ad	12.3729	3.52635	1.56007	2.26038	0.0237974	0.0932707
Dcp1a	321.741	3.52582	1.18829	2.96714	0.00300586	0.0196033
Pik3ip1	44.8876	3.5241	1.46591	2.40404	0.0162152	0.0697606
Rps27	20.4476	3.51425	1.50446	2.33589	0.0194969	0.0802903
Cxadr	40.8016	3.5124	1.45258	2.41804	0.0156042	0.0679093
Strn4	1133.18	3.51086	1.0154	3.45762	0.000544976	0.00509971
Katnb1	174.345	3.50803	1.13358	3.09464	0.00197051	0.0142251
St14	64.1525	3.50464	1.51047	2.32023	0.0203285	0.0827537
Cd59b	269.458	3.50019	1.00868	3.47007	0.000520322	0.00494056
Apol11b	48.498	3.49405	1.51675	2.30364	0.0212427	0.0854557
Hps1	148.801	3.48459	1.20178	2.89953	0.00373724	0.0231417
Tmem79	11.1384	3.47366	1.56208	2.22374	0.0261661	0.0999842
Sh2b1	205.802	3.46697	1.03037	3.36477	0.000766076	0.00673212
Gemin4	374.725	3.4664	1.08249	3.20224	0.00136363	0.0105606
Nrf1	1316.36	3.46544	0.557957	6.21094	5.27e-10	2.8e-08
Foxm1	951.385	3.46539	0.758216	4.57045	4.87e-06	9.36e-05
BC021767	294.948	3.45699	1.27123	2.7194	0.00654001	0.0357293
Kifc1	192.543	3.4432	1.31176	2.62487	0.00866816	0.0437944
Wdr90	244.167	3.44269	1.21216	2.84014	0.00450944	0.0267624
Phlpp1	18.3207	3.43942	1.50501	2.28531	0.0222947	0.088958
Gna15	404.392	3.4383	1.04843	3.27949	0.00103996	0.00848041
Med15	753.056	3.42871	0.990128	3.4629	0.000534388	0.0050467
Laptm5	98.1414	3.42536	1.21803	2.81221	0.0049203	0.0287766
Wdtc1	177.273	3.4205	1.18527	2.88585	0.00390358	0.0238962
Crtc3	34.6324	3.41562	1.36529	2.50175	0.0123582	0.0578942
Zfp212	274.372	3.41272	1.10374	3.09197	0.00198832	0.0143169
1700037H04Rik	2322.86	3.41224	0.361057	9.45067	3.37e-21	1.08e-18
Taf10	2201.34	3.41113	0.613194	5.56289	2.65e-08	9.5e-07
Zfp51	299.573	3.40874	1.21512	2.80528	0.00502724	0.0292504
Mir6236	158.224	3.40874	0.989859	3.44366	0.000573894	0.00532174
Brox	221.435	3.40693	1.04079	3.27342	0.00106255	0.00863832
E330033B04Rik	141.766	3.40452	1.44835	2.35062	0.0187424	0.0780713
Hyal3	230.344	3.39619	1.29915	2.61417	0.00894433	0.0449249
Spata2	222.624	3.39291	1.32211	2.56628	0.0102795	0.050265
Zbtb38	17.699	3.39276	1.4971	2.26622	0.0234381	0.0923117
Hist2h2be	194.877	3.38951	1.30794	2.59148	0.00955637	0.0474912
Gtpbp1	2324.75	3.38508	0.676513	5.00371	5.62e-07	1.37e-05
Ankrd13b	114.787	3.38384	1.23468	2.74067	0.00613147	0.033958
Klf7	31.0006	3.38138	1.48861	2.2715	0.0231168	0.0915256
Zfp524	455.773	3.37687	1.2254	2.75573	0.00585607	0.0328523
Rufy2	229.601	3.37545	1.31899	2.55912	0.0104939	0.0510259
Desi1	2006.58	3.36956	0.424941	7.92947	2.2e-15	3.27e-13
Agpat2	84.9732	3.36845	1.45869	2.30923	0.0209306	0.0845321
Chmp1a	935.319	3.35769	0.716313	4.68746	2.77e-06	5.71e-05
Sbf1	990.574	3.35	1.17249	2.85718	0.00427428	0.0256094
Pigo	569.982	3.34704	1.03886	3.22185	0.00127367	0.0100083
Sgsm2	54.8353	3.34531	1.3923	2.40273	0.0162731	0.0698765
9930021J03Rik	299.706	3.34412	1.12959	2.96047	0.00307173	0.0199521
Crtc2	175.843	3.33843	1.33562	2.49953	0.0124359	0.0580172
Casc5	1621.76	3.33472	0.63314	5.26695	1.39e-07	4.14e-06
Slc25a22	271.701	3.32928	1.11095	2.99679	0.00272841	0.0183566
Rnf34	498.539	3.32894	1.21981	2.72907	0.00635127	0.0349216
Amdhd2	218.828	3.31294	1.32594	2.49856	0.0124699	0.058059
Bcas3	447.38	3.31137	1.23126	2.68942	0.00715768	0.0383421
Nfkb2	178.159	3.30722	1.13259	2.92004	0.00349982	0.0220716
Lpin2	1101.17	3.30204	0.670905	4.92177	8.58e-07	1.99e-05
Uba7	266.312	3.30023	1.23496	2.67235	0.00753232	0.0396149
Morc2a	583.605	3.29911	1.05486	3.12753	0.00176284	0.0129751
Tap1	678.922	3.2984	0.714374	4.61719	3.89e-06	7.61e-05
Stx5a	617.725	3.29313	0.787862	4.17983	2.92e-05	0.000436269
Mast2	583.235	3.29283	1.07133	3.07359	0.00211502	0.0150466
Ermard	27.7798	3.27996	1.42807	2.29679	0.0216309	0.0866467
Edc3	815.594	3.2769	1.11981	2.9263	0.00343023	0.0217422
Atf6b	373.114	3.2764	1.07586	3.04537	0.00232395	0.0162259
Gna12	71.7311	3.27191	1.45072	2.25538	0.0241097	0.0941346
Slc16a6	489.007	3.26544	1.32067	2.47256	0.0134149	0.0611425
Egln2	1295.17	3.26319	0.700936	4.65548	3.23e-06	6.54e-05
Zfp444	156.977	3.26193	1.15843	2.81581	0.00486542	0.0285445
Fbrs	357.469	3.26012	1.12339	2.90204	0.00370741	0.0230553
Thap2	291.317	3.2595	1.17188	2.78143	0.00541206	0.0308742
Ttpal	536.795	3.24959	0.942182	3.44901	0.000562654	0.00523905
Pdzk1	61.5505	3.24909	1.38348	2.34848	0.01885	0.0782884
Cdk9	985.114	3.24497	0.514036	6.31273	2.74e-10	1.54e-08
Eef2k	752.597	3.24263	0.848583	3.82123	0.000132786	0.00157776
Fem1a	610.284	3.24255	0.792225	4.09296	4.26e-05	0.000611779
Lrrcc1	263.271	3.2404	1.36256	2.37817	0.0173987	0.0734511
Zfp955a	63.3768	3.23919	1.25467	2.58171	0.0098312	0.0485574
5830417I10Rik	191.159	3.23336	0.981549	3.29414	0.000987221	0.00811955
Rnf216	608.585	3.22979	1.04283	3.09715	0.00195389	0.0141413
Sema4d	281.379	3.22885	0.904008	3.57171	0.000354657	0.00360679
Mink1	89.712	3.22798	1.38971	2.32277	0.0201913	0.0825217
E130309D02Rik	643.265	3.22585	1.06813	3.02009	0.00252698	0.0173534
Pon3	4434.02	3.21843	1.36007	2.36636	0.0179638	0.075273
Gfap	66.7477	3.21687	1.33969	2.40121	0.0163409	0.0700609
Celsr1	182.575	3.20965	1.30879	2.45237	0.0141919	0.0634433
Abcd4	186.228	3.20256	1.3841	2.31382	0.0206777	0.0838409
Slx4	266.444	3.19497	1.28518	2.48601	0.0129184	0.0595047
Tmem86b	254.025	3.19494	1.20855	2.64361	0.00820276	0.0419822
Taf2	528.345	3.19179	0.915438	3.48662	0.000489165	0.00471035
Tbc1d22a	121.389	3.19046	1.31667	2.42313	0.0153872	0.0672766
Pip4k2c	843.844	3.19001	1.21208	2.63184	0.00849238	0.043174
Myo19	169.201	3.18689	1.37892	2.31116	0.0208242	0.0842363
Txndc5	7933.43	3.18658	1.12511	2.83225	0.00462222	0.0273597
Otud5	1802.49	3.18525	0.705164	4.51703	6.27e-06	0.000117078
Thoc2	714.595	3.18006	0.582478	5.45953	4.77e-08	1.59e-06
Taf15	47.6687	3.17936	1.38008	2.30375	0.0212368	0.0854557
Syne1	308.545	3.17758	1.04631	3.03693	0.00239	0.016595
Irgq	54.308	3.17505	1.36333	2.3289	0.0198645	0.0813926
Sepsecs	233.582	3.1731	1.09379	2.90102	0.00371954	0.0230829
Kif18b	230.355	3.16757	0.873825	3.62495	0.00028902	0.00307742
Cldn4	21.6033	3.16481	1.40078	2.25931	0.0238639	0.0934293
Rab5c	747.486	3.16377	0.607352	5.20912	1.9e-07	5.39e-06
Slc2a4rg-ps	207.194	3.16206	1.33714	2.36479	0.0180401	0.0755647
Rnf123	1505.21	3.16165	1.07075	2.95274	0.00314962	0.0202878
Scap	694.629	3.1605	1.16768	2.70665	0.00679656	0.0367921
Ankrd26	236.862	3.15243	0.915338	3.44401	0.000573159	0.00531929
Otulin	1814.33	3.13806	0.523503	5.99435	2.04e-09	9.8e-08
Creld2	7551.97	3.13334	0.573633	5.46227	4.7e-08	1.57e-06
Zmym4	172.32	3.13258	1.12414	2.78664	0.00532576	0.030577
Setd2	1095.49	3.13225	0.63679	4.91881	8.71e-07	2.02e-05
Cep162	288.669	3.12568	1.21808	2.56607	0.0102859	0.0502746
Dnd1	186.118	3.12099	1.14184	2.73331	0.00627018	0.0345903
Snord99	38.2491	3.12058	1.24896	2.49854	0.0124706	0.058059
Mar-02.1	2578.46	3.11814	0.670134	4.653	3.27e-06	6.6e-05
Acox1	493.394	3.11297	0.976981	3.18631	0.001441	0.011046
Fmnl2	32.2415	3.11191	1.38276	2.25051	0.0244164	0.0949704
Zdhhc16	700.836	3.11172	1.01909	3.05342	0.00226252	0.0158757
Gata2	243.398	3.10706	1.12428	2.76361	0.00571662	0.0322142
Mfsd10	1124.97	3.09923	0.625941	4.95131	7.37e-07	1.73e-05
Ank1	1445.52	3.08195	0.501361	6.14717	7.89e-10	4.08e-08
Shmt2	2254.75	3.08128	0.436181	7.06422	1.62e-12	1.45e-10
Rgs12	2271.01	3.08055	0.458358	6.72084	1.81e-11	1.32e-09
Abca3	784.674	3.07902	0.639389	4.81556	1.47e-06	3.25e-05
Trim56	140.696	3.07576	1.02766	2.99297	0.00276278	0.0184775
Klhl26	142.453	3.07035	1.32716	2.31348	0.0206964	0.0838867
Tmem8	810.791	3.06477	1.00455	3.05088	0.00228172	0.0159706
Taok2	467.782	3.05985	0.848475	3.6063	0.000310597	0.00326401
Ercc5	422.52	3.05877	0.801958	3.81413	0.000136665	0.00161196
Phf1	44.9442	3.05849	1.34334	2.27677	0.0227998	0.0904929
Smcr8	393.793	3.05716	1.04504	2.92541	0.00344005	0.0217574
Fbxo28	187.077	3.05591	1.101	2.77557	0.00551043	0.0312711
Map2k7	126.744	3.05446	0.994414	3.07162	0.00212902	0.0151081
Whsc1	1459.7	3.05312	0.908234	3.3616	0.00077493	0.00677183
Exosc6	789.395	3.05066	0.972914	3.1356	0.00171506	0.0126822
Tbc1d24	178.338	3.05019	1.2585	2.42366	0.015365	0.067219
Pi4kb	179.355	3.04424	1.13463	2.68302	0.00729604	0.0388617
Akap9	560.001	3.04307	0.869131	3.50128	0.000463027	0.00448464
Smim12	622.721	3.03789	0.761349	3.99014	6.6e-05	0.000876019
Zfp68	558.28	3.03254	1.07224	2.82822	0.00468078	0.0276482
Fbxo31	617.354	3.03187	0.677286	4.4765	7.59e-06	0.000136892
Gm13251	11.3072	3.02908	1.34646	2.24966	0.0244704	0.0951478
Gsk3a	341.326	3.02894	0.843746	3.58987	0.000330846	0.00344224
Sec14l1	134.879	3.02737	1.30397	2.32165	0.0202516	0.0825883
Hspb6	283.599	3.02449	1.16678	2.59218	0.00953708	0.0474163
Lrrc14	738.143	3.02301	0.647959	4.66543	3.08e-06	6.27e-05
Rock2	974.566	3.01951	0.723763	4.17197	3.02e-05	0.000449822
Kctd7	364.371	3.01884	1.30303	2.31678	0.0205158	0.0833044
Bcl9	77.0956	3.01163	1.35364	2.22484	0.0260918	0.0998341
Mvk	119.274	3.01057	1.34509	2.2382	0.0252082	0.09729
Mlh3	97.53	3.00478	1.27921	2.34893	0.0188275	0.0782524
Acap3	469.179	3.00281	1.1107	2.70353	0.00686066	0.036997
Rhot2	310.613	3.00086	1.14946	2.61066	0.0090367	0.0453282
Ppt2	339.36	2.98901	1.28503	2.32602	0.0200173	0.0819374
Jund	1776.48	2.98834	0.554412	5.39011	7.04e-08	2.25e-06
Rfx1	320.142	2.98638	1.07371	2.78136	0.00541312	0.0308742
Cecr2	234.028	2.98523	1.21027	2.46659	0.0136407	0.0617967
Thop1	619.855	2.98242	1.07904	2.76396	0.00571039	0.0321952
Atg9a	813.231	2.97983	1.0931	2.72603	0.00641007	0.0351556
Apbb1ip	575.393	2.97531	0.616499	4.82615	1.39e-06	3.11e-05
Ache	432.004	2.97313	1.18222	2.51486	0.011908	0.0562526
Rlf	354.846	2.97011	1.15156	2.5792	0.00990286	0.0487832
Hjurp	268.987	2.96528	1.18567	2.50093	0.0123869	0.0579323
Wars	1305.76	2.96461	0.636949	4.65439	3.25e-06	6.57e-05
Fzr1	2012.47	2.96102	0.576741	5.13406	2.84e-07	7.56e-06
Irf2	448.687	2.95673	0.967482	3.05611	0.0022423	0.0157583
Oas1c	75.4436	2.95258	1.31864	2.2391	0.0251494	0.0971706
Apba3	479.149	2.95173	1.19469	2.47071	0.0134846	0.0613113
Dnajc25	643.919	2.93868	0.953234	3.08285	0.00205025	0.0146692
Irak1	2278.88	2.93652	0.764298	3.84212	0.000121976	0.00146827
Agfg2	678.753	2.93235	1.1548	2.53927	0.0111085	0.0532339
Ptprc	267.942	2.92763	1.30865	2.23715	0.0252767	0.0974428
Ssbp4	1468.74	2.92436	0.932975	3.13445	0.00172178	0.012706
Smap1	1826.46	2.91948	0.56768	5.14282	2.71e-07	7.27e-06
Man2b2	193.394	2.91899	0.982488	2.97102	0.00296817	0.0194475
Ufsp1	336.989	2.91173	1.1306	2.57539	0.0100128	0.0492386
Ppp1r16b	44.869	2.91095	1.21973	2.38656	0.0170069	0.0722545
Hectd3	521.008	2.90917	1.24662	2.33365	0.0196142	0.0806306
Sptb	1064.08	2.90485	0.55627	5.22201	1.77e-07	5.1e-06
Fiz1	432.64	2.90094	1.16958	2.48032	0.0131266	0.0601687
Slc7a5	1266.86	2.90058	0.518478	5.59442	2.21e-08	8.13e-07
Adprhl2	544.131	2.89414	0.908032	3.18727	0.00143623	0.0110244
Smc5	680.537	2.89169	0.700396	4.12865	3.65e-05	0.000532982
Tmem135	345.878	2.88179	1.18244	2.43716	0.0148032	0.0653567
Cit	458.769	2.86884	0.766572	3.74243	0.000182249	0.00206744
Sec61a1	3876.48	2.86579	0.504296	5.68274	1.33e-08	5.19e-07
Hdac10	739.255	2.86447	1.11904	2.55975	0.0104746	0.0509542
Wsb2	456.815	2.86376	1.04239	2.74731	0.00600871	0.0334589
Sgms1	445.615	2.85612	0.974306	2.93144	0.00337399	0.0214459
Npm3	62.6229	2.84672	1.19973	2.37279	0.0176543	0.0741966
2310022A10Rik	326.405	2.84417	1.21978	2.3317	0.0197164	0.0809623
Shkbp1	567.486	2.84407	0.589685	4.82304	1.41e-06	3.15e-05
Ccdc61	86.7223	2.84339	1.15865	2.45404	0.0141261	0.0633118
Bard1	335.698	2.836	0.744508	3.80923	0.0001394	0.00164079
Rab43	605.782	2.83394	0.729414	3.88523	0.000102234	0.001271
Nfatc2ip	369.933	2.8295	1.15148	2.45728	0.0139994	0.062872
Dnajb9	1152.58	2.82447	0.9492	2.97563	0.00292385	0.0192241
Sfmbt1	673.717	2.82348	1.15081	2.45347	0.0141487	0.0633348
Sec14l2	810.694	2.82218	0.930369	3.0334	0.00241818	0.0167593
Ccnt1	407.681	2.81824	0.964106	2.92316	0.00346496	0.0218657
Kmt2a	730.317	2.81709	0.730796	3.85482	0.000115815	0.00141404
Zfp644	276.407	2.81533	1.13962	2.4704	0.013496	0.0613386
Tal1	2229.16	2.81368	0.716765	3.92552	8.65e-05	0.00110356
Gemin5	537.465	2.80708	0.981917	2.85878	0.00425276	0.0255211
Mark2	730.59	2.80464	0.679254	4.129	3.64e-05	0.000532863
Mvp	133.515	2.8045	1.01737	2.75661	0.00584047	0.0327974
Dnajc6	341.799	2.80389	0.895468	3.1312	0.00174091	0.0128304
Smarcal1	499.676	2.80048	1.12328	2.49313	0.0126622	0.0587326
Zfp180	796.103	2.79856	0.867748	3.22508	0.00125936	0.00992348
Fcho1	1625.83	2.79623	0.582825	4.79772	1.6e-06	3.53e-05
Zfp26	336.114	2.79355	0.958384	2.91486	0.00355851	0.0223365
Rbck1	1412.62	2.79338	0.52878	5.28269	1.27e-07	3.86e-06
Wipi1	226.924	2.79279	1.15722	2.41337	0.0158058	0.068537
Sbno2	258.784	2.78118	1.2043	2.30936	0.0209233	0.0845321
Nat2	596.774	2.77653	1.03993	2.66992	0.00758699	0.0398396
Nelfa	945.603	2.77131	0.547893	5.05812	4.23e-07	1.08e-05
9230114K14Rik	214.141	2.76512	1.15579	2.3924	0.0167386	0.0713862
Dnajc16	376.545	2.76242	0.796669	3.46747	0.000525383	0.00497633
Drap1	1660.17	2.74451	0.545859	5.02786	4.96e-07	1.23e-05
Sigmar1	468.628	2.74165	1.0445	2.62485	0.00866877	0.0437944
Cd2bp2	754.81	2.73443	0.556191	4.91634	8.82e-07	2.04e-05
Zfp101	197.461	2.73426	1.0089	2.71013	0.00672562	0.0365133
Ubtf	2280.72	2.73386	0.548265	4.98638	6.15e-07	1.48e-05
Mgat4b	942.616	2.7254	0.468411	5.8184	5.94e-09	2.56e-07
Mlh1	995.952	2.72278	0.816041	3.33657	0.00084818	0.00724551
Ebag9	277.714	2.71852	1.1909	2.28275	0.0224449	0.0892728
Ptges2	511.109	2.71006	1.09758	2.46912	0.0135447	0.061504
Akt1	730.425	2.70793	0.641378	4.22205	2.42e-05	0.000370388
Cd82	3786.3	2.70262	0.305573	8.84443	9.2e-19	2.12e-16
Abcb10	5139.32	2.70255	0.525225	5.1455	2.67e-07	7.2e-06
D17Wsu92e	1187.09	2.70113	0.515736	5.23743	1.63e-07	4.73e-06
Mgll	2622.6	2.70078	0.431099	6.26487	3.73e-10	2.05e-08
Kel	3193.28	2.70054	0.324469	8.32297	8.58e-17	1.61e-14
Nipa2	569.785	2.69495	1.06479	2.53096	0.011375	0.0542346
Wash	145.697	2.69216	1.10856	2.42853	0.0151604	0.066491
Zdhhc21	418.85	2.68866	0.978923	2.74654	0.00602266	0.03352
Clasrp	365.614	2.68801	0.980375	2.74182	0.00611004	0.0338726
Fxr2	311.401	2.68101	1.0032	2.67245	0.00752993	0.0396149
Heatr6	367.015	2.68086	0.983717	2.72524	0.00642547	0.0352071
Nudt13	169.435	2.67967	1.13996	2.35067	0.0187397	0.0780713
Wdr24	841.891	2.67575	1.03968	2.57364	0.0100635	0.0494234
Trappc10	305.212	2.67542	0.772327	3.4641	0.000532013	0.00502848
Pcyox1l	340.348	2.67357	1.11292	2.40229	0.0162927	0.0699339
C2cd5	629.07	2.67262	0.894259	2.98864	0.00280221	0.0186858
Rnf103	94.549	2.66432	1.10946	2.40146	0.0163298	0.0700399
Lyl1	937.016	2.66131	0.486367	5.47183	4.45e-08	1.51e-06
Fkbp8	3496.49	2.65651	0.505573	5.25445	1.48e-07	4.37e-06
Steap3	2305.13	2.65057	0.359958	7.36356	1.79e-13	1.85e-11
Alyref2	104.012	2.64751	1.09605	2.4155	0.0157137	0.0682653
Dapk3	615.484	2.64593	0.817973	3.23474	0.00121752	0.00965457
Grina	4633.28	2.64421	0.552231	4.78823	1.68e-06	3.68e-05
Csk	2235.09	2.64105	0.573132	4.6081	4.06e-06	7.94e-05
Nlk	352.641	2.64079	1.00375	2.63092	0.00851546	0.0432524
Pkmyt1	932.378	2.63991	0.649676	4.06342	4.84e-05	0.000678213
Ppp6r2	222.953	2.63938	1.13628	2.32283	0.0201881	0.0825217
Slc2a8	786.401	2.63777	0.808519	3.26247	0.00110448	0.00893406
Snx15	646.895	2.63421	0.649873	4.05342	5.05e-05	0.000700928
Comtd1	946.191	2.63045	0.631896	4.16278	3.14e-05	0.000465242
Zgrf1	543.301	2.62816	1.02761	2.55756	0.010541	0.0511692
Mettl3	435.275	2.62715	0.693812	3.78654	0.000152756	0.00177942
Tac2	575.524	2.62621	0.759007	3.46006	0.000540053	0.0050824
Pck2	3708.21	2.62452	0.479807	5.46996	4.5e-08	1.52e-06
Polr2a	2445.23	2.62368	0.404122	6.49231	8.45e-11	5.24e-09
Tomm40	3233.11	2.61678	0.46043	5.68335	1.32e-08	5.19e-07
Tbc1d10b	1101.32	2.61088	0.911836	2.86332	0.00419227	0.0253062
Ppp2r5b	825.701	2.60845	1.13987	2.28837	0.0221162	0.0882769
Ampd2	241.319	2.6069	1.03534	2.51791	0.0118052	0.0558605
Prpf4	951.012	2.60538	0.647194	4.02565	5.68e-05	0.000770987
Dhdds	497.611	2.60048	0.998649	2.604	0.00921437	0.0460964
Glcci1	513.429	2.59599	1.04142	2.49274	0.012676	0.0587585
Cwc25	656.422	2.59294	0.672671	3.8547	0.000115872	0.00141404
Bckdk	2181.04	2.59278	0.511983	5.0642	4.1e-07	1.05e-05
Arf5	7494.9	2.59275	0.371544	6.97832	2.99e-12	2.48e-10
Kdm2a	629.698	2.5855	0.802186	3.22307	0.00126824	0.0099795
Ehbp1l1	2062.07	2.58024	0.75635	3.41144	0.000646202	0.00588576
Phlda3	266.245	2.57673	0.99269	2.5957	0.00943971	0.0470151
C1qtnf4	211.452	2.56621	1.02651	2.49994	0.0124213	0.057997
Ttyh3	239.721	2.56031	0.919131	2.78557	0.00534333	0.0306311
Srd5a3	820.084	2.55322	0.728093	3.50671	0.000453676	0.00441004
Rbm19	243.481	2.54672	1.03026	2.47192	0.013439	0.0612274
Scaf4	416.8	2.53983	0.770339	3.29703	0.000977123	0.00806002
Cdk13	335.741	2.53739	0.906948	2.79773	0.00514633	0.0298048
Pacs1	1247.37	2.53248	0.709857	3.56759	0.000360284	0.00365267
Fam134a	3355.95	2.52762	0.449575	5.62223	1.89e-08	7.11e-07
Gpr56	1225.34	2.52128	0.729144	3.45786	0.000544475	0.00509925
Vegfb	1460.4	2.52026	0.491388	5.12886	2.92e-07	7.75e-06
Tuba4a	6774.91	2.51874	0.354115	7.11278	1.14e-12	1.04e-10
Cherp	1074.3	2.5123	0.544073	4.61759	3.88e-06	7.61e-05
Smg9	505.811	2.50734	0.856522	2.92735	0.00341861	0.0217051
Scaf1	318.899	2.50171	0.795513	3.14478	0.00166215	0.0124039
Ubn1	1595.65	2.49762	0.88213	2.83135	0.00463517	0.0274219
Ptdss2	2973.92	2.49504	0.369245	6.75713	1.41e-11	1.05e-09
Gtf3c1	279.503	2.48739	0.834585	2.9804	0.00287876	0.0190386
5830418K08Rik	986.176	2.48619	0.641012	3.87854	0.000105086	0.00130214
Gnb2	3734.76	2.48073	0.353782	7.01204	2.35e-12	1.99e-10
Myh9	1649.87	2.47895	0.644029	3.84912	0.000118542	0.00143883
Gnai2	4405.59	2.47571	0.369262	6.70449	2.02e-11	1.46e-09
Ncaph	1280.89	2.47541	1.11124	2.2276	0.0259072	0.0992625
Tcf3	1206.49	2.47529	0.618276	4.00354	6.24e-05	0.000838461
Smarca4	2296.29	2.4732	0.5909	4.18548	2.85e-05	0.000426686
Kif23	642.307	2.47315	0.924163	2.6761	0.00744848	0.0393391
Ncoa6	451.033	2.47189	1.09371	2.26011	0.0238146	0.0933054
Rnf126	909.497	2.47156	0.567234	4.3572	1.32e-05	0.000220391
Abcb6	1662.18	2.47144	0.673631	3.66883	0.000243659	0.00265973
Cdc42ep4	861.815	2.46913	0.923827	2.67271	0.00752405	0.0396084
Polrmt	375.846	2.46674	1.03861	2.37504	0.0175469	0.0739109
Arfgap3	551.958	2.46478	0.655963	3.75749	0.000171623	0.00195675
Pfkl	1185.46	2.46441	0.961904	2.56202	0.0104067	0.0506673
Vipas39	302.779	2.44527	0.991176	2.46704	0.0136234	0.0617434
Tada3	546.427	2.44296	0.801361	3.04852	0.00229973	0.0160767
Mcm2	15834.8	2.44163	0.426117	5.72996	1e-08	4.1e-07
Slc43a1	4139.74	2.44008	0.41534	5.87489	4.23e-09	1.89e-07
Sirt1	965.075	2.42567	0.707832	3.4269	0.000610518	0.00562378
Mfap3	599.189	2.41545	1.05228	2.29544	0.0217078	0.0868927
Isg20l2	1062.92	2.41478	0.917522	2.63185	0.0084921	0.043174
Ncoa5	703.481	2.41278	0.822095	2.93492	0.00333638	0.0212428
Thra	611.984	2.41234	0.816076	2.95603	0.00311629	0.0201718
Xpo5	719.016	2.41138	1.06664	2.26073	0.0237763	0.0932202
Mgat1	661.049	2.39791	0.774048	3.09788	0.00194911	0.0141248
Edem2	3178.84	2.38309	0.629638	3.78486	0.000153792	0.0017878
Brms1	1202.05	2.38078	1.02876	2.31422	0.0206556	0.0837815
Rpia	631.881	2.37952	0.736231	3.23202	0.00122917	0.00971957
Ubac1	6340.19	2.37826	0.30561	7.78203	7.14e-15	9.7e-13
Mrps5	494.853	2.37522	0.688506	3.44982	0.000560956	0.00523188
Casp8ap2	994.492	2.37476	0.849971	2.79393	0.00520718	0.0300575
Nt5dc2	935.393	2.37306	0.60794	3.90345	9.48e-05	0.00119745
Hnrnpul1	499.368	2.36888	0.744978	3.1798	0.00147376	0.0112513
Tmem194	476.385	2.36839	0.704571	3.36146	0.000775314	0.00677183
Ccnd2	3087.43	2.36736	0.702804	3.36845	0.000755912	0.00666953
Slc33a1	695.219	2.36609	0.995589	2.37658	0.0174742	0.0736869
Gpr107	494.809	2.36101	0.807207	2.92492	0.00344545	0.0217722
Snf8	1588.29	2.36075	0.62048	3.80472	0.000141967	0.00166752
Ogfod2	1055.86	2.35336	0.594308	3.95983	7.5e-05	0.000982287
Xbp1	11985.1	2.3522	0.528622	4.44969	8.6e-06	0.000152462
Wbp1	1087.55	2.35118	0.754973	3.11425	0.00184414	0.0135029
Kmt2b	631.74	2.34231	0.694251	3.37387	0.0007412	0.00656542
Scarb1	1282.03	2.34132	1.01312	2.31099	0.0208334	0.0842363
Mob2	1976.75	2.33971	0.552569	4.23424	2.29e-05	0.000353746
Fbxo33	659.355	2.33882	0.703358	3.32523	0.00088347	0.00747898
Slc48a1	3242.25	2.33314	0.401088	5.81702	5.99e-09	2.57e-07
Rere	224.573	2.32594	0.909289	2.55798	0.0105282	0.0511692
Mcat	1101.59	2.3209	0.865508	2.68155	0.00732815	0.0389954
Tns1	700.945	2.32031	0.695049	3.33833	0.000842822	0.00721614
Atad5	1292.39	2.32017	0.999565	2.32118	0.0202774	0.0826638
Dhrs11	2411.16	2.31877	0.515384	4.49911	6.82e-06	0.000125319
Slc16a10	2097.73	2.31568	0.411952	5.62125	1.9e-08	7.13e-07
Fance	600.342	2.31566	0.939744	2.46414	0.0137344	0.0619724
Fbxo10	273.569	2.31473	0.977892	2.36706	0.0179301	0.0751598
Clptm1	1302.58	2.31429	0.756516	3.05914	0.00221975	0.0156339
Lnpep	340.009	2.30758	0.913874	2.52505	0.0115682	0.0549698
Fndc3a	543.76	2.30674	0.911972	2.5294	0.0114257	0.0544072
Mapkapk2	383.133	2.30237	0.929689	2.4765	0.0132679	0.0606934
Trim27	1736.11	2.30144	0.519535	4.4298	9.43e-06	0.000163879
Uhrf1	3626.35	2.30057	0.508807	4.5215	6.14e-06	0.000114823
Psap	606.332	2.29711	0.862363	2.66374	0.00772779	0.0403606
Prkdc	696.394	2.29325	0.824151	2.78256	0.00539326	0.0308077
Txndc11	1134.63	2.28993	0.810026	2.82699	0.00469884	0.0277404
Hist1h2ae	2133.04	2.28682	0.613454	3.72778	0.000193173	0.00217171
Hgs	506.767	2.28079	0.753598	3.02653	0.0024738	0.0170713
Cdc34	1713.67	2.27974	0.697253	3.26961	0.00107697	0.00874918
Adipor2	3313.71	2.27702	0.424082	5.36929	7.9e-08	2.5e-06
Epb4.2	1427.15	2.27649	0.679738	3.34908	0.000810815	0.00700058
Pcnt	825.268	2.2725	0.65206	3.48511	0.000491931	0.00471775
Jmjd8	584.08	2.27112	0.620686	3.65905	0.000253152	0.00274212
Brd4	1573.08	2.26821	0.478825	4.73703	2.17e-06	4.6e-05
Asb6	1193.59	2.26771	0.929474	2.43978	0.0146963	0.0649354
Vps52	1013.81	2.26468	0.639082	3.54364	0.000394649	0.00394509
Micall2	449.489	2.26049	0.948726	2.38266	0.0171879	0.0728065
Ubac2	969.607	2.25656	0.663408	3.40147	0.000670257	0.0060511
Adrbk1	820.521	2.2545	0.527437	4.27444	1.92e-05	0.00030389
Pik3cb	410.694	2.24993	0.917009	2.45355	0.0141454	0.0633348
Arhgdia	2927.7	2.24592	0.595333	3.77254	0.000161596	0.00186505
8430419L09Rik	1916.47	2.24555	0.43507	5.16134	2.45e-07	6.68e-06
Cntrob	342.066	2.24192	0.830452	2.69963	0.00694162	0.0373443
Def8	1180.9	2.23857	0.931345	2.40359	0.0162351	0.0697796
Hs2st1	381.1	2.23616	0.910997	2.45463	0.0141028	0.0632551
Trabd	769.068	2.22797	0.625785	3.56027	0.000370467	0.00373608
Cxcr4	536.786	2.22402	0.983049	2.26237	0.0236744	0.0929506
Tox4	763.985	2.21923	0.660801	3.3584	0.000783947	0.00682609
Ctsd	7762.26	2.21522	0.380013	5.82932	5.57e-09	2.41e-07
Ubqln4	1164.14	2.21324	0.671411	3.29641	0.000979294	0.00807202
Sertad3	346.736	2.21284	0.981584	2.25436	0.0241737	0.0942513
Rnf187	5536.06	2.21246	0.439914	5.02931	4.92e-07	1.23e-05
Alyref	3545.21	2.20864	0.399055	5.53468	3.12e-08	1.1e-06
Selplg	708.14	2.20773	0.826836	2.6701	0.00758287	0.0398396
Bcl2l13	1762.18	2.20121	0.47497	4.63442	3.58e-06	7.11e-05
Slc25a38	3751.73	2.20061	0.560618	3.92532	8.66e-05	0.00110356
Tmem160	2955.4	2.20052	0.497347	4.42452	9.67e-06	0.000167419
Plk1	1742.4	2.19753	0.700788	3.13579	0.0017139	0.0126822
Pitpna	1513.19	2.19204	0.396906	5.52281	3.34e-08	1.16e-06
Samd14	1630.08	2.1919	0.628931	3.48512	0.00049192	0.00471775
Adprm	1037.28	2.19049	0.915999	2.39137	0.0167858	0.071533
Srpk1	996.471	2.18959	0.614142	3.56529	0.000363456	0.00367563
Hsdl1	3414.82	2.18708	0.733386	2.98216	0.00286219	0.0189847
Acss2	856.295	2.18344	0.707261	3.08718	0.00202068	0.0144852
Gtf2e1	243.481	2.18245	0.824664	2.64647	0.00813368	0.0417457
Ppp6r1	228.523	2.17924	0.966786	2.25411	0.0241891	0.0942513
Mylk3	536.681	2.17577	0.82282	2.64429	0.00818634	0.0419397
Actn4	1936.16	2.16658	0.391632	5.53218	3.16e-08	1.11e-06
Srsf9	2535.74	2.1625	0.357594	6.04738	1.47e-09	7.35e-08
Leng8	966.021	2.16098	0.446118	4.84397	1.27e-06	2.86e-05
Ppp2r3d	414.731	2.15836	0.868076	2.48637	0.0129053	0.0594689
Gpr146	618.859	2.15785	0.706101	3.05602	0.002243	0.0157583
Akap8l	641.563	2.15666	0.632455	3.40999	0.000649653	0.00590766
Gapvd1	1152.95	2.15504	0.756523	2.84862	0.00439096	0.026128
Baz2a	361.56	2.15343	0.716314	3.00627	0.00264476	0.0179652
Map2k2	3692.78	2.14779	0.376322	5.70734	1.15e-08	4.6e-07
Spta1	1564.14	2.14766	0.377494	5.68925	1.28e-08	5.03e-07
Psmd3	3098.91	2.14429	0.410771	5.22016	1.79e-07	5.14e-06
Cbx6	669.026	2.14207	0.844219	2.53734	0.0111698	0.0533916
Hirip3	489.262	2.13894	0.896293	2.38643	0.0170127	0.0722545
Plcl2	650.975	2.13829	0.856987	2.49512	0.0125913	0.0584761
Aldh1a7	979.867	2.13826	0.596657	3.58374	0.000338716	0.00349119
Add2	4946.34	2.13681	0.404089	5.28797	1.24e-07	3.76e-06
Os9	1483.72	2.13295	0.634446	3.36191	0.000774047	0.00677126
Atp6v1a	1678.7	2.13018	0.741567	2.87253	0.00407193	0.0247121
Hras	2019.98	2.13003	0.736274	2.89298	0.00381607	0.0235164
Stom	3268.98	2.12816	0.375526	5.66714	1.45e-08	5.63e-07
Ints1	829.72	2.12057	0.801385	2.64614	0.00814171	0.0417534
0610009O20Rik	649.203	2.11779	0.582457	3.63595	0.000276953	0.00296574
Sel1l	3870.06	2.11334	0.617516	3.42233	0.000620876	0.00568724
Cramp1l	857.106	2.10676	0.937188	2.24795	0.0245791	0.0954057
Ctbp1	6128.68	2.10582	0.37677	5.58914	2.28e-08	8.27e-07
Lig1	3602.31	2.10128	0.263141	7.98536	1.4e-15	2.13e-13
Ppp6r3	1564.94	2.09139	0.628818	3.3259	0.000881336	0.00746899
Ptpn7	2214.43	2.08987	0.482885	4.32787	1.51e-05	0.000247477
Dohh	1291.3	2.08604	0.696762	2.99391	0.00275428	0.0184425
Dazap1	989.507	2.08563	0.520614	4.00609	6.17e-05	0.000831645
Ccpg1	825.357	2.08218	0.858607	2.42507	0.0153056	0.0669977
Rbm38	2451.21	2.08195	0.419608	4.96167	6.99e-07	1.65e-05
Siah1b	504.384	2.08149	0.889427	2.34026	0.0192703	0.0795359
Tab1	545.137	2.08122	0.693093	3.0028	0.00267506	0.0180839
Sox6	1123.81	2.08004	0.739913	2.8112	0.00493577	0.0288472
Mllt10	1051.19	2.07738	0.470866	4.41182	1.03e-05	0.000176197
Atg13	790.773	2.07647	0.696203	2.98256	0.00285847	0.0189712
Nfe2	1950.77	2.07472	0.653054	3.17695	0.00148833	0.0113395
Mta1	681.56	2.07361	0.920124	2.25362	0.0242201	0.0943047
Tpp1	945.629	2.06837	0.635114	3.25669	0.00112718	0.00910469
Mtch1	1601.89	2.06734	0.699016	2.9575	0.00310149	0.0200991
Abhd17a	2726.64	2.06689	0.504986	4.09296	4.26e-05	0.000611779
Aagab	728.841	2.05735	0.748833	2.74741	0.00600688	0.0334589
Ube2d2a	510.594	2.05667	0.697429	2.94892	0.00318881	0.0204885
Aspscr1	1124.8	2.05489	0.856187	2.40004	0.0163931	0.0701916
Tnpo3	1212.91	2.0541	0.649792	3.16117	0.00157137	0.0118599
Prrc2a	765.004	2.04453	0.823119	2.48388	0.0129959	0.0597644
Cbfa2t3	455.029	2.04447	0.700241	2.91966	0.00350409	0.0220862
Evi5	1005.56	2.04412	0.843427	2.42359	0.0153681	0.067219
Ppp1r14b	455.547	2.0404	0.760023	2.68466	0.0072604	0.038778
Rbbp4	4748.44	2.03646	0.338972	6.00775	1.88e-09	9.12e-08
Kat2a	912.582	2.03607	0.698885	2.91331	0.00357616	0.0224027
Upf1	722.456	2.03403	0.628079	3.23849	0.00120163	0.00957564
Pafah1b3	819.649	2.02868	0.816464	2.48471	0.0129657	0.0596983
Agpat6	668.807	2.02789	0.586193	3.45943	0.000541323	0.0050824
Tmem14c	17953.7	2.02674	0.302857	6.69207	2.2e-11	1.58e-09
Pxmp4	598.063	2.02605	0.685108	2.95727	0.00310373	0.020102
Wdr5	2238.43	2.02489	0.592511	3.41747	0.000632071	0.00578509
Ldb1	2042.5	2.02364	0.505599	4.00245	6.27e-05	0.000840522
Ubqln1	2283.08	2.01834	0.42826	4.71288	2.44e-06	5.09e-05
Eif4g1	2934.89	2.01725	0.511859	3.94103	8.11e-05	0.00104915
Dpp9	586.348	2.01709	0.725725	2.77942	0.00544562	0.0309841
Slc25a37	3021.52	2.01594	0.599487	3.36278	0.000771615	0.00676047
Abcf1	3802.88	2.01512	0.497485	4.05062	5.11e-05	0.000706746
Scly	540.978	2.01226	0.782536	2.57147	0.0101269	0.0496915
Josd1	1006.62	2.01116	0.522781	3.84705	0.00011955	0.0014464
Hp1bp3	1632.65	2.01113	0.664115	3.02829	0.00245944	0.0170035
Slc35b1	1988.1	2.0085	0.756884	2.65364	0.00796278	0.0411307
Gga2	1615.58	2.00836	0.637244	3.15164	0.00162357	0.0121883
Adar	814.613	2.00719	0.602221	3.33298	0.000859211	0.0073231
Ppox	4028.85	2.00306	0.445255	4.49867	6.84e-06	0.000125375
Stk24	1331.72	1.99185	0.519991	3.83055	0.000127857	0.00152562
Lrwd1	2557.99	1.98977	0.487021	4.08558	4.4e-05	0.000627546
Cdca7	1307.45	1.98792	0.492044	4.04013	5.34e-05	0.000734701
Tsc22d4	1201.2	1.98779	0.557209	3.5674	0.000360538	0.00365267
Cdkn3	1640.21	1.98536	0.582399	3.40894	0.000652152	0.0059256
Ppp1r9b	1451.72	1.98307	0.55369	3.58155	0.000341555	0.00350763
2510039O18Rik	820.318	1.98227	0.777285	2.55025	0.0107645	0.0519162
Aes	2010.62	1.97971	0.461187	4.29265	1.77e-05	0.000283591
Spen	662.963	1.97794	0.638534	3.09763	0.00195076	0.0141277
Ppp2r4	3266.35	1.9753	0.454355	4.34748	1.38e-05	0.000228694
Dnttip1	905.994	1.97165	0.839144	2.3496	0.0187938	0.0781767
Mesdc1	579.936	1.9683	0.70225	2.80284	0.0050654	0.0294268
Ehd1	2119.9	1.96763	0.498867	3.9442	8.01e-05	0.00103893
Topbp1	2064.84	1.96611	0.623973	3.15095	0.00162741	0.0121931
Atic	888.55	1.96493	0.593074	3.31313	0.000922573	0.00773453
Ampd3	1910.66	1.96216	0.436049	4.49986	6.8e-06	0.000125283
Med22	785.117	1.96118	0.656081	2.98923	0.00279681	0.0186609
5730508B09Rik	1345.07	1.95886	0.583418	3.35755	0.000786356	0.00683124
Ddx50	642.939	1.95847	0.716489	2.73343	0.00626779	0.0345903
Cnot4	1220.13	1.95711	0.803725	2.43505	0.0148896	0.0656352
Mafg	326.118	1.95674	0.837725	2.33578	0.0195029	0.0802903
Atf7ip	1140.35	1.95372	0.702317	2.78182	0.00540554	0.0308622
Zfp386	650.453	1.95321	0.861445	2.26736	0.023368	0.0922067
Phactr4	640.372	1.95054	0.745523	2.61633	0.00888795	0.0447213
Tmem259	591.002	1.94893	0.860989	2.26359	0.0235993	0.0927843
Plscr3	667.147	1.9388	0.602393	3.2185	0.00128864	0.0100908
Nup210	4363.81	1.93535	0.447994	4.32005	1.56e-05	0.000254455
4930523C07Rik	819.563	1.93516	0.645922	2.99597	0.00273572	0.0183619
Zfp91	736.498	1.93206	0.674878	2.86282	0.00419883	0.0253323
Med23	836.926	1.9308	0.527567	3.65983	0.000252384	0.00273643
Cog4	1114.32	1.92402	0.639603	3.00815	0.00262844	0.0178652
Rexo1	636.985	1.92374	0.780126	2.46594	0.0136654	0.0618342
Raver1	563.782	1.9226	0.749934	2.56369	0.0103565	0.0505234
Anp32a	1126.03	1.92207	0.493172	3.89737	9.72e-05	0.00121968
Nup62	1682.24	1.92025	0.497385	3.8607	0.000113063	0.00138426
Agpat1	872.635	1.91264	0.550932	3.47164	0.00051728	0.00491809
Txnrd2	4605.88	1.90949	0.353899	5.3956	6.83e-08	2.2e-06
Fermt3	2792.47	1.90693	0.473353	4.02857	5.61e-05	0.000763629
Ergic1	2253.82	1.90273	0.622322	3.05747	0.00223213	0.0157015
Suds3	837.07	1.9004	0.796991	2.38447	0.0171037	0.0725314
Cpsf4	1230.61	1.8991	0.502559	3.77885	0.000157554	0.00182213
Kif20b	1014.12	1.89623	0.701959	2.70133	0.00690622	0.0371894
Hk1	2334.99	1.89508	0.497667	3.80794	0.00014013	0.00164766
Srrm2	2449.64	1.89292	0.488504	3.87493	0.000106656	0.0013187
0610030E20Rik	629.22	1.89205	0.632583	2.99099	0.00278071	0.0185754
Thrap3	642.794	1.89168	0.633646	2.98539	0.00283213	0.0188407
Chd1l	665.921	1.88757	0.592551	3.1855	0.00144504	0.0110619
Cep85	781.422	1.88204	0.656334	2.86751	0.00413722	0.0250275
Sf3a1	2395.78	1.87449	0.569232	3.29301	0.000991217	0.00814647
Ranbp3	1703.97	1.86972	0.516153	3.62242	0.000291859	0.00310179
Ezr	3056.22	1.86961	0.491685	3.80246	0.000143267	0.00167794
Ndst2	1494.65	1.86897	0.650603	2.87267	0.00407015	0.0247121
Gigyf1	448.471	1.86885	0.837851	2.23053	0.0257124	0.0986939
Ift80	622.81	1.86168	0.701181	2.65506	0.00792934	0.0410703
Myo1d	636.898	1.84904	0.740023	2.49862	0.0124678	0.058059
Tubgcp6	319.229	1.84825	0.796547	2.32032	0.0203233	0.0827537
Mcm5	10000.3	1.84297	0.42416	4.34499	1.39e-05	0.000230628
Cd24a	21571.8	1.84259	0.41042	4.48951	7.14e-06	0.000130042
Wdr73	1063.89	1.84016	0.537676	3.42243	0.000620638	0.00568724
Kmt2e	1444.94	1.83782	0.459352	4.0009	6.31e-05	0.000845058
Ip6k1	1071.66	1.83617	0.536483	3.4226	0.000620249	0.00568724
Nrd1	1707.56	1.83376	0.708247	2.58915	0.00962122	0.0477504
Cited4	2073.16	1.83356	0.421737	4.34764	1.38e-05	0.000228694
E2f4	5179.05	1.83349	0.388127	4.72394	2.31e-06	4.86e-05
Csrp1	1154.49	1.83157	0.737819	2.48241	0.0130498	0.0599316
Pelp1	588.32	1.83102	0.787202	2.32599	0.0200193	0.0819374
Tmem248	2090.27	1.8281	0.423589	4.31573	1.59e-05	0.000257832
Haus2	537.346	1.82745	0.632177	2.89072	0.00384355	0.0235799
Pprc1	1143.64	1.82742	0.705641	2.58973	0.00960512	0.0476915
Arhgap19	1176.46	1.81994	0.472805	3.84924	0.000118487	0.00143883
Atp11b	2017.47	1.8174	0.49593	3.66462	0.000247707	0.00269869
Arrb1	1563.4	1.81709	0.614109	2.95891	0.00308733	0.0200419
Aup1	4247.88	1.81608	0.317544	5.71916	1.07e-08	4.31e-07
Ncapg2	3564.01	1.81573	0.641783	2.8292	0.00466649	0.0275783
Lztr1	992.145	1.81544	0.689066	2.63464	0.00842266	0.042897
Gclc	2789.39	1.81526	0.494041	3.6743	0.000238499	0.00261861
Baz1b	1919.36	1.8152	0.381873	4.75342	2e-06	4.28e-05
Fbxw7	1101.88	1.81255	0.685648	2.64356	0.00820383	0.0419822
Esyt1	824.093	1.8093	0.705533	2.56445	0.0103339	0.0504655
Lrp10	1485.88	1.79826	0.77942	2.30718	0.0210447	0.0849018
Kdm5c	1519.34	1.79606	0.639319	2.80933	0.00496449	0.0289749
Mgst3	9490.11	1.79559	0.411644	4.362	1.29e-05	0.000216578
Coro1c	1391.77	1.7955	0.512208	3.50541	0.00045591	0.00442794
Mlec	1514.11	1.79512	0.663281	2.70642	0.00680133	0.0368003
Eif2ak1	2072.12	1.79432	0.429067	4.18191	2.89e-05	0.000432885
Heatr5a	795.464	1.79316	0.557831	3.21451	0.00130666	0.0101824
Myo9b	389.616	1.78604	0.797996	2.23815	0.0252112	0.09729
Vars	4194.87	1.78385	0.541466	3.29448	0.000986031	0.00811955
Med9	1677.63	1.7768	0.534408	3.3248	0.000884822	0.0074809
Cyhr1	1122.82	1.77483	0.556622	3.18858	0.00142975	0.0109972
Bri3bp	1339.39	1.77451	0.531649	3.33775	0.00084459	0.00722032
Eid1	2342.61	1.77413	0.714336	2.4836	0.0130061	0.0597868
Dhx9	423.59	1.7642	0.726335	2.42891	0.0151444	0.0664467
Gch1	876.561	1.76242	0.710301	2.48123	0.0130929	0.0600825
Eef2	20101	1.75974	0.27186	6.47299	9.61e-11	5.86e-09
Incenp	1971.71	1.75697	0.5211	3.37166	0.000747171	0.00661311
Uspl1	884.716	1.75657	0.703431	2.49715	0.0125198	0.0582637
Arpc1a	3366.8	1.75467	0.321455	5.45853	4.8e-08	1.59e-06
Gcn1l1	665.265	1.75059	0.631351	2.77278	0.00555802	0.0314936
Casp2	1569.04	1.7488	0.685718	2.55032	0.0107623	0.0519162
Pkn2	1542.65	1.7485	0.463807	3.76989	0.000163323	0.00188113
Stard10	6413.14	1.74728	0.294705	5.92889	3.05e-09	1.39e-07
Ly6e	17359.9	1.74202	0.350276	4.97327	6.58e-07	1.57e-05
Slc25a21	1743.66	1.74171	0.710509	2.45135	0.0142323	0.0635272
Tmem214	826.851	1.73876	0.708186	2.45523	0.0140793	0.0631747
Acp5	2935.38	1.73838	0.447363	3.88584	0.000101976	0.00126918
Smg7	1002.98	1.72875	0.542777	3.185	0.00144752	0.0110659
Stk11	1558.52	1.72751	0.480885	3.59234	0.000327716	0.00342477
Pitrm1	3355.91	1.72442	0.450743	3.82573	0.000130386	0.00155252
Poglut1	636.467	1.72414	0.569984	3.02489	0.00248727	0.0171538
Sertad2	1007.94	1.72227	0.561782	3.06573	0.00217138	0.0153604
Ddx6	433.682	1.72102	0.676787	2.54293	0.0109928	0.0528141
Psrc1	450.305	1.71167	0.700077	2.44497	0.0144865	0.064387
Trpc4ap	1352.95	1.70889	0.61487	2.77927	0.00544819	0.0309841
Selenbp1	2269.38	1.69964	0.461494	3.6829	0.000230595	0.00253925
Ifrd2	3695.71	1.69532	0.343549	4.93472	8.03e-07	1.87e-05
1110008P14Rik	1066.36	1.69436	0.541686	3.12795	0.00176032	0.012965
Clcn3	2250.94	1.69059	0.441884	3.82586	0.000130315	0.00155252
Fam114a2	909.389	1.689	0.705659	2.39351	0.016688	0.0712241
Erp29	6024.69	1.684	0.336171	5.00934	5.46e-07	1.34e-05
Hipk1	1492.9	1.67599	0.695492	2.40979	0.0159617	0.0689068
Epor	3775.76	1.67423	0.31648	5.29016	1.22e-07	3.73e-06
Ap1b1	3416	1.67146	0.684954	2.44025	0.0146771	0.0649256
Larp1	964.814	1.67123	0.618045	2.70407	0.00684966	0.0369731
Mms22l	2059.14	1.6697	0.518449	3.22057	0.00127935	0.010046
Atl2	993.31	1.66734	0.627812	2.65579	0.00791223	0.0410076
Tex9	1078.3	1.66709	0.659011	2.52969	0.0114163	0.0543853
Rps6ka1	1418.41	1.6652	0.734904	2.26588	0.0234589	0.0923611
Scand1	724.591	1.6647	0.62886	2.64717	0.00811682	0.0416782
Trim59	1543.73	1.66143	0.554401	2.9968	0.00272827	0.0183566
Junb	4112.63	1.66078	0.366442	4.53219	5.84e-06	0.000109709
Haus4	2266.85	1.65138	0.334526	4.93647	7.95e-07	1.86e-05
Hdgf	10313	1.64059	0.38464	4.26525	2e-05	0.000314027
Rbm10	567.151	1.63596	0.730061	2.24086	0.0250354	0.0968102
Gpaa1	1785.48	1.63115	0.547519	2.97916	0.00289041	0.0190727
Tfr2	2033.92	1.62993	0.410414	3.97142	7.14e-05	0.000940037
Fbxl17	589.458	1.62937	0.61704	2.64062	0.00827543	0.0422808
Strbp	753.392	1.6256	0.538427	3.01916	0.00253476	0.0173959
Ucp2	13961.5	1.62426	0.324052	5.01233	5.38e-07	1.33e-05
Arhgap23	567.485	1.62367	0.648541	2.50358	0.0122945	0.0577198
Pold1	1624.26	1.62365	0.598637	2.71225	0.00668283	0.0363685
Atp5d	7863.28	1.62086	0.220651	7.3458	2.05e-13	2.08e-11
Ibtk	1392.57	1.62061	0.576063	2.81326	0.00490425	0.0287066
Tubb4b	7649.82	1.62	0.355924	4.55153	5.33e-06	0.000101614
Gltp	2225.19	1.61539	0.601593	2.68518	0.00724902	0.0387393
St3gal4	1754.47	1.6114	0.705724	2.28333	0.0224107	0.0891864
Mcm7	6129.11	1.60894	0.465026	3.45989	0.000540386	0.0050824
Eif1	3809.93	1.60876	0.387677	4.14974	3.33e-05	0.000490627
Tpcn1	584.28	1.60711	0.67723	2.37306	0.0176415	0.0741706
Ermap	11210.2	1.6046	0.286746	5.59589	2.19e-08	8.09e-07
Limd1	1442.13	1.60382	0.614853	2.60846	0.00909496	0.0456002
Blvrb	34282.8	1.60065	0.319795	5.00523	5.58e-07	1.36e-05
Phf10	6119.57	1.597	0.446014	3.58061	0.000342791	0.00351712
Tinagl1	916.209	1.59696	0.662162	2.41174	0.0158767	0.0686776
Apeh	3753.56	1.59582	0.527824	3.02339	0.00249961	0.0172073
Ccnf	1136.84	1.59478	0.679723	2.34623	0.0189646	0.0786274
Gtse1	1075.29	1.58971	0.677462	2.34656	0.0189475	0.0786274
Mogs	2451.86	1.58541	0.582411	2.72215	0.00648589	0.0354851
Ddx27	1120.78	1.5817	0.507505	3.11661	0.00182941	0.0134125
Cpsf7	953.124	1.57705	0.657847	2.39729	0.0165168	0.0706483
Ankrd11	909.367	1.57267	0.670878	2.34419	0.0190682	0.0789329
Rabl6	1142.51	1.57075	0.522553	3.00592	0.00264775	0.0179747
Prr14l	2371.45	1.57073	0.572971	2.74138	0.00611817	0.033901
Cenpe	1521.92	1.56955	0.411702	3.81235	0.000137653	0.00162192
Pgrmc2	740.937	1.56859	0.595747	2.63298	0.00846382	0.0430871
Tollip	993.901	1.56743	0.677816	2.31247	0.0207518	0.0840207
Ptpn1	1076.47	1.56675	0.596593	2.62617	0.00863526	0.0436838
Abcb4	2055.4	1.56623	0.479475	3.26655	0.00108866	0.00883144
Rabac1	4284.02	1.55689	0.429672	3.62344	0.00029071	0.0030925
1810026J23Rik	1358.79	1.55683	0.53638	2.90247	0.00370233	0.0230395
Usp21	803.355	1.55504	0.55855	2.78407	0.00536815	0.0306953
Minpp1	5213.92	1.55391	0.461842	3.36459	0.000766587	0.00673212
Maz	1023.17	1.55268	0.523264	2.96729	0.0030044	0.0196033
Ubn2	1070.63	1.55183	0.572288	2.71163	0.00669528	0.0363948
Dpp3	1682.07	1.54335	0.476956	3.23584	0.00121286	0.0096311
Hnrnpa3	393.233	1.53875	0.684418	2.24826	0.0245596	0.0953629
Asnsd1	2548.18	1.53593	0.572588	2.68243	0.00730891	0.0389119
[truncated: 1,736 more rows]

[truncated: 2 more sheets: CBM_PVpos, CBM_VEC]
