# Supplementary material for: Micro-environmental sensing by bone marrow stroma identifies IL-6 and TGFβ1 as regulators of hematopoietic ageing
Source: Nat Commun. 2020 Aug 14;11:4075. doi: 10.1038/s41467-020-17942-7 (PMC7427787; doi:10.1038/s41467-020-17942-7)
Supplement: Supplementary file 6 — Supplementary Data 2 [file 41467_2020_17942_MOESM6_ESM.xlsx]

## Sheet: BL_MSC
#	Networks	Total	pValue	Min FDR	In Data	Network Objects from Active Data
1	Cell cycle_G1-S Growth factor regulation	195	7.733e-09	1.206e-06	35	SPHK1, MEK1/2, STAT5, TGF-beta 1, TGF-beta, AKT2, PI3K reg class IA (p85), AP-1, SKIP (Ski-interacting protein), RelA (p65 NF-kB subunit), NF-kB, RelB (NF-kB subunit), Cyclin D3, PI3K reg class IA (p85-beta), AKT(PKB), PI3K reg class IA, G-protein alpha-q/11, p21, IRF1, JunB, CDK4, IRS-2, TGF-beta 3, Tcf(Lef), c-Myc, ERK1 (MAPK3), c-Jun/c-Jun, G-protein alpha-i family, H-Ras, FGFR1, c-Jun, MEK2(M…
2	Cell cycle_G1-S Interleukin regulation	128	2.139e-07	1.669e-05	25	STAT5, AKT2, PI3K reg class IA (p85), AP-1, RelA (p65 NF-kB subunit), NF-kB, RelB (NF-kB subunit), Cyclin D3, PI3K reg class IA (p85-beta), AKT(PKB), PI3K reg class IA, p21, JunB, CDK4, IRS-2, c-Myc, ERK1 (MAPK3), c-Jun/c-Jun, H-Ras, TRAF6, c-Jun, MEK2(MAP2K2), ERK1/2, Cyclin D, NF-kB p65/p65
3	Development_Hemopoiesis, Erythropoietin pathway	136	7.154e-07	3.124e-05	25	MEK1/2, STAT5, PI3K reg class IA (p85), AP-1, RelA (p65 NF-kB subunit), CEL, NF-kB, Cyclin D3, PI3K reg class IA (p85-beta), AKT(PKB), PI3K reg class IA, IRS-2, c-Myc, STAT5B, ERK1 (MAPK3), G-protein alpha-i2, H-Ras, SOCS3, PLC-gamma, c-Jun, MEK2(MAP2K2), ERK1/2, Cyclin D, NF-kB p65/p65, SOCS1
4	Inflammation_IL-6 signaling	119	8.011e-07	3.124e-05	23	C/EBP, MEK1/2, AKT2, PI3K reg class IA (p85), AP-1, NF-kB, PI3K reg class IA (p85-beta), AKT(PKB), PI3K reg class IA, p21, HP, C/EBPbeta, c-Myc, ERK1 (MAPK3), H-Ras, SERPINA3 (ACT), SOCS3, c-Jun, HDL proteins, MEK2(MAP2K2), ERK1/2, NF-kB p65/p65, SOCS1
5	Development_Regulation of angiogenesis	222	2.003e-06	6.248e-05	33	SPHK1, Endoglin, Angiotensin III, Biglycan, Ephrin-A5, STAT5, RelA (p65 NF-kB subunit), MAPKAPK2, Galpha(q)-specific peptide GPCRs, NF-kB, ABIN-2, RelB (NF-kB subunit), AKT(PKB), PI3K reg class IA, G-protein alpha-q/11, Ephrin-A, p21, Angiotensin II, TWEAK(TNFSF12), c-Myc, Ephrin-B receptors, ERK1 (MAPK3), G-protein alpha-i family, H-Ras, TRAF6, CXCR4, FAP48, Cathepsin B, MEK2(MAP2K2), ERK1/2, MM…
6	Inflammation_Neutrophil activation	215	2.796e-06	7.269e-05	32	MEK1/2, PI3K reg class IA (p85), AP-1, Adenylate cyclase type IV, TRADD, NF-kB, Adenylate cyclase type VIII, CX3CL1, c-Jun/Fra-1, PI3K reg class IA (p85-beta), AKT(PKB), TRAF3, PI3K reg class IA, G-protein alpha-q/11, PLA2, TNF-R1, JunB/Fra-1, ERK1 (MAPK3), c-Jun/c-Jun, G-protein alpha-i family, G-protein alpha-i2, H-Ras, Adenylate cyclase, VAMP2, IL-5, c-Jun, MEK2(MAP2K2), ERK1/2, Adenylate cycl…
7	Reproduction_FSH-beta signaling pathway	160	4.833e-06	9.938e-05	26	SF1, ALK-4, MEK1/2, EGR1, TGF-beta 1, PKA-reg (cAMP-dependent), AP-1, NF-kB, AKT(PKB), PI3K reg class IA, IRS-2, PRKAR2B, p70 S6 kinase2, c-Myc, ERK1 (MAPK3), G-protein alpha-i family, H-Ras, Adenylate cyclase, IBP, APPL, c-Jun, MEK2(MAP2K2), ERK1/2, Beta-arrestin2, Cyclin D, CYP19
8	Proliferation_Positive regulation cell proliferation	221	5.096e-06	9.938e-05	32	G-protein alpha-11, ZFP36L2, Androgen receptor, p130CAS, MEK1/2, PKA-reg (cAMP-dependent), HDGF, AP-1, c-Jun/Fra-1, cAMP-GEFI, AKT(PKB), PI3K reg class IA, G-protein alpha-q/11, p21, Fra-1, IRS-2, c-Myc, DDR2, S1P2 receptor, ERK1 (MAPK3), TCIRG1 (Atp6i), G-protein alpha-i family, G-protein alpha-i2, H-Ras, ILK, IL-5, CSPG4 (NG2), FGFR1, c-Jun, MEK2(MAP2K2), ERK1/2, S1P3 receptor
9	Inflammation_Amphoterin signaling	118	9.493e-06	0.0001547	21	MEK1/2, AKT2, PI3K reg class IA (p85), AP-1, RelA (p65 NF-kB subunit), MMP-13, NF-kB, c-Jun/Fra-1, PI3K reg class IA (p85-beta), AKT(PKB), PI3K reg class IA, S100B, ERK1 (MAPK3), c-Jun/c-Jun, H-Ras, TRAF6, c-Jun, MEK2(MAP2K2), ERK1/2, MMP-14, NF-kB p65/p65
10	Development_Blood vessel morphogenesis	228	9.917e-06	0.0001547	32	G-protein alpha-11, STAT5, Galpha(q)-specific nucleotide-like GPCRs, Amphiregulin, RelA (p65 NF-kB subunit), MAPKAPK2, Galpha(q)-specific peptide GPCRs, NF-kB, RelB (NF-kB subunit), AKT(PKB), Adenosine A2b receptor, PI3K reg class IA, G-protein alpha-q/11, Transferrin, Galpha(s)-specific nucleotide-like GPCRs, LDHA, Furin, Nicastrin, PDE, c-Myc, ERK1 (MAPK3), G-protein alpha-i family, G-protein a…
11	Immune response_IL-5 signalling	38	1.207e-05	0.0001712	11	STAT5, PI3K reg class IA (p85), Cyclin D3, AKT(PKB), JunB, c-Myc, H-Ras, IL-5, c-Jun, MEK2(MAP2K2), ERK1/2
12	Reproduction_Feeding and Neurohormone signaling	210	1.328e-05	0.0001726	30	Androgen receptor, STAT5, TGF-beta, CPEB1, PI3K reg class IA (p85), PKA-reg (cAMP-dependent), Galpha(q)-specific peptide GPCRs, FCGRT, NF-kB, Cyclin D3, AKT(PKB), PI3K reg class IA, G-protein alpha-q/11, IRF1, Proepithelin, p70 S6 kinase2, C/EBPbeta, c-Myc, STAT5B, PLC-gamma 2, ERK1 (MAPK3), Epimorphin, G-protein alpha-i family, H-Ras, Substance P receptor, Cathepsin D, PLC-gamma, c-Jun, CYP19, S…
13	Signal Transduction_Cholecystokinin signaling	106	2.271e-05	0.0002726	19	CaMK I, MEK1/2, MSK1/2 (RPS6KA5/4), PI3K reg class IA (p85), PKA-reg (cAMP-dependent), MAPKAPK2, Galpha(q)-specific peptide GPCRs, AKT(PKB), G-protein alpha-q/11, R-Ras, USF1, c-Myc, PLC-gamma 2, G-protein alpha-i family, H-Ras, Adenylate cyclase, PLC-gamma, MEK2(MAP2K2), ERK1/2
14	Apoptosis_Anti-apoptosis mediated by external signals via NF-kB	111	4.432e-05	0.0004939	19	Sequestosome 1(p62), PI3K reg class IA (p85), PKA-reg (cAMP-dependent), RelA (p65 NF-kB subunit), TRADD, CD40(TNFRSF5), NF-kB, Bcl-3, AKT(PKB), TRAF3, PI3K reg class IA, TNF-R1, TWEAK(TNFSF12), c-Myc, TRAF5, G-protein alpha-i family, H-Ras, Adenylate cyclase, TRAF6
15	Cell adhesion_Integrin-mediated cell-matrix adhesion	214	5.048e-05	0.000525	29	CD151, Tubulin beta, p130CAS, MEK1/2, RHG7, Alpha-actinin 4, ITGB5, Alpha-parvin, Flotillin-1, Alpha-actinin, CD82, IRAS, AKT(PKB), PI3K reg class IA, Tcf(Lef), Migfilin, c-Myc, PLC-gamma 2, Flotillin-2, ERK1 (MAPK3), Zyxin, H-Ras, Tubulin beta 2, ILK, PLC-gamma, c-Jun, MEK2(MAP2K2), ERK1/2, RhoGDI alpha
16	Inflammation_IL-2 signaling	104	6.035e-05	0.0005571	18	MEK1/2, STAT5, PI3K reg class IA (p85), AP-1, RelA (p65 NF-kB subunit), NF-kB, PI3K reg class IA (p85-beta), AKT(PKB), CDK4, STAT5B, PLC-gamma 2, ERK1 (MAPK3), H-Ras, PLC-gamma, c-Jun, MEK2(MAP2K2), ERK1/2, NF-kB p65/p65
17	Proliferation_Negative regulation of cell proliferation	184	6.071e-05	0.0005571	26	PTHR1, HSF1, EGR1, TGF-beta 1, ADAM-TS1, IGFBP7, TGF-beta, PI3K reg class IA (p85), Amphiregulin, p21, IBP4, GPNMB (Osteoactivin), USF1, TGF-beta 3, RBBP4 (RbAp48), c-Myc, MITF, G-protein alpha-i family, H-Ras, TRAF6, IBP, WISP2, RFP, MEK2(MAP2K2), ERK1/2, Necdin
18	Inflammation_IL-10 anti-inflammatory response	87	7.271e-05	0.0006302	16	Heme oxygenase 1, STAT5, MAPKAPK2, MMP-13, NF-kB, Cyclin D3, AKT(PKB), PI3K reg class IA, c-Myc, STAT5B, TRAF6, SOCS3, Cyclin D, NF-kB p65/p65, MMP-2, FASTK
19	Signal transduction_Leptin signaling	107	8.871e-05	0.0007284	18	EGR1, STAT5, AKT2, PKA-reg (cAMP-dependent), AP-1, NF-kB, Thyroliberin, AKT(PKB), PI3K reg class IA, IRS-2, C/EBPbeta, STAT5B, PPAR-gamma, H-Ras, SOCS3, ERK1/2, MMP-2, C/EBPdelta
20	Cell adhesion_Platelet aggregation	158	0.0002755	0.002149	22	Alpha-actinin 4, PI3K reg class IA (p85), PKA-reg (cAMP-dependent), Alpha-actinin, Adenylate cyclase type IV, PLA2G7, Adenylate cyclase type VIII, Prostacyclin receptor, AKT(PKB), PI3K reg class IA, G-protein alpha-q/11, PLA2, GAB3, PLC-gamma 2, ENTPD2-alpha, Gab, G-protein alpha-i family, G-protein alpha-i2, Adenylate cyclase, ILK, PLC-gamma, Adenylate cyclase type III
21	Immune response_Th17-derived cytokines	98	0.0003093	0.002298	16	C/EBP, STAT5, IL-17RC, MMP-13, NF-kB, AKT(PKB), PI3K reg class IA, C/EBPbeta, c-Myc, SDF-1, TRAF6, SOCS3, c-Jun, MEK2(MAP2K2), ERK1/2, C/EBPdelta
22	Signal transduction_ESR1-nuclear pathway	216	0.0003552	0.002501	27	MGMT, AKT2, PKA-reg (cAMP-dependent), RelA (p65 NF-kB subunit), Adenylate cyclase type IV, Adenylate cyclase type VIII, REA, AKT(PKB), PI3K reg class IA, p21, JunB, SUPT6H, c-Myc, STAT5B, PPAR-gamma, Enkephalin A, H-Ras, Adenylate cyclase, SDF-1, SOCS3, Cathepsin D, c-Jun, MEK2(MAP2K2), ERK1/2, Adenylate cyclase type III, RARalpha, CYP19
23	Cytoskeleton_Regulation of cytoskeleton rearrangement	183	0.0003688	0.002501	24	ARPC1B, Plectin 1, Tubulin beta, Tubulin gamma, Dematin, p130CAS, SPTBN(spectrin1-4), RHG7, Alpha-actinin 4, RhoGAP1, Alpha-actinin, TARA, ARF1, Tubulin gamma 1, ARPC1, ERK1 (MAPK3), Beta-fodrin, G-protein alpha-i family, Gelsolin, Zyxin, SDF-1, Frabin, Tubulin beta 2, ERK1/2
24	Signal Transduction_TGF-beta, GDF and Activin signaling	154	0.0005026	0.003267	21	SF1, ALK-4, IRF7, Endoglin, TGF-beta 1, PI3K reg class IA (p85), AP-1, SKIP (Ski-interacting protein), NF-kB, AKT(PKB), ALK-1, JunD, p21, CDK4, TGF-beta 3, c-Myc, CtBP1, BAMBI, H-Ras, c-Jun, ERK1/2
25	Proliferation_Lymphocyte proliferation	210	0.0005284	0.003297	26	STAT5, Par-4, AKT2, PI3K reg class IA (p85), CD80, TRADD, CD40(TNFRSF5), NF-kB, Cyclin D3, AKT(PKB), TRAF3, PI3K reg class IA, p21, p70 S6 kinase2, TRAF5, STAT5B, ERK1 (MAPK3), H-Ras, SDF-1, CXCR4, FAP48, IL-5, c-Jun, MEK2(MAP2K2), ERK1/2, IFNAR2
26	Inflammation_Kallikrein-kinin system	185	0.001033	0.0062	23	G-protein beta, MEK1/2, Kallidin, AP-1, des-Arg9-bradykinin, Coagulation factor XIII, NF-kB, PI3K reg class IA, G-protein alpha-q/11, Neprilysin, PLA2, PLC-gamma 2, Coagulation factor XIII A, ERK1 (MAPK3), des-Arg10-kallidin, G-protein alpha-i family, H-Ras, PLC-gamma, Bradykinin, MEK2(MAP2K2), ERK1/2, NF-kB p65/p65, KNG
27	Cell adhesion_Integrin priming	110	0.001146	0.006621	16	MEK1/2, PI3K reg class IA (p85), PI3K reg class IA (p85-beta), PI3K reg class IA, G-protein alpha-q/11, Angiotensin II, PLC-gamma 2, ERK1 (MAPK3), G-protein alpha-i family, H-Ras, SDF-1, CXCR4, PLC-gamma, MEK2(MAP2K2), ERK1/2, CaMK II delta
28	Signal transduction_ESR1-membrane pathway	91	0.001326	0.007177	14	Androgen receptor, p130CAS, PI3K reg class IA (p85), PKA-reg (cAMP-dependent), Adenylate cyclase type IV, HDAC3, Adenylate cyclase type VIII, AKT(PKB), G-protein alpha-i family, H-Ras, Adenylate cyclase, MEK2(MAP2K2), ERK1/2, Adenylate cyclase type III
29	Reproduction_Gonadotropin regulation	200	0.001334	0.007177	24	G-protein alpha-11, CaMK I, Androgen receptor, MEK1/2, EGR1, MEF2D, Dynamin-1, Ionotropic glutamate receptor, PKA-reg (cAMP-dependent), AP-1, Thyroliberin, NUR77, AKT(PKB), PI3K reg class IA, G-protein alpha-q/11, JunB, ERK1 (MAPK3), c-Jun/c-Jun, G-protein alpha-i family, H-Ras, Adenylate cyclase, c-Jun, MEK2(MAP2K2), ERK1/2
30	Inflammation_IL-4 signaling	115	0.001848	0.009609	16	MEK1/2, TGF-beta 1, CD80, CD40(TNFRSF5), NF-kB, CCL13, AKT(PKB), PI3K reg class IA, IRS-2, ERK1 (MAPK3), H-Ras, IL-5, c-Jun, MEK2(MAP2K2), ERK1/2, SOCS1
31	Development_Neurogenesis_Axonal guidance	230	0.002038	0.01007	26	GAS7, GIPC, SLIT3, Ephrin-A5, ADAM23, PKA-reg (cAMP-dependent), Ephrin-B receptor 3, NCAM1, cAMP-GEFI, PI3K reg class IA, G-protein alpha-q/11, Ephrin-A, R-Ras, SIAH1, BAIAP2, S100B, PPAR-gamma, Ephrin-B receptors, TRAF6, PLC-gamma, SLIT2, MEK2(MAP2K2), ERK1/2, Semaphorin 3F, RhoGDI alpha, Ephrin-A2
32	Translation_Regulation of initiation	127	0.002065	0.01007	17	MEK1/2, TGF-beta 1, MSK1/2 (RPS6KA5/4), AKT2, PI3K reg class IA (p85), eIF4G1/3, PI3K reg class IA (p85-beta), AKT(PKB), PI3K reg class IA, G-protein alpha-q/11, IRS-2, eIF4G1, p70 S6 kinase2, ERK1 (MAPK3), H-Ras, MEK2(MAP2K2), ERK1/2
33	Apoptosis_Apoptotic mitochondria	77	0.002574	0.01217	12	BOK, SNAPalpha, GDNF, GADD34, VDAC 1, VDAC 2, BI-1, AKT(PKB), Reticulon 1, BAG-3, Cathepsin D, FASTK
34	Inflammation_Interferon signaling	110	0.003094	0.0142	15	IRF7, MEK1/2, STAT5, IFNGR2, CD40(TNFRSF5), ISG15, IRF1, C/EBPbeta, PPAR-gamma, ERK1 (MAPK3), SOCS3, MEK2(MAP2K2), ERK1/2, IFNAR2, SOCS1
35	Protein folding_Response to unfolded proteins	69	0.003199	0.01426	11	ATF-4, P4HB, HSF1, HYOU1, UBC7, HSP47, CHIP, HSPB7, CD1d, HSP22, A2M receptor
36	Development_EMT_Regulation of epithelial-to-mesenchymal transition	224	0.005928	0.02569	24	p130CAS, EGR1, TGF-beta 1, TGF-beta, PI3K reg class IA (p85), AP-1, HMGA2, RelA (p65 NF-kB subunit), TRADD, MKL1, AKT(PKB), PI3K reg class IA, G-protein alpha-q/11, TNF-R1, TGF-beta 3, G-protein alpha-i family, H-Ras, ILK, FGFR1, c-Jun, MEK2(MAP2K2), ERK1/2, MMP-2, CYP19
37	Signal transduction_ERBB-family signaling	75	0.006151	0.02594	11	Amphiregulin, NF-kB, AKT(PKB), PI3K reg class IA, IRS-2, c-Myc, ERK1 (MAPK3), H-Ras, c-Jun, MEK2(MAP2K2), ERK1/2
38	Signal transduction_WNT signaling	177	0.006485	0.02649	20	TITF1, LRP5, TGF-beta 1, TGF-beta, PKA-reg type II (cAMP-dependent), PKA-reg (cAMP-dependent), G-protein alpha-q/11, Fra-1, TGF-beta 3, HES1, Tcf(Lef), c-Myc, ERK1 (MAPK3), G-protein alpha-i family, Adenylate cyclase, TCF7 (TCF1), WISP2, c-Jun, CaMK II delta, MMP-2
39	Inflammation_Protein C signaling	108	0.006623	0.02649	14	SPHK1, Alpha-actinin 4, Alpha-actinin, NF-kB, AKT(PKB), Protein C receptor (endothelial), ERK1 (MAPK3), G-protein alpha-i family, TRAF6, c-Jun, Bradykinin, ERK1/2, Galpha(i)-specific EDG GPCRs, NF-kB p65/p65
40	Inflammation_TREM1 signaling	145	0.008131	0.03171	17	MEK1/2, EGR1, AKT2, PI3K reg class IA (p85), CD40(TNFRSF5), NF-kB, PI3K reg class IA (p85-beta), AKT(PKB), PI3K reg class IA, PLC-gamma 2, ERK1 (MAPK3), H-Ras, TRAF6, PLC-gamma, c-Jun, MEK2(MAP2K2), ERK1/2
41	Reproduction_Male sex differentiation	243	0.008385	0.0319	25	SF1, Androgen receptor, HSF1, SP7, STAT5, TGF-beta 1, Par-4, EWS, HYOU1, PKA-reg (cAMP-dependent), ZFP37, cAMP-GEFI, BI-1, AKT(PKB), G-protein alpha-q/11, p21, SIAH1, TGF-beta 3, Tubulin gamma 1, c-Myc, STAT5B, ERK1 (MAPK3), H-Ras, ERK1/2, RARalpha
42	Development_Keratinocyte differentiation	58	0.008828	0.03279	9	TGF-beta 1, G-protein alpha-q/11, JunD, p21, Fra-1, H-Ras, c-Jun, MEK2(MAP2K2), ERK1/2
43	Inflammation_Jak-STAT Pathway	186	0.01104	0.04006	20	Angiotensin III, MEK1/2, STAT5, CD40(TNFRSF5), CCL13, AKT(PKB), Angiotensin II, TNF-R1, Angiotensin (1-7), STAT5B, ERK1 (MAPK3), H-Ras, PIAS4, SDF-1, SOCS3, CXCR4, IL-5, MEK2(MAP2K2), ERK1/2, SOCS1
44	Inflammation_Histamine signaling	213	0.01241	0.0435	22	PKA-reg (cAMP-dependent), SLC18A1, AP-1, Adenylate cyclase type IV, NF-kB, Adenylate cyclase type VIII, G-protein alpha-q/11, PLA2, PLA2G5, PLC-gamma 2, ERK1 (MAPK3), c-Jun/c-Jun, G-protein alpha-i family, Adenylate cyclase, IL-5, PLC-gamma, c-Jun, MEK2(MAP2K2), ERK1/2, CaMK II delta, Adenylate cyclase type III, NF-kB p65/p65
45	Cytoskeleton_Actin filaments	176	0.01255	0.0435	19	ARPC1B, Plectin 1, Dematin, SPTBN(spectrin1-4), Cortactin, Alpha-actinin 4, Alpha-actinin, TARA, ARPC1, Migfilin, ERK1 (MAPK3), Beta-fodrin, Gelsolin, Zyxin, SDF-1, Utrophin, Fascin, ERK1/2, KPTN
46	Development_ERK5 in cell proliferation and neuronal survival	24	0.0143	0.04851	5	Sequestosome 1(p62), MEF2D, c-Myc, H-Ras, c-Jun
47	Apoptosis_Anti-Apoptosis mediated by external signals via MAPK and JAK/STAT	179	0.01484	0.04924	19	p130CAS, EGR1, STAT5, PI3K reg class IA (p85), PKA-reg (cAMP-dependent), Bcl-3, PI3K reg class IA, G-protein alpha-q/11, JunD, JunB, C/EBPbeta, c-Myc, G-protein alpha-i family, H-Ras, TRAF6, SOCS3, c-Jun, MEK2(MAP2K2), ERK1/2
48	Inflammation_IFN-gamma signaling	109	0.01693	0.05503	13	AKT2, NF-kB, Factor B, AKT(PKB), PI3K reg class IA, p21, IRF1, C/EBPbeta, c-Myc, PLC-gamma 2, PLC-gamma, ERK1/2, SOCS1
49	Neurophysiological process_Circadian rhythm	76	0.01831	0.05828	10	REV-ERBalpha, EGR1, PKA-reg (cAMP-dependent), cAMP-GEFI, G-protein alpha-q/11, JunB, LDHA, c-Jun, MEK2(MAP2K2), ERK1/2
50	Signal transduction_Nitric oxide signaling	88	0.01957	0.06019	11	CaMK I, TGF-beta 1, PSD-95, AP-1, NF-kB, AKT(PKB), SIAH1, H-Ras, MEK2(MAP2K2), ERK1/2, NF-kB p65/p65
51	Apoptosis_Death Domain receptors & caspases in apoptosis	123	0.01968	0.06019	14	NOL3, Par-4, LTBR(TNFRSF3), PARP-1, TRADD, CD40(TNFRSF5), TRAF3, TNF-R1, TWEAK(TNFSF12), PEA15, TRAF5, TRIP, Caspase-4, FASTK
52	Reproduction_Progesterone signaling	214	0.02416	0.07249	21	ADAM-TS1, Dynamin-1, CPEB1, PI3K reg class IA (p85), PKA-reg (cAMP-dependent), AP-1, RelA (p65 NF-kB subunit), Galpha(q)-specific peptide GPCRs, PI3K reg class IA (p85-beta), PI3K reg class IA, G-protein alpha-q/11, PLA2, Tcf(Lef), c-Myc, ERK1 (MAPK3), G-protein alpha-i family, H-Ras, Adenylate cyclase, FGFR1, c-Jun, MMP-2
53	Chemotaxis	139	0.02496	0.07345	15	MEK1/2, PI3K reg class IA (p85), CXCL14, RelA (p65 NF-kB subunit), Galpha(q)-specific peptide GPCRs, NF-kB, NCAM1, CX3CL1, CCL13, Fra-1, G-protein alpha-i family, H-Ras, SDF-1, SLIT2, ERK1/2
54	Inflammation_MIF signaling	140	0.02642	0.07634	15	PKA-reg (cAMP-dependent), Adenylate cyclase type IV, NF-kB, Adenylate cyclase type VIII, Cyclin D3, PLA2, CDK4, ERK1 (MAPK3), Adenylate cyclase, TRAF6, c-Jun, ERK1/2, Adenylate cyclase type III, Cyclin D, NF-kB p65/p65
55	Neurophysiological process_Corticoliberin signaling	49	0.0302	0.08567	7	EGR1, PKA-reg (cAMP-dependent), NUR77, G-protein alpha-q/11, JunD, Adenylate cyclase, Beta-arrestin2
56	Apoptosis_Anti-Apoptosis mediated by external signals via PI3K/AKT	233	0.03139	0.08735	22	p130CAS, GDNF, PI3K reg class IA (p85), CD80, PKA-reg (cAMP-dependent), RelA (p65 NF-kB subunit), NF-kB, Bcl-3, AKT(PKB), PI3K reg class IA, G-protein alpha-q/11, FGF16, JunB, Fra-1, IRS-2, G-protein alpha-i family, H-Ras, Adenylate cyclase, GFRalpha1, ILK, BSF-3 (cardiotrophin-like cytokine), FGFR1
57	Apoptosis_Apoptosis stimulation by external signals	144	0.03295	0.08735	15	ALK-4, TGF-beta 1, TGF-beta, LTBR(TNFRSF3), TRADD, NF-kB, AKT(PKB), TNF-R1, TGF-beta 3, TWEAK(TNFSF12), H-Ras, Cathepsin D, c-Jun, MEK2(MAP2K2), ERK1/2
58	Signal transduction_Androgen receptor signaling cross-talk	72	0.033	0.08735	9	Androgen receptor, TGF-beta 1, PKA-reg (cAMP-dependent), NF-kB, Adenylate cyclase type VIII, AKT(PKB), IRS-2, H-Ras, ERK1/2
59	Transcription_Nuclear receptors transcriptional regulation	195	0.03304	0.08735	19	SF1, TFIID 30 kDa subunit, REV-ERBalpha, Androgen receptor, TGF-beta 1, PKA-reg (cAMP-dependent), SKIP (Ski-interacting protein), TAF3, TAFs, REA, NUR77, RARgamma, PPAR-gamma, ERK1 (MAPK3), H-Ras, RAR, TRAF6, ERK1/2, RARalpha
60	Signal transduction_NOTCH signaling	235	0.0341	0.08866	22	MEK1/2, TGF-beta 1, TGF-beta, AKT2, PI3K reg class IA (p85), Amphiregulin, RelA (p65 NF-kB subunit), NF-kB, AKT(PKB), PI3K reg class IA, p21, Furin, TGF-beta 3, HES1, p70 S6 kinase2, c-Myc, ERK1 (MAPK3), H-Ras, c-Jun, MEK2(MAP2K2), ERK1/2, NF-kB p65/p65
61	Signal transduction_CREM pathway	98	0.03955	0.1007	11	MEK1/2, PKA-reg (cAMP-dependent), AP-1, AKT(PKB), C/EBPbeta, ERK1 (MAPK3), H-Ras, Adenylate cyclase, MEK2(MAP2K2), ERK1/2, CYP19
62	Development_Hedgehog signaling	253	0.04101	0.1007	23	PTHR1, SF1, Androgen receptor, MSX1, ID3, EGR1, PKA-reg type II (cAMP-dependent), PKA-reg (cAMP-dependent), SPOP, Plakoglobin, p21, TBX5, Furin, HES1, c-Myc, ERK1 (MAPK3), G-protein alpha-i family, G-protein alpha-i2, H-Ras, Adenylate cyclase, FGFR1, MEK2(MAP2K2), Beta-arrestin2
63	Apoptosis_Apoptotic nucleus	161	0.04107	0.1007	16	PDCD2, Par-4, GADD45 gamma, RelA (p65 NF-kB subunit), PARP-1, HDAC3, NF-kB, p21, PCBP-4 (mcg10), SIAH1, C/EBPbeta, IEX1, c-Jun, DJ-1, Proline oxidase 1, GADD45 beta
64	Immune response_TCR signaling	174	0.04131	0.1007	17	MEK1/2, PI3K reg class IA (p85), CD80, AP-1, RelA (p65 NF-kB subunit), NF-kB, AKT(PKB), PI3K reg class IA, Csk, CDK4, ERK1 (MAPK3), H-Ras, IL-5, c-Jun, MEK2(MAP2K2), ERK1/2, NF-kB p65/p65
65	DNA damage_Checkpoint	124	0.04315	0.1029	13	Heme oxygenase 1, SKIP (Ski-interacting protein), GADD45 gamma, NF-kB, Cyclin D3, p21, CDK4, c-Myc, ERK1 (MAPK3), c-Jun, ERK1/2, Cyclin D, GADD45 beta
66	Inflammation_IgE signaling	137	0.04418	0.1029	14	MEK1/2, NF-kB, AKT(PKB), PI3K reg class IA, PLA2, PLC-gamma 2, ERK1 (MAPK3), H-Ras, IL-5, PLC-gamma, c-Jun, MEK2(MAP2K2), ERK1/2, NF-kB p65/p65
67	Immune response_BCR pathway	137	0.04418	0.1029	14	MEK1/2, EGR1, AP-1, NF-kB, AKT(PKB), PI3K reg class IA, PLC-gamma 2, ERK1 (MAPK3), H-Ras, PLC-gamma, c-Jun, MEK2(MAP2K2), ERK1/2, NF-kB p65/p65
68	Reproduction_GnRH signaling pathway	166	0.05186	0.119	16	CaMK I, Androgen receptor, MEK1/2, EGR1, Ionotropic glutamate receptor, PKA-reg (cAMP-dependent), AP-1, AKT(PKB), PI3K reg class IA, G-protein alpha-q/11, ERK1 (MAPK3), G-protein alpha-i family, H-Ras, c-Jun, MEK2(MAP2K2), ERK1/2
69	Cell adhesion_Leucocyte chemotaxis	180	0.05395	0.1197	17	Tubulin beta, Tubulin gamma, CD80, Alpha-actinin, Galpha(q)-specific peptide GPCRs, CX3CL1, CCL13, Tubulin gamma 1, PLC-gamma 2, ERK1 (MAPK3), G-protein alpha-i family, G-protein alpha-i2, SDF-1, CXCR4, PLC-gamma, ERK1/2, CaMK II delta
70	Signal Transduction_BMP and GDF signaling	91	0.05448	0.1197	10	MSX1, AKT2, AKT(PKB), ALK-1, JunD, p21, CDK4, c-Myc, PPAR-gamma, GADD45 beta
71	Inflammation_IL-13 signaling pathway	91	0.05448	0.1197	10	SPHK1, STAT5, RelA (p65 NF-kB subunit), AKT(PKB), IRS-2, c-Myc, H-Ras, MEK2(MAP2K2), ERK1/2, SOCS1
72	Signal transduction_Neuropeptide signaling pathways	155	0.05683	0.1231	15	NAT-1, MEK1/2, PSD-95, PKA-reg (cAMP-dependent), Galpha(q)-specific peptide GPCRs, G-protein alpha-q/11, ERK1 (MAPK3), G-protein alpha-i family, Enkephalin A, G-protein alpha-i2, H-Ras, Substance P receptor, c-Jun, MEK2(MAP2K2), ERK1/2
73	Inflammation_Inflammasome	118	0.06134	0.1311	12	IRF7, Biglycan, PI3K reg class IA (p85), AP-1, TRADD, NF-kB, ISG15, Pannexin-1, TNF-R1, ERK1 (MAPK3), TRAF6, ERK1/2
74	Immune response_Antigen presentation	197	0.06283	0.1325	18	PSMD1, CD80, HLA-Cw3, IFNGR2, FCGRT, HLA-G, CD40(TNFRSF5), NF-kB, RelB (NF-kB subunit), SEC61 alpha, PSMB6, MHC class II beta chain, TNF-R1, CD1d, HLA-A, TRUSS, TRAF6, NF-kB p65/p65
75	Proteolysis_Connective tissue degradation	119	0.06458	0.1343	12	MMP-12, Prolidase, ITGB5, ADAM-TS1, ADAM23, MMP-13, MMP-11, Furin, SERPINA3 (ACT), A2M receptor, MMP-14, MMP-2
76	Protein folding_Protein folding nucleus	58	0.06601	0.1355	7	Androgen receptor, HYOU1, CD1d, Tubulin gamma 1, APPL, FKBP8, DJ-1
77	Inflammation_IL-12,15,18 signaling	59	0.0711	0.144	7	AP-1, RelA (p65 NF-kB subunit), NF-kB, c-Jun/Fra-1, TRAF6, IL-5, c-Jun
78	Cell adhesion_Platelet-endothelium-leucocyte interactions	174	0.07298	0.146	16	Endoglin, TGF-beta 1, IGFBP7, TGF-beta, SREC-II, MMP-13, CD40(TNFRSF5), NF-kB, TGF-beta 3, CD34, DDR2, ILK, A2M receptor, MMP-2, KNG, IGFBP7/8
79	Cell adhesion_Attractive and repulsive receptors	175	0.07597	0.15	16	GIPC, SLIT3, Cortactin, Ephrin-A5, PI3K reg class IA (p85), Ephrin-B receptor 3, NCAM1, PI3K reg class IA (p85-beta), PI3K reg class IA, Ephrin-A, R-Ras, Ephrin-B receptors, ERK1 (MAPK3), SLIT2, ERK1/2, Ephrin-A2
80	Cell adhesion_Synaptic contact	177	0.08219	0.1589	16	CNTN1 (F3), Cortactin, Ephrin-A5, Alpha-actinin 4, PSD-95, Na(v) beta 1, Alpha-actinin, Ephrin-B receptor 3, NCAM1, Ephrin-A, Dynamin-2, BAIAP2, SAPAP4, Neurotractin, Ephrin-B receptors, CaMK II delta
81	Cardiac development_FGF_ErbB signaling	124	0.08249	0.1589	12	ID3, MEF2D, Calcipressin 1, AKT(PKB), G-protein alpha-q/11, FGF16, ERK1 (MAPK3), G-protein alpha-i2, H-Ras, FGFR1, ERK1/2, RARalpha
82	Development_Melanocyte development and pigmentation	50	0.08725	0.166	6	PKA-reg (cAMP-dependent), AKT(PKB), PI3K reg class IA, MITF, H-Ras, ERK1/2
83	Proteolysis_Proteolysis in cell cycle and apoptosis	126	0.09044	0.17	12	Sequestosome 1(p62), FBXL4, Calpain 1(mu), Nicastrin, TRAF6, TRAF7, Cathepsin D, Cathepsin B, COPS7, Caspase-4, Thimet oligopeptidase, COPS7A
84	Development_Ossification and bone remodeling	157	0.1079	0.1988	14	ATF-4, ALPL, MSX1, SP7, TGF-beta 1, Galpha(s)-specific prostanoid GPCRs, TGF-beta, Tetranectin, IBP4, C/EBPbeta, TRAF6, IBP, FGFR1, C/EBPdelta
85	Development_Regulation of telomere length	53	0.1083	0.1988	6	PTOP, AKT(PKB), p21, CDK4, TRF1, c-Myc
86	Reproduction_Spermatogenesis, motility and copulation	228	0.1148	0.2083	19	SF1, Androgen receptor, HSF1, SP7, STAT5, EWS, STRBP, PKA-reg (cAMP-dependent), ZFP37, cAMP-GEFI, AKT(PKB), BRD2, TGF-beta 3, c-Myc, STAT5B, Arylsulfatase A, ERK1 (MAPK3), H-Ras, RARalpha
87	Response to hypoxia and oxidative stress	161	0.1251	0.2222	14	Peroxiredoxin, Androgen receptor, Heme oxygenase 1, GPX3, AP-1, SP-A, PRDX5, NF-kB, KEAP1, p21, GSTA3, C/EBPbeta, GCL reg, NSGPeroxidase
88	Neurophysiological process_Melatonin signaling	43	0.1254	0.2222	5	G-protein alpha-11, PKA-reg (cAMP-dependent), G-protein alpha-i family, Adenylate cyclase, CYP19
89	Cardiac development_Role of NADPH oxidase and ROS	134	0.1268	0.2223	12	MSX1, MEF2D, RelA (p65 NF-kB subunit), NF-kB, Calcipressin 1, AKT(PKB), TBX5, ERK1 (MAPK3), H-Ras, ERK1/2, RARalpha, NF-kB p65/p65
90	Apoptosis_Anti-Apoptosis mediated by external signals by Estrogen	95	0.1338	0.2285	9	p130CAS, PI3K reg class IA (p85), AKT(PKB), PI3K reg class IA, c-Myc, H-Ras, c-Jun, MEK2(MAP2K2), ERK1/2
91	Muscle contraction_Relaxin signaling	82	0.1347	0.2285	8	PKA-reg (cAMP-dependent), MMP-13, NF-kB, AKT(PKB), G-protein alpha-i family, H-Ras, ERK1/2, MMP-2
92	Neurophysiological process_Long-term potentiation	82	0.1347	0.2285	8	MEK1/2, PKA-reg (cAMP-dependent), Adenylate cyclase type VIII, cAMP-GEFI, AKT(PKB), ERK1 (MAPK3), H-Ras, ERK1/2
93	Cell cycle_G2-M	206	0.1388	0.2328	17	MEK1/2, AKT2, MAPKAPK2, PCTK1, AKT(PKB), Dynamin, p21, CHIP, TRF1, USF1, CDK10, c-Myc, ERK1 (MAPK3), H-Ras, MEK2(MAP2K2), ERK1/2, GADD45 beta
94	Muscle contraction_Nitric oxide signaling in the cardiovascular system	124	0.1462	0.2426	11	PKA-reg type II (cAMP-dependent), PKA-reg (cAMP-dependent), PDE2A, AP-1, AKT(PKB), PI3K reg class IA, G-protein alpha-q/11, Dynamin-2, G-protein alpha-i family, c-Jun, Bradykinin
95	Cell cycle_G0-G1	71	0.1495	0.2455	7	EGR1, CtBP, p21, CDK4, RBBP4 (RbAp48), PPAR-gamma, Cyclin D
96	Immune response_T helper cell differentiation	139	0.1532	0.2489	12	STAT5, CD80, GADD45 gamma, CD40(TNFRSF5), NF-kB, H-Ras, TRAF6, IL-5, c-Jun, MEK2(MAP2K2), ERK1/2, GADD45 beta
97	Cytoskeleton_Macropinocytosis and its regulation	85	0.1558	0.2505	8	Alpha-actinin, AKT(PKB), IRS-2, SNX1, BAIAP2, CtBP1, H-Ras, Rab-34
98	Signal transduction_Insulin signaling	171	0.1747	0.2764	14	PKA-reg (cAMP-dependent), AKT(PKB), PI3K reg class IA, IRS-2, Furin, eIF4G1, p70 S6 kinase2, H-Ras, PFKL, Acyl-CoA synthetase, PPCKM, MEK2(MAP2K2), ERK1/2, PKM2
99	Immune response_Phagosome in antigen presentation	243	0.1754	0.2764	19	Alpha-actinin 4, PSMD1, PI3K reg class IA (p85), HLA-Cw3, Alpha-actinin, POR1, NF-kB, SEC61 alpha, PSMB6, PI3K reg class IA (p85-beta), AKT(PKB), PI3K reg class IA, HLA-A, PLC-gamma 2, Gelsolin, A2M receptor, PLC-gamma, NF-kB p65/p65, Sec6
100	Development_Neuromuscular junction	147	0.2007	0.3131	12	Cortactin, MEK1/2, NCAM1, G-protein alpha-q/11, PLC-gamma 2, ERK1 (MAPK3), H-Ras, VAMP2, Utrophin, PLC-gamma, MEK2(MAP2K2), ERK1/2
101	Protein folding_Folding in normal condition	119	0.2029	0.3134	10	TOM34, HSF1, HYOU1, FKBP10, HSP47, CHIP, HSPB7, HSP22, BAG-3, FKBP8
102	Cell adhesion_Cell junctions	162	0.205	0.3135	13	Tubulin beta, Alpha-actinin 4, PI3K reg class IA (p85), PSD-95, Alpha-actinin, Plakoglobin, ARVCF, Tcf(Lef), ERK1 (MAPK3), Beta-fodrin, PLC-gamma, ERK1/2, Nectin-3
103	Cytoskeleton_Intermediate filaments	81	0.236	0.3574	7	Plectin 1, Tubulin beta, DCTN2, Alpha-actinin 4, Alpha-actinin, Tubulin gamma 1, Tubulin beta 2
104	Cell adhesion_Cadherins	182	0.2387	0.3581	14	CD151, LRP5, Cortactin, Alpha-actinin 4, PI3K reg class IA (p85), Alpha-actinin, Plakoglobin, AKT(PKB), ARVCF, Tcf(Lef), ILK, WISP2, Nectin-3, PCDHGC3
105	Signal transduction_Androgen receptor nuclear signaling	126	0.2549	0.3788	10	APPBP2, ELAVL1 (HuR), Androgen receptor, AES (GRG), Par-4, AKT(PKB), p21, Gelsolin, PIAS4, MMP-2
106	Immune response_Innate immune response to RNA viral infection	84	0.2646	0.3895	7	IRF7, TRADD, NF-kB, TRAF3, IRF1, TRAF6, c-Jun
107	Proteolysis_ECM remodeling	85	0.2744	0.4001	7	MMP-12, MMP-13, MMP-11, SERPINA3 (ACT), A2M receptor, MMP-14, MMP-2
108	Protein folding_ER and cytoplasm	44	0.2903	0.4193	4	P4HB, HYOU1, SEC61 alpha, HSP47
109	Transport_Manganese transport	104	0.317	0.4537	8	Prolidase, Apotransferrin, Mn(III)-Apotransferrin, SNX1, CDIPT, TPST2, AMPL, Thimet oligopeptidase
110	Cell adhesion_Cell-matrix interactions	211	0.3296	0.4674	15	90K, MMP-12, Biglycan, ITGB5, ADAM-TS1, ECM1, ADAM23, Fibulin-1, MMP-13, LYVE-1, Ki-1/57, CSPG4 (NG2), MMP-14, MMP-2, Perlecan
111	Cardiac development_Wnt_beta-catenin, Notch, VEGF, IP3 and integrin signaling	151	0.335	0.4708	11	G-protein alpha-11, ID3, MEF2D, MEF2, Calcipressin 1, MKL1, G-protein alpha-q/11, TBX5, HES1, Tcf(Lef), PLC-gamma
112	Signal transduction_ESR2 pathway	77	0.3434	0.4784	6	CHIP, STAT5B, H-Ras, MEK2(MAP2K2), ERK1/2, RARalpha
113	Blood coagulation	94	0.3656	0.5047	7	Galpha(q)-specific nucleotide-like GPCRs, CD40(TNFRSF5), Protein C receptor (endothelial), Coagulation factor XIII A, Bradykinin, MMP-2, KNG
114	Transcription_Transcription by RNA polymerase II	159	0.3992	0.5463	11	TFIID 30 kDa subunit, hSPT3, TAF8, TAF3, PARP-1, TAFs, MED9, DRAP1, ASH2L, MED25, NELF-A
115	Development_Neurogenesis in general	192	0.4134	0.5608	13	SF1, CaMK I, GDNF, EGR1, Calcipressin 1, G-protein alpha-q/11, Furin, Nicastrin, HES1, G-protein alpha-i family, GFRalpha1, ERK1/2, Necdin
116	Inflammation_NK cell cytotoxicity	164	0.4397	0.5818	11	MEK1/2, HLA-G, NF-kB, PLC-gamma 2, ERK1 (MAPK3), H-Ras, PLC-gamma, c-Jun, MEK2(MAP2K2), ERK1/2, NF-kB p65/p65
117	Inflammation_Innate inflammatory response	180	0.4415	0.5818	12	IRF7, SP-A, NF-kB, PLA2, Beta-defensin 1, PLC-gamma 2, G-protein alpha-i family, G-protein alpha-i2, TRAF6, PLC-gamma, c-Jun, NF-kB p65/p65
118	Neurophysiological process_Transmission of nerve impulse	212	0.4445	0.5818	14	G-protein alpha-11, CaMK I, MEK1/2, Ionotropic glutamate receptor, PSD-95, PKA-reg (cAMP-dependent), G-protein alpha-q/11, PRKAR2B, NCS-1, ERK1 (MAPK3), G-protein alpha-i family, G-protein alpha-i2, MEK2(MAP2K2), ERK1/2
119	Cell cycle_S phase	149	0.446	0.5818	10	C-Nap1(CEP2), POLA2, Parathymosin, CDC7, PCTK1, CHMP1A, DNA ligase I, p21, DERPC, GADD45 beta
120	Autophagy_Autophagy	55	0.4475	0.5818	4	AKT(PKB), PI3K reg class IA, IRS-2, Autophagin-1
121	Proteolysis_Ubiquitin-proteasomal proteolysis	166	0.4559	0.5877	11	PSMD1, UBC7, SPOP, PSMB8(LMP7), PSMB6, RAD23A, KEAP1, CHIP, SIAH1, Tubulin gamma 1, GRAIL
122	Apoptosis_Endoplasmic reticulum stress pathway	89	0.4782	0.6115	6	ATF-4, GADD34, NUR77, Calpain 1(mu), eIF1, c-Jun
123	Cell cycle_Meiosis	106	0.489	0.6202	7	Tubulin beta, XRCC1, AKT(PKB), PI3K reg class IA, SIAH1, Tubulin gamma 1, c-Myc
124	Neurophysiological process_GABAergic neurotransmission	140	0.5062	0.6368	9	ATF-4, ALDR, Dynamin-1, Dynamin, G-protein alpha-i family, H-Ras, VAMP2, Ubiquilin-1, Adenylate cyclase type III
125	Cytoskeleton_Spindle microtubules	109	0.519	0.6466	7	Tubulin beta, Tubulin gamma, DCTN2, TUBGCP4 (76P), Tubulin gamma 1, 4.1N, HMG20B
126	Immune response_Phagocytosis	223	0.5223	0.6466	14	C/EBP, Alpha-actinin 4, PI3K reg class IA (p85), Alpha-actinin, RelA (p65 NF-kB subunit), NF-kB, PI3K reg class IA (p85-beta), PI3K reg class IA, PLC-gamma 2, Gelsolin, PLC-gamma, c-Jun, HDL proteins, NF-kB p65/p65
127	Transport_Calcium transport	192	0.5331	0.6548	12	NOL3, Ionotropic glutamate receptor, PSD-95, Syntaxin 1B, SMOC2, Calpain 1(mu), Pannexin-1, P2X4, NCX3, PLC-gamma, Mucolipin-1, MMP-2
128	Transcription_mRNA processing	160	0.5379	0.6556	10	SIAHBP1, ZNF162, SKIP (Ski-interacting protein), RALY, PCBP-1, ALY, SRm300, DDX23, SFRS9, SF3A2
129	Cell adhesion_Glycoconjugates	162	0.5541	0.6701	10	90K, HAS, Fibulin-1, IRS-2, HP, PLC-gamma 2, ERK1 (MAPK3), SDF-1, ERK1/2, RhoGDI alpha
130	Cardiac development_BMP_TGF_beta_signaling	117	0.5954	0.7145	7	ALK-4, MSX1, Endoglin, ID3, MEF2D, TGF-beta 1, TGF-beta 3
131	DNA damage_BER-NER repair	104	0.6324	0.7531	6	XRCC1, PARP-1, XPF, RAD23A, DNA ligase I, NEIL1
132	Cell adhesion_Amyloid proteins	195	0.673	0.7914	11	APPBP2, X11-like 2, Cortactin, Plakoglobin, Nicastrin, Tcf(Lef), ERK1 (MAPK3), Cathepsin D, ERK1/2, RhoGDI alpha, Perlecan
133	Development_Skeletal muscle development	144	0.6781	0.7914	8	MEF2D, TGF-beta 1, PSD-95, MEF2, MKL1, Angiotensin II, G-protein alpha-i2, Utrophin
134	Cell cycle_Mitosis	179	0.6809	0.7914	10	Tubulin beta, Tubulin gamma, NF45 (ILF2), DCTN2, XRCC1, Dynamin-1, Dynamin, Dynamin-2, Tubulin gamma 1, HMG20B
135	Development_Neurogenesis_Synaptogenesis	180	0.6877	0.7914	10	SNAPalpha, Cortactin, Ionotropic glutamate receptor, PSD-95, Ephrin-B receptor 3, Ephrin-B receptors, VAMP2, Endophilin A2, A2M receptor, FGFR1
136	Cell cycle_G1-S	163	0.6899	0.7914	9	HDAC3, Cyclin D3, p21, CDK4, CDK10, c-Myc, Cyclin D, Necdin, GADD45 beta
137	Neurophysiological process_Olfactory transduction	19	0.7044	0.802	1	Adenylate cyclase type III
138	Cell cycle_Core	115	0.7267	0.8156	6	CDC7, Cyclin D3, DNA ligase I, p21, CDK4, Cyclin D
139	Cytoskeleton_Cytoplasmic microtubules	115	0.7267	0.8156	6	Tubulin beta, Tubulin gamma, DCTN2, TUBGCP4 (76P), PSD-95, Tubulin gamma 1
140	DNA damage_DBS repair	116	0.7344	0.8183	6	MGMT, XRCC2, DNA ligase I, C1D, RBBP4 (RbAp48), TDP1
141	Development_Cartilage development	66	0.7861	0.8676	3	TGF-beta 1, MMP-13, TGF-beta 3
142	Signal transduction_Oxytocin signaling	86	0.7898	0.8676	4	G-protein alpha-q/11, H-Ras, MEK2(MAP2K2), ERK1/2
143	Transcription_Chromatin modification	126	0.8027	0.8757	6	CARM1, HDAC3, RBBP4 (RbAp48), CBX7, HMG20B, SDS3
144	Transport_Iron transport	108	0.8089	0.8763	5	Apotransferrin, Transferrin, TSAP6, c-Myc, Holotransferrin
145	Regulation of metabolism_Bile acid regulation of lipid metabolism and negative FXR-dependent regulation of bile acids concentration	71	0.8259	0.8886	3	PLTP, AKT(PKB), PI3K reg class IA
146	Inflammation_Complement system	75	0.853	0.9114	3	MASP1, Factor B, Factor Bb
147	Translation_Selenium pathway	97	0.8606	0.9133	4	GPX3, RelA (p65 NF-kB subunit), MAT2A, c-Jun
148	Neurophysiological process_Taste signaling	34	0.8873	0.9353	1	Pannexin-1
149	Transport_Synaptic vesicle exocytosis	175	0.9245	0.968	7	Dynamin-1, SLC18A1, Rab-3D, Syntaxin 1B, Rab-3, VAMP2, Sec6
150	Transport_Sodium transport	229	0.952	0.9901	9	NHE8, Na(v) beta 1, OCTN2, P2X4, NCX3, ASCT2 (SLC1A5), Prostasin, SLC38A1, Mucolipin-1
151	Muscle contraction	173	0.9853	1	5	PSD-95, Alpha-actinin, Galpha(q)-specific peptide GPCRs, G-protein alpha-q/11, G-protein alpha-i family
152	Transport_Potassium transport	194	0.9943	1	5	NHE8, NHE9, P2X4, PKM2, Mucolipin-1
153	Translation_Translation initiation	171	0.9949	1	4	eIF4G1/3, eIF4G1, eIF5A, eIF1
154	Neurophysiological process_Visual perception	117	0.9954	1	2	DHRS3, Bestrophin-1
155	Translation_Translation in mitochondria	180	0.9999	1	2	MRPL4, SYPM
156	Translation_Elongation-Termination	233	1	1	3	PI3K reg class IA, p70 S6 kinase2, AARS

## Sheet: BL_OB
#	Networks	Total	pValue	Min FDR	In Data	Network Objects from Active Data
1	Cell cycle_Core	115	2.025e-17	3.179e-15	48	E2F4/DP1 complex, MCM3, E2F1/DP1 complex, MCM7, Cyclin B, E2F2, Cyclin B2, CDC7, Cyclin D3, ZW10, Survivin, E2F4, MCM5, Nek2A, CDC25C, CENP-A, DP1, MCM4, E2F1, E2F2/DP1 complex, CDC20, ORC3L, CDC25B, Kinase MYT1, Cyclin D, INCENP, MAD2b, CDH1, CAP-C, HEC, Kid, CDC25A, RPA1, MCM2, TOP2, FEN1, CENP-E, DNA ligase I, BUB1, Cdt1, Cyclin B1, p107, Aurora-A, PLK1, CAP-E, CDK1 (p34), CDK2, CDK6
2	Immune response_Phagocytosis	223	7.721e-11	6.061e-09	59	MBL2, Talin, p38alpha (MAPK14), Dectin-1, PKC-beta, SHPS-1, Alpha-actinin 4, PIP5K1A, PI3K cat class IA, NF-kB2 (p100), Hck, RelA (p65 NF-kB subunit), ELMO2, PKC-beta1, alpha-M/beta-2 integrin, PLC-beta, ITGB2, c-Cbl, Myosin I, NF-kB2 (p52), p22-phox, PI3K cat class IA (p110-beta), VASP, Fc epsilon RI gamma, C3, CORO1A(CLABP, TACO), Lyn, C3b, C/EBPepsilon, MRLC, gp91-phox, FGR, C/EBP, WASP, FCGR3…
3	Inflammation_Neutrophil activation	215	1.356e-09	7.095e-08	55	FPRL1, p38alpha (MAPK14), PKC-beta, TNF-R2, PLA2G4C, PI3K cat class IA, AP-1, G-protein alpha-15, NF-kB2 (p100), alpha-M/beta-2 integrin, TRAF3, PLC-beta, ITGB2, Cytochrome b-558, NF-kB2 (p52), p22-phox, PI3K cat class IA (p110-beta), LTA4H, MADD, PKC-delta, PSGL-1, cPLA2, G-protein alpha-i family, CX3CR1, IL-5, gp91-phox, ERK1/2, NSGPeroxidase, G-protein beta/gamma, Galpha(i)-specific peptide GP…
4	Cell cycle_S phase	149	5.94e-09	2.332e-07	42	E2F4/DP1 complex, MCM3, TOP3A, E2F1/DP1 complex, MCM7, Cyclin B, Cyclin B2, CDC7, RFC3, CHMP1A, E2F4, MCM5, Nek2A, DP1, MCM4, E2F1, CHTF18, POLD reg (p68), ORC3L, DERPC, TOP2 alpha, MAD2b, CDH1, RFC2, RPA1, TEP1, MCM2, TOP2, FEN1, POLD cat (p125), DNA ligase I, HSP90, RFC5, BUB1, Cdt1, Cyclin B1, Geminin, Sgo1, PLK1, Histone H4, CDK1 (p34), CDK2
5	Cell cycle_G1-S Growth factor regulation	195	2.073e-08	6.51e-07	49	MAD, E2F4/DP1 complex, PKC-beta, Shc, TGF-beta 1, cPKC (conventional), MATK, PI3K cat class IA, AP-1, E2F1/DP1 complex, SKIP (Ski-interacting protein), NF-kB2 (p100), AKT1, RelA (p65 NF-kB subunit), PKC-theta, Cyclin D3, E2F4, PKC, CKS1, JunB, c-Cbl, IRS-2, NF-kB2 (p52), DP1, PI3K cat class IA (p110-beta), Tcf(Lef), E2F1, IGF-2, G-protein alpha-i family, ERK1/2, Cyclin D, RGL2, PTPA, PP2A regulat…
6	Cell cycle_G2-M	206	1.339e-07	3.503e-06	49	p38alpha (MAPK14), Shc, UBE1, AKT1, MAPKAPK2, Cyclin B, Cyclin B2, CKS1, Nek2A, CDC25C, TRF1, UBE2C, FANCD2, GTSE1, IGF-2, CDC20, MRLC, CDC25B, FOXM1, ERK1/2, Kinase MYT1, CDC34, INCENP, TOP2 alpha, CAP-H/H2, MAD2b, CAP-C, DNMT1, Skp2/TrCP/FBXW, CAP-D2/D3, Kid, CDC25A, p90RSK1, TXNL4B, TOP2, AKT(PKB), Dynamin, BUB1, BRRN1, Cyclin B1, Aurora-A, PLK1, CDC25, p38 MAPK, ERK1 (MAPK3), CAP-E, p90Rsk, R…
7	Cytoskeleton_Regulation of cytoskeleton rearrangement	183	4.285e-07	9.612e-06	44	DIP1, Talin, FGD2, Tiam1, Dematin, Desmin, Alpha-actinin 4, LyGDI, TARA, Tubulin alpha, ARHGEF2, PKC, CAPZ beta, ARP3, CD43, PTEN, DIA1, ARPC3, G-protein alpha-i family, Nebulin, DOCK2, MRLC, ARPC4, ERK1/2, ARPC1B, G-protein beta/gamma, RHG7, WASP, Alpha-actinin, Filamin A, SPA1, Alpha adducin, ARF1, RhoGAP4, ARPC1, MyHC, PLK1, Actin, ERK1 (MAPK3), VAV-1, MLCK, GRK2, ARPC2, Actin muscle
8	Cell cycle_Mitosis	179	5.959e-07	1.17e-05	43	ASPM, Tubulin alpha, Cyclin B, Cyclin B2, ZW10, Survivin, CAPZ beta, Nek2A, CDC25C, CENP-A, PKR, Cyclin F, CDC20, CDC25B, DCTN1(p150Glued), INCENP, CAP-H/H2, MAD2b, NF45 (ILF2), DSN1, CAP-C, CAP-D2/D3, EML4, HEC, Kid, CDC25A, HDAC6, TTK, TOP2, CENP-E, Dynamin, BUB1, Cyclin B1, Dynamin-2, HGF receptor (Met), Aurora-A, PLK1, Actin, CDC25, CAP-E, NSL1, CDK1 (p34), AF15q14
9	Cell cycle_G1-S Interleukin regulation	128	7.911e-07	1.26e-05	34	p38alpha (MAPK14), E2F4/DP1 complex, Shc, PI3K cat class IA, AP-1, E2F1/DP1 complex, NF-kB2 (p100), AKT1, RelA (p65 NF-kB subunit), Cyclin D3, E2F4, ECSIT, JunB, IRS-2, NF-kB2 (p52), DP1, PI3K cat class IA (p110-beta), E2F1, ERK1/2, Cyclin D, RGL2, CDC25A, NF-kB, STAT6, AKT(PKB), p107, JAK3, ERK1 (MAPK3), PI3K cat class IA (p110-delta), STAT1, MEK4(MAP2K4), NF-kB p65/p65, CDK2, CDK6
10	Immune response_Phagosome in antigen presentation	243	8.027e-07	1.26e-05	53	MBL2, Talin, p38alpha (MAPK14), TAP1 (PSF1), SHPS-1, Alpha-actinin 4, PIP5K1A, PI3K cat class IA, NF-kB2 (p100), Hck, ELMO2, CD74, alpha-M/beta-2 integrin, PLC-beta, c-Cbl, NF-kB2 (p52), PI3K cat class IA (p110-beta), HLA-A, VASP, Fc epsilon RI gamma, C3, Lyn, TAP2 (PSF2), FGR, PSMB9, WASP, FCGR3A, HLA-Cw3, Alpha-actinin, SHP-1, iC3b, Fc epsilon RI beta, NF-kB, C3dg, AKT(PKB), Fc gamma RII alpha,…
11	Proliferation_Lymphocyte proliferation	210	3.837e-06	5.476e-05	46	p38alpha (MAPK14), Shc, TNF-R2, ORAI1, PI3K cat class IA, AKT1, PKC-theta, ARHGEF2, CD45, Cyclin D3, EBI3, APRIL(TNFSF13), TRAF3, CD43, c-Cbl, STAT4, PI3K cat class IA (p110-beta), Tyk2, PKC-delta, DOCK2, IMD1, IL-5, ERK1/2, IL20RB, c-MPL, CD27(TNFRSF7), MIP-1-beta, TACI(TNFRSF13B), G-protein beta/gamma, SHP-1, NF-kB, STAT6, AKT(PKB), JAK3, ERK1 (MAPK3), CD86, VAV-1, eIF2AK1, PI3K cat class IA (p…
12	Cell cycle_Meiosis	106	8.324e-06	0.0001089	28	Myelin basic protein, MRE11, PI3K cat class IA, TOP3A, Tubulin alpha, Nek2A, CDC25C, c-Cbl, RAD54L, PP2A structural, PP1-cat, CDC20, MutLalpha complex, PMS2, PP2A regulatory, PP5, DMC1, AKT(PKB), MLH1, TOPBP1, Cyclin B1, HSP70, REC8L1, PLK1, MLH3, RAD9, CDK1 (p34), CDK2
13	DNA damage_Checkpoint	124	9.469e-06	0.0001144	31	p38alpha (MAPK14), MRE11, E2F1/DP1 complex, SKIP (Ski-interacting protein), Cyclin B, Cyclin B2, RFC3, Cyclin D3, CDC25C, FANCD2, E2F1, RAD17, CDC25B, ERK1/2, Kinase MYT1, Cyclin D, Histone H2AX, Ku70, RFC2, CDC25A, NF-kB, Cyclin T1, RFC5, TOPBP1, Bard1, p38 MAPK, ERK1 (MAPK3), RAD9, CDK1 (p34), CDK2, CDK6
14	Cell adhesion_Platelet aggregation	158	1.757e-05	0.000197	36	Talin, Shc, COX-1 (PTGS1), Alpha-actinin 4, PTAFR, Cathepsin G, PI3K cat class IA, GP-IB alpha, CALDAG-GEFI, PLC-beta, ITGB2, PI3K cat class IA (p110-beta), VASP, Fc epsilon RI gamma, Ca-ATPase3, THAS, cPLA2, Lyn, G-protein alpha-i family, P2X1, MRLC, G-protein beta/gamma, Alpha-actinin, P2Y12, Filamin A, AKT(PKB), PLA2, LAT, MyHC, GP-IX, G-protein alpha-i2, VAV-1, MLCK, PI3K cat class IA (p110-d…
15	Development_Hemopoiesis, Erythropoietin pathway	136	2.59e-05	0.0002711	32	Epo receptor, p38alpha (MAPK14), Shc, PI3K cat class IA, AP-1, AKT1, RelA (p65 NF-kB subunit), Cyclin D3, c-Cbl, IRS-2, PI3K cat class IA (p110-beta), Lyn, ERK1/2, Cyclin D, PAK3, G-protein beta/gamma, SHP-1, NF-kB, SHIP, AKT(PKB), c-Kit, p38 MAPK, Btk, ERK1 (MAPK3), G-protein alpha-i2, PKC-beta2, VAV-1, PI3K cat class IA (p110-delta), PI3K cat class IB (p110-gamma), STAT1, NF-kB p65/p65, CDK2
16	Cytoskeleton_Spindle microtubules	109	4.212e-05	0.0004133	27	Kendrin, UNC84B, Tubulin alpha, Cyclin B, Cyclin B2, ZW10, Nek2A, UBE2C, CENP-A, GTSE1, CDC20, MARK4, DCTN1(p150Glued), INCENP, DEEPEST, MKLP2, EML4, HEC, Kid, TTK, CENP-E, BUB1, Cyclin B1, Sororin, Aurora-A, PLK1, CDK1 (p34)
17	Cell adhesion_Leucocyte chemotaxis	180	6.297e-05	0.0005816	38	Talin, PIP5K1A, PI3K cat class IA, Tubulin alpha, CALDAG-GEFI, PLC-beta, ITGB2, c-Cbl, PTEN, PI3K cat class IA (p110-beta), VASP, G-protein alpha-i family, CX3CR1, DOCK2, CCR2, ERK1/2, RASSF5, MIP-1-beta, G-protein beta/gamma, Galpha(i)-specific peptide GPCRs, WASP, Alpha-actinin, Rac2, CCR1, Galpha(q)-specific peptide GPCRs, SPA1, LAT, PIP5KI, ICAM2, ARAP3, Btk, ERK1 (MAPK3), G-protein alpha-i2,…
18	Proliferation_Positive regulation cell proliferation	221	0.0001561	0.001295	43	RhoG, Androgen receptor, Shc, MLK3(MAP3K11), MATK, PI3K cat class IA, AP-1, G-protein alpha-15, GM-CSF receptor, IRS-2, PI3K cat class IA (p110-beta), DIA1, TCIRG1 (Atp6i), G-protein alpha-i family, MRLC, IL-5, CDC25B, ERK1/2, VEGF-B, RGL2, Galpha(i)-specific peptide GPCRs, RasGRP4, G-CSF receptor, HDGF, CCR1, Myeloblastin, SHP-1, LIMK2, FLT3, LMO1, AKT(PKB), Beta-arrestin1, HGF receptor (Met), c…
19	DNA damage_MMR repair	59	0.0001567	0.001295	17	MutYH, MRE11, DNA polymerase kappa, RFC3, POLD reg (p68), MutLalpha complex, Histone H2AX, PMS2, RFC2, EXO1, RPA1, POLD cat (p125), RFC5, MLH1, DNA polymerase eta, Bard1, MLH3
20	Inflammation_Amphoterin signaling	118	0.00018	0.001378	27	p38alpha (MAPK14), PI3K cat class IA, AP-1, NF-kB2 (p100), AKT1, RelA (p65 NF-kB subunit), alpha-M/beta-2 integrin, ITGB2, Calgranulin A, NF-kB2 (p52), PI3K cat class IA (p110-beta), Calgranulin B, MRLC, ERK1/2, WASP, NF-kB, LIMK2, AKT(PKB), ITGAM, MyHC, Actin, p38 MAPK, ERK1 (MAPK3), MMP-9, PI3K cat class IA (p110-delta), NF-kB p65/p65, TNF-alpha
21	Immune response_BCR pathway	137	0.0001861	0.001378	30	PKC-beta, Shc, PI3K cat class IA, AP-1, NF-kB2 (p100), CD45, CD79A, Oct-2, PTEN, NF-kB2 (p52), PI3K cat class IA (p110-beta), Lyn, CD79B, BOB1, ERK1/2, WASP, CD79 complex, SHP-1, NF-kB, C3dg, BCAP, SHIP, AKT(PKB), DAPP1, Actin, Btk, ERK1 (MAPK3), VAV-1, PI3K cat class IA (p110-delta), NF-kB p65/p65
22	Cell cycle_G0-G1	71	0.0001931	0.001378	19	E2F4/DP1 complex, E2F1/DP1 complex, E2F2, E2F4, DP1, E2F1, E2F2/DP1 complex, Ebp1, Cyclin D, CDH1, CtBP, CDC25A, SPA1, POLR2A, RBBP4 (RbAp48), p107, CDK1 (p34), CDK2, CDK6
23	Inflammation_IL-4 signaling	115	0.0002889	0.001972	26	Shc, TGF-beta 1, PI3K cat class IA, CD74, CD45, CD20, PTEN, IRS-2, PI3K cat class IA (p110-beta), IL-5, ERK1/2, CTLA-4, SHP-1, Fc epsilon RI beta, NF-kB, STAT6, SHIP, AKT(PKB), Fc gamma RII alpha, PRG2, HLA-DQA1, JAK3, ERK1 (MAPK3), CD86, PI3K cat class IA (p110-delta), DOK2
24	Immune response_IL-5 signalling	38	0.0005781	0.003782	12	Shc, PI3K cat class IA, Cyclin D3, JunB, PKC-delta, cPLA2, Lyn, IL-5, ERK1/2, AKT(PKB), Btk, STAT1
25	Cell adhesion_Integrin-mediated cell-matrix adhesion	214	0.0006169	0.003874	40	Talin, BETA-PIX, Alpha-actinin 4, PI3K cat class IA, Tubulin alpha, alpha-M/beta-2 integrin, ITGA4, ITGB2, PI3K cat class IA (p110-beta), DIA1, VASP, Integrin, Tcf(Lef), TM4SF9, MRLC, ERK1/2, ITGB7, alpha-4/beta-7 integrin, Leupaxin, RHG7, WASP, Flotillin-1, Alpha-actinin, Beta-parvin, Filamin A, LIMK2, AKT(PKB), CD53, PIP5KI, MyHC, Migfilin, Actin, Flotillin-2, ERK1 (MAPK3), VAV-1, MLCK, PI3K ca…
26	Development_Blood vessel morphogenesis	228	0.001177	0.00711	41	Epo receptor, p38alpha (MAPK14), Shc, Galpha(q)-specific nucleotide-like GPCRs, PI3K cat class IA, MMP-19, Amphiregulin, RelA (p65 NF-kB subunit), MAPKAPK2, Notch, Adenosine A2b receptor, Transferrin, PDE, KLF5, Neuregulin 1, G-protein alpha-i family, Tissue kallikreins, FOXM1, ERK1/2, Galpha(i)-specific EDG GPCRs, VEGF-B, Galpha(i)-specific peptide GPCRs, Lactoferrin, Guanylate cyclase A (NPR1),…
27	Inflammation_Innate inflammatory response	180	0.001279	0.007438	34	p38alpha (MAPK14), TLR1, IL-1F9, PKC-beta, COX-1 (PTGS1), G-protein alpha-15, SP-A, NF-kB2 (p100), TRAM, PGRP-S, PKC-theta, PLC-beta, ECSIT, NF-kB2 (p52), C3, cPLA2, SIGIRR, C3b, G-protein alpha-i family, IRAKM, IRF7, G-protein beta/gamma, NF-kB, TRIF (TICAM1), PLA2, IL-1F6, C3a, p38 MAPK, Btk, G-protein alpha-i2, PKC-beta2, NF-kB p65/p65, TNF-alpha, PLC-beta2
28	Immune response_TCR signaling	174	0.001396	0.007829	33	p38alpha (MAPK14), AP-1 beta subunit, alpha-L/beta-2 integrin, Shc, PI3K cat class IA, AP-1, NF-kB2 (p100), AKT1, RelA (p65 NF-kB subunit), PKC-theta, CD45, ITGB2, NF-kB2 (p52), MADD, IL-5, ERK1/2, WASP, CTLA-4, SHP-1, NF-kB, AKT(PKB), Csk, LAT, ICAM2, Actin, p38 MAPK, ERK1 (MAPK3), CD86, VAV-1, MEK4/7, MEK4(MAP2K4), NF-kB p65/p65, TNF-alpha
29	Immune response_Antigen presentation	197	0.001721	0.009319	36	TAP1 (PSF1), alpha-L/beta-2 integrin, AP-3 sigma subunits, NF-kB2 (p100), CD74, CD45, alpha-M/beta-2 integrin, NF-kB2 (p52), HLA-A, Fc epsilon RI gamma, TRAP-1, TRUSS, TAP2 (PSF2), HLA-DMA, PSMB9, AP-3 mu subunits, HLA-DOA, CD94, HLA-Cw3, CEACAM1, NF-kB, HSP90, ITGAM, HSP70, TNF-R1, PSME3, HLA-DQA1, ITGAL, ICAM2, Cathepsin S, ULBP1, TAP, CD86, STAT1, NF-kB p65/p65, TNF-alpha
30	Inflammation_IL-2 signaling	104	0.002078	0.01087	22	Shc, SHPS-1, PI3K cat class IA, AP-1, NF-kB2 (p100), RelA (p65 NF-kB subunit), CD45, PTEN, NF-kB2 (p52), PI3K cat class IA (p110-beta), CCR2, ERK1/2, CCR1, SHP-1, NF-kB, AKT(PKB), JAK3, p38 MAPK, ERK1 (MAPK3), PI3K cat class IA (p110-delta), NF-kB p65/p65, CDK2
31	Apoptosis_Anti-apoptosis mediated by external signals via NF-kB	111	0.002212	0.0112	23	Shc, TNF-R2, PI3K cat class IA, Caspase-7, RelA (p65 NF-kB subunit), GM-CSF receptor, Survivin, APRIL(TNFSF13), TRAF3, CSF2RB, CSF2RA, PP2A structural, G-protein alpha-i family, TACI(TNFRSF13B), G-protein beta/gamma, PP2A regulatory, NF-kB, AKT(PKB), TNF-R1, p90Rsk, PI3K cat class IB (p110-gamma), BAFF(TNFSF13B), TNF-alpha
32	Chemotaxis	139	0.002583	0.01267	27	FPRL1, p38alpha (MAPK14), alpha-L/beta-2 integrin, PTAFR, PI3K cat class IA, RelA (p65 NF-kB subunit), CD45, alpha-M/beta-2 integrin, ITGB2, CD43, CKLF, PI3K cat class IA (p110-beta), Integrin, G-protein alpha-i family, CX3CR1, DOCK2, CCR2, ERK1/2, MIP-1-beta, Galpha(i)-specific peptide GPCRs, CCR1, Galpha(q)-specific peptide GPCRs, NF-kB, RalBP1, p38 MAPK, FPR, IL8RB
33	Inflammation_IL-10 anti-inflammatory response	87	0.002793	0.01329	19	IRF8, p38alpha (MAPK14), PI3K cat class IA, NF-kB2 (p100), MAPKAPK2, Cyclin D3, NF-kB2 (p52), PI3K cat class IA (p110-beta), Tyk2, Cyclin D, TREM1, NF-kB, AKT(PKB), p38 MAPK, MMP-9, PI3K cat class IA (p110-delta), STAT1, NF-kB p65/p65, TNF-alpha
34	Translation_Regulation of initiation	127	0.003041	0.01404	25	Tiam1, p38alpha (MAPK14), Shc, TGF-beta 1, MLK3(MAP3K11), PI3K cat class IA, AKT1, c-Cbl, IRS-2, PI3K cat class IA (p110-beta), PP1-cat, PP1-cat alpha, ERK1/2, MSK1/2 (RPS6KA5/4), 4E-BP2, eIF4G1/3, AKT(PKB), MNK1, eIF4G1, eIF2B2, p38 MAPK, ERK1 (MAPK3), eIF3S9, PI3K cat class IA (p110-delta), MEK4(MAP2K4)
35	Cytoskeleton_Actin filaments	176	0.003291	0.01476	32	MYH9, DIP1, Talin, Tiam1, Dematin, Alpha-actinin 4, TARA, CAPZ beta, ARP3, Myosin I, DIA1, VASP, ARPC3, BIN3, Nebulin, MRLC, ARPC4, ERK1/2, ARPC1B, WASP, Alpha-actinin, Filamin A, LIMK2, ARPC1, Troponin T, skeletal, MyHC, Migfilin, Actin, ERK1 (MAPK3), MLCK, ARPC2, Actin muscle
36	Reproduction_Progesterone signaling	214	0.004023	0.01754	37	FKBP5, p38alpha (MAPK14), Shc, COX-1 (PTGS1), PI3K cat class IA, AP-1, AKT1, RelA (p65 NF-kB subunit), Cyclin B2, ZW10, E2F4, Oct-2, PLC-beta, CDC25C, PI3K cat class IA (p110-beta), Tcf(Lef), WNT, G-protein alpha-i family, CDC20, CDC25B, Kinase MYT1, DCTN1(p150Glued), MAD2b, MAD3, Galpha(q)-specific peptide GPCRs, p90RSK1, MST3, BUB1, PLA2, Cyclin B1, HGF receptor (Met), HSD11B1, Aurora-A, PLK1, …
37	Apoptosis_Anti-Apoptosis mediated by external signals via MAPK and JAK/STAT	179	0.004303	0.01826	32	BETA-PIX, Epo receptor, Shc, cPKC (conventional), PI3K cat class IA, Caspase-7, GM-CSF receptor, Survivin, PLC-beta, JunD, ECSIT, JunB, c-Cbl, PKR, Tyk2, C/EBPbeta, Lyn, G-protein alpha-i family, ERK1/2, c-MPL, G-protein beta/gamma, STAT6, FLT3, JAK3, p38 MAPK, p90Rsk, VAV-1, PI3K cat class IB (p110-gamma), STAT1, MEK4(MAP2K4), CDK1 (p34), TNF-alpha
38	Development_Regulation of telomere length	53	0.004443	0.01836	13	MRE11, PI3K cat class IA, TRF1, E2F1, PTOP, Ku70, POT1, TEP1, AKT(PKB), HSP90, p107, CDK2, CDK6
39	Reproduction_FSH-beta signaling pathway	160	0.005237	0.02108	29	p38alpha (MAPK14), FSRP, TGF-beta 1, PI3K cat class IA, AP-1, CENP-A, IRS-2, GRK6, PP2A structural, G-protein alpha-i family, ERK1/2, Cyclin D, CYP19, SF1, PP2A regulatory, p90RSK1, NF-kB, PBX, AKT(PKB), Beta-arrestin1, p38 MAPK, ERK1 (MAPK3), p90Rsk, IBP, GRK2, STAT1, Beta-arrestin2, PBX2, CDK2
40	Inflammation_Histamine signaling	213	0.006558	0.02574	36	IRF8, BETA-PIX, p38alpha (MAPK14), Guanylate cyclase, COX-1 (PTGS1), PLA2G4C, SLC18A1, AP-1, PLC-beta, NF-kB2 (p52), p22-phox, PKC-delta, cPLA2, HDC, G-protein alpha-i family, CaMK II alpha, IL-5, gp91-phox, ERK1/2, MIP-1-beta, G-protein beta/gamma, Guanylate cyclase A (NPR1), WASP, NF-kB, LIMK2, p40-phox, p67-phox, PLA2, Actin, p38 MAPK, ERK1 (MAPK3), CD86, p47-phox, NF-kB p65/p65, TNF-alpha, PL…
41	Inflammation_Kallikrein-kinin system	185	0.00713	0.0273	32	G-protein beta, p38alpha (MAPK14), COX-1 (PTGS1), PLA2G4C, PI3K cat class IA, AP-1, Coagulation factor XIII, PLC-beta, Alpha 1-antitrypsin, PI3K cat class IA (p110-beta), Tyk2, PKC-delta, C3, G-protein gamma, cPLA2, Coagulation factor XIII A, G-protein alpha-i family, Tissue kallikreins, Kallikrein 2, ERK1/2, G-protein beta/gamma, Coagulation factor X, NF-kB, PLA2, Kallikrein 1, C3a, p38 MAPK, ER…
42	Signal transduction_ERBB-family signaling	75	0.007385	0.02761	16	Shc, Neuregulin 4, PI3K cat class IA, Amphiregulin, PKC-theta, c-Cbl, PTEN, IRS-2, Neuregulin 1, ERK1/2, MKP-2, NF-kB, AKT(PKB), ERK1 (MAPK3), DOK2, MEK4(MAP2K4)
43	DNA damage_DBS repair	116	0.008247	0.03011	22	Sirtuin, MRE11, FANCD2, RAD54L, PP2A structural, Sirtuin7, TOP2 alpha, Histone H2AX, Ku70, PP2A regulatory, PNKP, RPA1, TOP2, FEN1, DNA ligase I, XRCC3, DNA polymerase eta, RBBP4 (RbAp48), RAD51C, Histone H4, FANCE, Artemis
44	Inflammation_Inflammasome	118	0.01008	0.03596	22	CARD12, p38alpha (MAPK14), CARD9, AP-1, NF-kB2 (p100), TRAM, ISG15, PKR, CARD5, ERK1/2, CAMP, IRF7, NF-kB, TRIF (TICAM1), TNF-R1, NALP12, eIF2B2, p38 MAPK, Btk, ERK1 (MAPK3), eIF2AK1, TNF-alpha
45	Signal transduction_Androgen receptor nuclear signaling	126	0.01112	0.03879	23	FKBP5, ELAVL1 (HuR), Androgen receptor, p38alpha (MAPK14), Rnf14 (ARA54), STK39, GAK, PTEN, PIAS4, CDC25B, Ebp1, AES (GRG), CDK9, Ku70, PR65-alpha, Filamin A, AKT(PKB), HSP90, RAD9, CDK1 (p34), LRP16, Kallikrein 3 (PSA), ARR19
46	Cell cycle_G1-S	163	0.01245	0.0425	28	E2F4/DP1 complex, E2F1/DP1 complex, UBE1, Cyclin D3, E2F4, GAK, CKS1, Nek2A, FANCD2, DP1, TYSY, E2F1, UHRF1, Cyclin D, CDC34, MAD2b, CDH1, CTLA-4, Skp2/TrCP/FBXW, b-Myb, CDC25A, p107, PLK1, CDK inhibitor 3, RAD9, CDK1 (p34), CDK2, CDK6
47	Inflammation_Jak-STAT Pathway	186	0.01352	0.04517	31	Epo receptor, Shc, SHPS-1, PTAFR, PI3K cat class IA, GM-CSF receptor, ITGB2, STAT4, Tyk2, CSF2RB, Lyn, CSF2RA, IGF-2, PIAS4, CCR2, IL-5, ERK1/2, IL21R, Oncostatin M, G-CSF receptor, CCR1, SHP-1, STAT6, SHIP, AKT(PKB), TNF-R1, JAK3, ERK1 (MAPK3), STAT1, IL-3 receptor, TNF-alpha
48	Inflammation_IgE signaling	137	0.01574	0.05006	24	PI3K cat class IA, PKC-theta, PLC-beta, NF-kB2 (p52), PI3K cat class IA (p110-beta), Fc epsilon RI gamma, cPLA2, Lyn, IL-5, ERK1/2, Fc epsilon RI beta, NF-kB, AKT(PKB), PLA2, LAT, p38 MAPK, Btk, ERK1 (MAPK3), VAV-1, MEK4/7, PI3K cat class IA (p110-delta), NF-kB p65/p65, TNF-alpha, PLC-beta2
49	Signal transduction_Nitric oxide signaling	88	0.01582	0.05006	17	TGF-beta 1, AP-1, GM-CSF receptor, PI3K cat class IA (p110-beta), CaMK II alpha, ERK1/2, PSD-95, NF-kB, AKT(PKB), Bak, JAK3, p38 MAPK, MMP-9, PI3K cat class IA (p110-delta), STAT1, NF-kB p65/p65, TNF-alpha
50	Apoptosis_Anti-Apoptosis mediated by external signals by Estrogen	95	0.01608	0.05006	18	p38alpha (MAPK14), Shc, PI3K cat class IA, GPX1, Survivin, Cytochrome b-558, p22-phox, PKC-delta, gp91-phox, ERK1/2, G-protein beta/gamma, p90RSK1, p67-phox, AKT(PKB), Bak, p47-phox, MEK4(MAP2K4), PLC-beta2
51	Inflammation_IFN-gamma signaling	109	0.01626	0.05006	20	alpha-L/beta-2 integrin, PI3K cat class IA, AKT1, MCM5, ITGB2, c-Cbl, PKR, PI3K cat class IA (p110-beta), IFI16, PKC-delta, C/EBPbeta, ERK1/2, RASSF5, AIM2, NF-kB, AKT(PKB), p38 MAPK, MMP-9, PI3K cat class IA (p110-delta), STAT1
52	Inflammation_Interferon signaling	110	0.01787	0.05397	20	IRF8, TAP1 (PSF1), Pyrin (MEFV), IFI27, ISG15, PKR, Tyk2, C/EBPbeta, IL18RAP, TAP2 (PSF2), ERK1/2, IL21R, IRF7, MIP-1-beta, PRMT1, SHP-1, ERK1 (MAPK3), CD86, ILT3, STAT1
53	DNA damage_BER-NER repair	104	0.01969	0.05833	19	MutYH, MRE11, RFC3, DNA polymerase theta, RAD23A, NEIL1, POLD reg (p68), PARG, Histone H2AX, RFC2, DDB1, RPA1, FEN1, POLD cat (p125), DNA ligase I, RFC5, Bard1, TFIIH p52 subunit, RAD9
54	Inflammation_IL-6 signaling	119	0.02123	0.06172	21	Shc, SHPS-1, PI3K cat class IA, AP-1, NF-kB2 (p100), AKT1, Alpha 1-antitrypsin, HP, NF-kB2 (p52), PI3K cat class IA (p110-beta), C/EBPbeta, C3, ERK1/2, C/EBP, SHP-1, NF-kB, AKT(PKB), JAK3, ERK1 (MAPK3), PI3K cat class IA (p110-delta), NF-kB p65/p65
55	Reproduction_Feeding and Neurohormone signaling	210	0.02494	0.0712	33	Androgen receptor, Shc, PI3K cat class IA, Cyclin D3, PLC-beta, Proepithelin, Integrin, C/EBPbeta, Xanthine oxidase, Antileukoproteinase 1, Lyn, PP2A structural, G-protein alpha-i family, Substance P receptor, CCR2, Stathmin, CYP19, G-protein beta/gamma, Galpha(i)-specific peptide GPCRs, PP2A regulatory, TGF-beta, MSP, Galpha(q)-specific peptide GPCRs, NF-kB, Fe65-like2, AKT(PKB), HSP70, c-Kit, I…
56	Inflammation_Protein C signaling	108	0.02832	0.0794	19	Tiam1, Alpha-actinin 4, NF-kB2 (p100), PLC-beta, NF-kB2 (p52), G-protein alpha-i family, ERK1/2, Galpha(i)-specific EDG GPCRs, G-protein beta/gamma, Alpha-actinin, Coagulation factor X, NF-kB, LIMK2, AKT(PKB), Actin, ERK1 (MAPK3), NF-kB p65/p65, TNF-alpha, PLC-beta2
57	Signal Transduction_TGF-beta, GDF and Activin signaling	154	0.03313	0.0909	25	Epo receptor, FSRP, TGF-beta 1, PI3K cat class IA, AP-1, SKIP (Ski-interacting protein), PKC, PLC-beta, JunD, Integrin, PP2A structural, ERK1/2, SF1, IRF7, MYF5, PP2A regulatory, NF-kB, AKT(PKB), c-Kit, CtBP1, p38 MAPK, VAV-1, CDK2, PLC-beta2, CDK6
58	Cell adhesion_Integrin priming	110	0.03358	0.0909	19	Talin, alpha-L/beta-2 integrin, Shc, PI3K cat class IA, PLC-beta, ITGB2, PTEN, PI3K cat class IA (p110-beta), Integrin, G-protein alpha-i family, ERK1/2, ACTA2, G-protein beta/gamma, Cytohesin1, Actin, ERK1 (MAPK3), PI3K cat class IA (p110-delta), PI3K cat class IB (p110-gamma), PLC-beta2
59	Inflammation_MIF signaling	140	0.03532	0.094	23	PU.1, NF-kB2 (p100), CD74, Cyclin D3, PKC, PLC-beta, NF-kB2 (p52), cPLA2, Stathmin, ERK1/2, Cyclin D, PHAP1 (pp32), HMGI/Y, G-protein beta/gamma, NF-kB, PLA2, Cyclin B1, ERK1 (MAPK3), CDK1 (p34), NF-kB p65/p65, CDK2, TNF-alpha, PLC-beta2
60	Development_EMT_Regulation of epithelial-to-mesenchymal transition	224	0.03631	0.095	34	p38alpha (MAPK14), Desmin, Shc, TGF-beta 1, MLK3(MAP3K11), PI3K cat class IA, AP-1, RelA (p65 NF-kB subunit), c-Cbl, E2A, PTEN, Keratin 18, WNT, IGF-2, G-protein alpha-i family, DOCK2, ERK1/2, CYP19, Oncostatin M, ACTA2, TGF-beta, LIMK2, MKL1, AKT(PKB), TNF-R1, HGF receptor (Met), Actin, p38 MAPK, MMP-9, p90Rsk, STAT1, MEK4(MAP2K4), CDK2, TNF-alpha
61	Transcription_Chromatin modification	126	0.03749	0.09648	21	HAT1, CARM1, BAF60B, HMGN2, Histone deacetylase class II, Sirtuin7, Histone H2B, GCN5, HMGI/Y, Histone H2AX, PAF65A, PRMT1, DNMT1, EZH2, HDAC6, BAZ1A, RBBP4 (RbAp48), Histone H2, Histone H2A, Suv39H1, Histone H4
62	Apoptosis_Anti-Apoptosis mediated by external signals via PI3K/AKT	233	0.03889	0.09847	35	FPRL1, Shc, PI3K cat class IA, DAP12, Caspase-7, RelA (p65 NF-kB subunit), GM-CSF receptor, Survivin, JunB, c-Cbl, IRS-2, Neuregulin 1, CSF2RB, FGFR4, CSF2RA, PP2A structural, G-protein alpha-i family, DAP10, VEGF-B, c-MPL, Caspase-2, G-protein beta/gamma, TREM1, PP2A regulatory, NF-kB, FLT3, AKT(PKB), HGF receptor (Met), ULBP1, JAK3, CD86, BSF-3 (cardiotrophin-like cytokine), PI3K cat class IB (…
63	Signal transduction_CREM pathway	98	0.04132	0.103	17	Shc, AP-1, LDHC, C/EBPbeta, GPD2, ERK1/2, CDC34, CYP19, MIP-1-beta, Hyaluronidase, KIF17, AKT(PKB), DREAM, ERK1 (MAPK3), p90Rsk, CDK1 (p34), TNF-alpha
64	Cardiac development_Role of NADPH oxidase and ROS	134	0.06565	0.161	21	Caspase-7, RelA (p65 NF-kB subunit), SREBP1 (nuclear), E2F4, PDLIM3, PTEN, CITED2, p22-phox, PKC-delta, E2F1, gp91-phox, ERK1/2, NF-kB, p67-phox, AKT(PKB), MyHC, ERK1 (MAPK3), GYS1, p47-phox, MEK4(MAP2K4), NF-kB p65/p65
65	Cell adhesion_Platelet-endothelium-leucocyte interactions	174	0.07143	0.1725	26	alpha-L/beta-2 integrin, SHPS-1, TGF-beta 1, L-selectin, Cathepsin G, GP-IB alpha, alpha-M/beta-2 integrin, ITGA4, ITGB2, Fc epsilon RI gamma, PSGL-1, OLR1, GPR56, TGF-beta, G-CSF receptor, Coagulation factor X, SHP-1, NF-kB, ITGAM, HGF receptor (Met), ITGAL, GP-IX, MMP-9, CD47, STAT1, TNF-alpha
66	Apoptosis_Apoptosis stimulation by external signals	144	0.07589	0.1798	22	Shc, TNF-R2, TGF-beta 1, PKC-delta, Neuregulin 1, cPLA2, ERK1/2, CD27BP, Caspase-2, CD27(TNFRSF7), TGF-beta, NF-kB, SHIP, AKT(PKB), Bak, TNF-R1, FLASH, SH2B, Cathepsin D, MEK4(MAP2K4), GCK(MAP4K2), TNF-alpha
67	Signal Transduction_Cholecystokinin signaling	106	0.07675	0.1798	17	p38alpha (MAPK14), PKC-beta, Shc, MLK3(MAP3K11), MAPKAPK2, PLC-beta, G-protein alpha-i family, ERK1/2, G-protein beta/gamma, Galpha(i)-specific peptide GPCRs, MSK1/2 (RPS6KA5/4), Galpha(q)-specific peptide GPCRs, p90RSK1, AKT(PKB), p38 MAPK, PKC-beta2, PLC-beta2
68	Autophagy_Autophagy	55	0.07937	0.1806	10	TLR1, PI3K cat class IA, TRAM, PTEN, IRS-2, GBL, ATG13, APG7, TRIF (TICAM1), AKT(PKB)
69	Proliferation_Negative regulation of cell proliferation	184	0.08019	0.1806	27	MAD, Mxi1, Shc, TGF-beta 1, PI3K cat class IA, IBP2, Amphiregulin, PKR, G-protein alpha-i family, RFP, ERK1/2, Oncostatin M, G-protein beta/gamma, Galpha(i)-specific peptide GPCRs, TGF-beta, MAD3, Calgizzarin, CCR1, SHP-1, CREG1, IBP4, RBBP4 (RbAp48), IBP, PIG11, PI3K cat class IB (p110-gamma), STAT1, CDK2
70	Inflammation_TREM1 signaling	145	0.08054	0.1806	22	IRF8, p38alpha (MAPK14), CARD9, PI3K cat class IA, DAP12, AKT1, ITGA4, ITGB2, c-Cbl, PI3K cat class IA (p110-beta), ERK1/2, TREM1, p90RSK1, NF-kB, AKT(PKB), ITGAM, p38 MAPK, ERK1 (MAPK3), CD86, PI3K cat class IA (p110-delta), PERM, TNF-alpha
71	Cytoskeleton_Cytoplasmic microtubules	115	0.08448	0.1868	18	MLK3(MAP3K11), MARK2, Tubulin alpha, ARHGEF2, CDC25C, Stathmin, MARK4, DCTN1(p150Glued), RP2, Tubulin alpha-1B, Dynein, axonemal, heavy chains, PSD-95, MKLP2, EML4, HDAC6, Rabkinesin-6, KIF17, CDK1 (p34)
72	Apoptosis_Death Domain receptors & caspases in apoptosis	123	0.08636	0.1883	19	CARD12, CARD9, Caspase-7, Survivin, TRAF3, GPR65, CARD5, FAIM2, Caspase-2, CD27(TNFRSF7), FAF1, DATF1, TNF-R1, FLASH, NALP12, NAIP, Btk, TRIP, TNF-alpha
73	Transport_Iron transport	108	0.08804	0.1893	17	3HAO, TfR2, SLC25A37, EGLN2, SFXN1, CMAH, Apotransferrin, Transferrin, RRM2, Holotransferrin, Lactoferrin, HEPH, HIF-prolyl hydroxylase, PLOD3, ETF-QO, CDK2, TNF-alpha
74	Reproduction_Male sex differentiation	243	0.0931	0.1975	34	Cyclin I, Androgen receptor, p38alpha (MAPK14), PKC-beta, Shc, TGF-beta 1, HYOU1, STK39, PKC, BI-1, ITGA4, PKR, NEURL1, PKC-delta, HSPA1L, ERK1/2, SF1, CD27BP, CD27(TNFRSF7), HMGI/Y, Histone H2AX, EWS, p90RSK1, NUP62, AKT(PKB), HSP70, TR4, Histone H2, Histone H2A, p38 MAPK, ERK1 (MAPK3), GRK2, CDK1 (p34), AF15q14
75	DNA damage_Core	29	0.09584	0.2006	6	MRE11, RAD17, Histone H2AX, Ku70, RPA1, RAD9
76	Reproduction_Spermatogenesis, motility and copulation	228	0.09779	0.202	32	Androgen receptor, p38alpha (MAPK14), PKC-beta, Shc, STK39, PKC, Oct-2, ITGA4, PKR, PKC-delta, Arylsulfatase A, HSPA1L, Tissue kallikreins, Kallikrein 2, alpha-4/beta-7 integrin, SF1, HMGI/Y, Histone H2AX, Leukocyte elastase, G-protein beta/gamma, EWS, Hyaluronidase, p90RSK1, AKT(PKB), HSP70, GSHR, TR4, Histone H2, Histone H2A, ERK1 (MAPK3), GRK2, Kallikrein 3 (PSA)
77	Protein folding_Protein folding nucleus	58	0.1052	0.2144	10	Androgen receptor, HYOU1, Cyclophilin 60, Glutaredoxin, DJ-1, FAF1, HSP90, HSP70, SFRS4, FKBP8
78	Reproduction_Gonadotropin regulation	200	0.118	0.2373	28	Androgen receptor, p38alpha (MAPK14), PKC-beta, Shc, COX-1 (PTGS1), Ionotropic glutamate receptor, MLK3(MAP3K11), PI3K cat class IA, AP-1, GM-CSF receptor, PKC-beta1, Thyroliberin, PLC-beta, JunB, PKC-delta, cPLA2, G-protein alpha-i family, ERK1/2, MKP-2, G-protein beta/gamma, AKT(PKB), Beta-arrestin1, p38 MAPK, ERK1 (MAPK3), PKC-beta2, p90Rsk, GRK2, MEK4(MAP2K4)
79	Muscle contraction_Relaxin signaling	82	0.1194	0.2373	13	Shc, INSL6, PLC-beta, PI3K cat class IA (p110-beta), G-protein alpha-i family, ERK1/2, G-protein beta/gamma, NF-kB, AKT(PKB), MMP-9, p90Rsk, PI3K cat class IB (p110-gamma), PLC-beta2
80	Inflammation_Complement system	75	0.1246	0.2415	12	MBL2, Ficolin, Properdin, alpha-M/beta-2 integrin, ITGB2, C3, C3b, C1qRp, iC3b, C3dg, ITGAM, C3a
81	Apoptosis_Apoptotic nucleus	161	0.1246	0.2415	23	NF-kB2 (p100), Caspase-7, DNA polymerase kappa, RelA (p65 NF-kB subunit), ELMO2, Tubulin alpha, Cullin 4A, PKR, FANCD2, Tyk2, C/EBPbeta, E2F1, Histone H2B, c-Myb, DJ-1, Proline oxidase 1, PHAP1 (pp32), Caspase-2, Ku70, b-Myb, NF-kB, Bak, Bard1
82	Signal transduction_Leptin signaling	107	0.1344	0.2573	16	SREBP1 precursor, PI3K cat class IA, AP-1, SREBP1 (nuclear), Thyroliberin, IRS-2, ACACB, C/EBPbeta, cPLA2, AMPK beta subunit, ERK1/2, NF-kB, STAT6, AKT(PKB), SREBP1 (Golgi membrane), STAT1
83	Apoptosis_Apoptotic mitochondria	77	0.1435	0.2686	12	PI3K cat class IA, AKT1, BI-1, Glutaredoxin, CD27BP, VDAC 1, PR65-alpha, AKT(PKB), Glutaredoxin 1, Bak, HSP70, Cathepsin D
84	Inflammation_NK cell cytotoxicity	164	0.1437	0.2686	23	alpha-L/beta-2 integrin, Shc, DAP12, Caspase-7, Tyk2, KLF5, Histone H2B, Serglycin, ERK1/2, DAP10, FCGR3A, CD94, SHP-1, NF-kB, LAT, CD48, ICAM2, ULBP1, ERK1 (MAPK3), PI3K cat class IB (p110-gamma), STAT1, NF-kB p65/p65, TNF-alpha
85	Cell adhesion_Attractive and repulsive receptors	175	0.1634	0.3017	24	GIPC, Tiam1, alpha-L/beta-2 integrin, Shc, PI3K cat class IA, alpha-M/beta-2 integrin, ITGB2, PI3K cat class IA (p110-beta), Netrin-2, Integrin, ERK1/2, Plexin D1, Ephrin-A3, LIMK2, Ephrin-A, ITGAM, HGF receptor (Met), ITGAL, ICAM2, Actin, ERK1 (MAPK3), Plexin C1, PI3K cat class IA (p110-delta), PI3K cat class IB (p110-gamma)
86	Signal transduction_Androgen receptor signaling cross-talk	72	0.1725	0.3149	11	Androgen receptor, p38alpha (MAPK14), Shc, TGF-beta 1, IRS-2, Neuregulin 1, WNT, ERK1/2, NF-kB, AKT(PKB), p38 MAPK
87	Development_Skeletal muscle development	144	0.175	0.3152	20	Desmin, Sirtuin, TGF-beta 1, E2A, Histone deacetylase class II, Nebulin, MRLC, ACTA2, MYF5, PSD-95, Emerin, MKL1, HGF receptor (Met), Troponin T, skeletal, MyHC, Actin, VGL-3, p38 MAPK, G-protein alpha-i2, Actin muscle
88	Signal transduction_WNT signaling	177	0.1776	0.3152	24	p38alpha (MAPK14), PKC-beta, TGF-beta 1, E2F2, Survivin, PLC-beta, PTEN, Tcf(Lef), PP2A structural, WNT, E2F1, G-protein alpha-i family, PTPA, MYF5, PP2A regulatory, TGF-beta, TCF7L1 (TCF3), Cyclin B1, WNT5B, p38 MAPK, ERK1 (MAPK3), PKC-beta2, MEK4(MAP2K4), PLC-beta2
89	Signal transduction_NOTCH signaling	235	0.1787	0.3152	31	p38alpha (MAPK14), Shc, NOTCH3 (3ICD), TGF-beta 1, PI3K cat class IA, Amphiregulin, RelA (p65 NF-kB subunit), E2A, PTEN, NEURL1, Neuregulin 1, WNT, E2F1, ERK1/2, GCN5, HES6, Fringe, TGF-beta, Skp2/TrCP/FBXW, SHP-1, NF-kB, AKT(PKB), WNT5B, p38 MAPK, ERK1 (MAPK3), Carbonic anhydrase IX, PI3K cat class IA (p110-delta), DOK2, NOTCH3, MEK4(MAP2K4), NF-kB p65/p65
90	Cytoskeleton_Intermediate filaments	81	0.1857	0.3239	12	Desmin, Alpha-actinin 4, Tubulin alpha, Keratin 18, DCTN1(p150Glued), Emerin, Alpha-actinin, TMPOA, TMPOB, Actin, CDK1 (p34), Nesprin 1
91	Cell adhesion_Cell junctions	162	0.1883	0.3249	22	BETA-PIX, Tiam1, Plakophilin 3, CRB3, Alpha-actinin 4, BMX, PI3K cat class IA, Tubulin alpha, ARHGEF2, PKC, PLC-beta, PTEN, Tcf(Lef), Keratin 18, ERK1/2, PSD-95, Alpha-actinin, GIT2, Plakoglobin, Actin, ERK1 (MAPK3), Connexin 31
92	Development_Regulation of angiogenesis	222	0.2032	0.3463	29	SREBP1 precursor, p38alpha (MAPK14), Shc, PI3K cat class IA, RelA (p65 NF-kB subunit), MAPKAPK2, SREBP1 (nuclear), PKC, PLC-beta, ITGA4, G-protein alpha-i family, FOXM1, ERK1/2, PRK1, Galpha(i)-specific peptide GPCRs, CCR1, Galpha(q)-specific peptide GPCRs, CEACAM1, NF-kB, AKT(PKB), Ephrin-A, SREBP1 (Golgi membrane), Prolyl endopeptidase, ERK1 (MAPK3), MMP-9, TIE, DOK2, STAT1, IL8RB
93	Inflammation_IL-12,15,18 signaling	59	0.2051	0.3463	9	AP-1, RelA (p65 NF-kB subunit), EBI3, STAT4, Tyk2, IL-5, NF-kB, JAK3, STAT1
94	Protein folding_ER and cytoplasm	44	0.2127	0.3553	7	FKBP5, HYOU1, Torsin A, Glutaredoxin, FAF1, HSP90, HSP70
95	Reproduction_GnRH signaling pathway	166	0.2212	0.3656	22	Androgen receptor, p38alpha (MAPK14), PKC-beta, Shc, COX-1 (PTGS1), Ionotropic glutamate receptor, MLK3(MAP3K11), PI3K cat class IA, AP-1, GM-CSF receptor, PLC-beta, cPLA2, G-protein alpha-i family, ERK1/2, MKP-2, G-protein beta/gamma, AKT(PKB), Beta-arrestin1, p38 MAPK, ERK1 (MAPK3), PKC-beta2, GRK2
96	Cytoskeleton_Macropinocytosis and its regulation	85	0.2329	0.3808	12	Tiam1, Shc, Tubulin alpha, IRS-2, AMPK beta subunit, WASP, Alpha-actinin, ANKFY1, AKT(PKB), HGF receptor (Met), CtBP1, VAV-1
97	Response to hypoxia and oxidative stress	161	0.2509	0.4062	21	Peroxiredoxin, Androgen receptor, p38alpha (MAPK14), NRF1, AP-1, SP-A, AKT1, PRDX5, GPX1, C/EBPbeta, Xanthine oxidase, Glutaredoxin, NSGPeroxidase, HIF-prolyl hydroxylase, NF-kB, Glutaredoxin 1, MGST2, GSHR, p38 MAPK, MEK4(MAP2K4), PERM
98	Apoptosis_Endoplasmic reticulum stress pathway	89	0.2842	0.4495	12	Derlin-3, p38alpha (MAPK14), Caspase-7, PP1-cat, ERN2, PP1-cat alpha, IRE1, Bak, Calpain 1(mu), ATF-6 beta, JIK, MEK4(MAP2K4)
99	Muscle contraction	173	0.2844	0.4495	22	Desmin, cPKC (conventional), PKC, ACES, G-protein alpha-i family, MRLC, ACTA2, Galpha(i)-specific peptide GPCRs, Guanylate cyclase A (NPR1), PSD-95, Emerin, Alpha-actinin, Galpha(q)-specific peptide GPCRs, LTBR1, GCAP, Troponin T, skeletal, MyHC, Actin, MLCK, CD47, GCAP2, Actin muscle
100	Signal transduction_ESR1-nuclear pathway	216	0.2883	0.4495	27	SREBP1 precursor, p38alpha (MAPK14), Shc, PI3K cat class IA, RelA (p65 NF-kB subunit), SREBP1 (nuclear), REA, JunB, Neuregulin 1, TYSY, C3, PELP1, CDC25B, FOXM1, ERK1/2, CYP19, Lactoferrin, CDC25A, PP5, p90RSK1, CTIP1, AKT(PKB), CYP7B1, p90Rsk, Cathepsin D, LRP16, CDK2
101	Cell adhesion_Cadherins	182	0.2892	0.4495	23	PKC-beta, Shc, Plakophilin 3, Alpha-actinin 4, PI3K cat class IA, MARK2, PCDHA6, PKC-beta1, PKC, PTEN, VASP, Tcf(Lef), WNT, PP1-cat, PP1-cat alpha, Alpha-actinin, SHP-1, CLR3, Plakoglobin, AKT(PKB), HGF receptor (Met), Actin, PKC-beta2
102	Immune response_Th17-derived cytokines	98	0.2931	0.4511	13	PI3K cat class IA, Calgranulin A, Tyk2, Calgranulin B, C/EBPbeta, IL-22RA2, ERK1/2, C/EBP, NF-kB, AKT(PKB), p38 MAPK, MMP-9, STAT1
103	Transcription_mRNA processing	160	0.3245	0.4924	20	SIAHBP1, KHSRP, SKIP (Ski-interacting protein), PCBP-1, SF3B3, ALY, DDX23, RNMT, SFRS1 (SF2), SNRP116, SF3B2, ZNF162, hnRNP L, SF3B4, TXNL4B, NPWBP, NXT1, SFRS4, SFRS9, SF3A2
104	Proteolysis_Proteolysis in cell cycle and apoptosis	126	0.3262	0.4924	16	Caspase-7, Cyclin B, UBE2C, CDC20, Cathepsin C, c-Myb, Caspase-2, CDH1, Skp2/TrCP/FBXW, Myeloblastin, Calpain 1(mu), Cathepsin S, TINAGL1, Cathepsin D, COPS7, CDK1 (p34)
105	Protein folding_Response to unfolded proteins	69	0.3598	0.538	9	HYOU1, Torsin A, Cyclophilin 60, Glutaredoxin, UBC7, IRE1, HSP90, HSP70, ATF-6 beta
106	Cell adhesion_Amyloid proteins	195	0.4166	0.6171	23	Shc, NOTCH3 (3ICD), cPKC (conventional), Notch, PKC, ACES, Tcf(Lef), WNT, MALS, ERK1/2, PAK3, G-protein beta/gamma, Filamin A, LIMK2, Fe65-like2, Plakoglobin, WNT5B, Actin, DREAM, ERK1 (MAPK3), Cathepsin D, NOTCH3, RhoGDI alpha
107	Proteolysis_Connective tissue degradation	119	0.4557	0.6686	14	Cathepsin G, MMP-19, Alpha 1-antitrypsin, Antileukoproteinase 1, Tissue kallikreins, Kallikrein 2, Prolidase, Leukocyte elastase, Matriptase, ADAM8, Kallikrein 1, MMP-9, ADAM15, Kallikrein 3 (PSA)
108	Immune response_Innate immune response to RNA viral infection	84	0.4615	0.6709	10	TRAF3, PKR, RNaseL, ADAR1, IRAKM, IRF7, NF-kB, TRIF (TICAM1), 2'-5'-oligoadenylate synthetase, STAT1
109	Neurophysiological process_Corticoliberin signaling	49	0.468	0.6723	6	cPKC (conventional), PLC-beta, JunD, GRK6, G-protein beta/gamma, Beta-arrestin2
110	Development_Keratinocyte differentiation	58	0.471	0.6723	7	MAD, p38alpha (MAPK14), TGF-beta 1, JunD, PKC-delta, ERK1/2, MEK4(MAP2K4)
111	Development_Melanocyte development and pigmentation	50	0.4883	0.6906	6	PKC-beta, PI3K cat class IA, ERK1/2, p90RSK1, AKT(PKB), c-Kit
112	Transport_Manganese transport	104	0.4937	0.692	12	Apotransferrin, VASP, Prolidase, Matriptase, SLC39A8, UCP2, ME2, PPM1M, FEN1, Mn(III)-Apotransferrin, PP2C gamma, TNF-alpha
113	Development_Neurogenesis_Axonal guidance	230	0.4983	0.6924	26	GAS7, MYH9, GIPC, cPKC (conventional), PI3K cat class IA, PCDHA6, SPOCK2, PLC-beta, ITGB2, SIAT8D, Netrin-2, VASP, Integrin, PP1-cat, ERK1/2, Guanine deaminase, DCTN1(p150Glued), Plexin D1, FMR2, Ephrin-A3, LIMK2, Ephrin-A, MyHC, Actin, Plexin C1, RhoGDI alpha
114	Muscle contraction_Nitric oxide signaling in the cardiovascular system	124	0.5203	0.7166	14	PI3K cat class IA, AP-1, PLC-beta, PP1-cat, G-protein alpha-i family, G-protein beta/gamma, PDE2A, AKT(PKB), HSP90, Beta-arrestin1, Dynamin-2, GATA-2, PI3K cat class IB (p110-gamma), PLC-beta2
115	Cell adhesion_Glycoconjugates	162	0.5412	0.7363	18	L-selectin, cPKC (conventional), CD45, PKC, S2V, CD43, IRS-2, HP, Siglec-E, Integrin, PSGL-1, Lyn, ERK1/2, SHP-1, Actin, ERK1 (MAPK3), RhoGDI alpha, IL-3 receptor
116	Development_Hedgehog signaling	253	0.544	0.7363	28	Androgen receptor, SREBP1 precursor, Shc, AKT1, IL1R2, E2A, PI3K cat class IA (p110-beta), G-protein alpha-i family, FOXM1, FOXE1, SF1, G-protein beta/gamma, Skp2/TrCP/FBXW, TCF7L1 (TCF3), Filamin A, p90RSK1, Plakoglobin, HSP90, Beta-arrestin1, Cyclin B1, ERK1 (MAPK3), MMP-9, G-protein alpha-i2, FBXW11, GRK2, PI3K cat class IB (p110-gamma), Beta-arrestin2, MEK4(MAP2K4)
117	Signal Transduction_BMP and GDF signaling	91	0.5673	0.7451	10	FSRP, AKT1, JunD, PP2A structural, PTPA, PP2A regulatory, AKT(PKB), p38 MAPK, CDK2, CDK6
118	Signal transduction_ESR1-membrane pathway	91	0.5673	0.7451	10	Androgen receptor, Shc, PI3K cat class IA, Neuregulin 1, G-protein alpha-i family, PELP1, ERK1/2, G-protein beta/gamma, AKT(PKB), PLC-beta2
119	Inflammation_IL-13 signaling pathway	91	0.5673	0.7451	10	RelA (p65 NF-kB subunit), IRS-2, Tyk2, PKC-delta, ERK1/2, SHP-1, STAT6, AKT(PKB), PI3K cat class IA (p110-delta), STAT1
120	Transport_Calcium transport	192	0.5695	0.7451	21	PKC-beta, Ionotropic glutamate receptor, cPKC (conventional), ORAI1, Csp, Calgranulin A, CACNA1F, Ca-ATPase3, P2X1, Aralar1 (SLC25A12), Calsyntenin-1, CACNA1S, SLC24A6, TRPV2, PSD-95, Coagulation factor X, UCP2, Calpain 1(mu), PRG2, DREAM, ORAI3
121	Proteolysis_Ubiquitin-proteasomal proteolysis	166	0.585	0.759	18	Rnf14 (ARA54), UBE1, PSMB8(LMP7), RAD23A, UCHL5, c-Cbl, UBE2C, Glutaredoxin, CDC34, UBE3B, PSMB9, TRC8, UBC7, HSP90, HSP70, PSME3, GRAIL, Bard1
122	Cardiac development_FGF_ErbB signaling	124	0.6343	0.8125	13	Epo receptor, E2F4, PDLIM3, PKC-delta, Neuregulin 1, E2F1, ZFPM1 (FOG), ERK1/2, AKT(PKB), MyHC, RXRB, ERK1 (MAPK3), G-protein alpha-i2
123	Signal transduction_ESR2 pathway	77	0.6366	0.8125	8	SREBP1 precursor, Shc, AKT1, IGF-2, PELP1, ERK1/2, PP5, TNF-alpha
124	Regulation of metabolism_Bile acid regulation of lipid metabolism and negative FXR-dependent regulation of bile acids concentration	71	0.69	0.8736	7	SREBP1 precursor, PI3K cat class IA, SREBP1 (nuclear), ACACB, AKT(PKB), SREBP1 (Golgi membrane), F16P
125	Immune response_T helper cell differentiation	139	0.6958	0.8739	14	p38alpha (MAPK14), TLR1, PKC-theta, STAT4, Tyk2, IL-5, ERK1/2, NF-kB, STAT6, LAT, JAK3, CD86, STAT1, MEK4(MAP2K4)
126	Transcription_Transcription by RNA polymerase II	159	0.7049	0.8783	16	TFIID 30 kDa subunit, MED18, TAFs, SF3B3, MED9, MED25, NELF-A, BOB1, GCN5, SSRP1, PAF65A, CDK9, POLR2A, Cyclin T1, TFIIH p52 subunit, TTF2
127	Neurophysiological process_Melatonin signaling	43	0.7206	0.8908	4	G-protein alpha-i family, CYP19, G-protein beta/gamma, PLC-beta2
128	Signal transduction_Insulin signaling	171	0.7273	0.8921	17	SREBP1 precursor, Shc, PI3K cat class IA, SREBP1 (nuclear), IRS-2, CISY, PP1-cat, ERK1/2, p90RSK1, LIPS, AKT(PKB), eIF4G1, SREBP1 (Golgi membrane), Acyl-CoA synthetase, GYS1, PKM2, F16P
129	Proteolysis_ECM remodeling	85	0.7441	0.9056	8	Cathepsin G, MMP-19, Alpha 1-antitrypsin, Antileukoproteinase 1, Kallikrein 2, Leukocyte elastase, MMP-9, Kallikrein 3 (PSA)
130	Neurophysiological process_Circadian rhythm	76	0.7566	0.9137	7	cPKC (conventional), PLC-beta, JunB, ERK1/2, PER2, TIM, p90Rsk
131	Development_Neuromuscular junction	147	0.7717	0.9249	14	Talin, VAMP1, Rapsyn, PKC-beta, cPKC (conventional), Talin-1, ACES, PLC-beta, Neuregulin 1, ERK1/2, MYF5, ERK1 (MAPK3), PKC-beta2, PLC-beta2
132	Protein folding_Folding in normal condition	119	0.7865	0.9355	11	FKBP5, HYOU1, CD74, GAK, Csp, Cyclophilin 60, TRAP-1, HSP90, HSP70, SGTA, FKBP8
133	Neurophysiological process_Long-term potentiation	82	0.8221	0.9704	7	Shc, ERK1/2, AKT(PKB), MNK1, ERK1 (MAPK3), p90Rsk, PLC-beta2
134	Transcription_Nuclear receptors transcriptional regulation	195	0.8341	0.9772	18	TFIID 30 kDa subunit, Androgen receptor, p38alpha (MAPK14), Shc, TGF-beta 1, SKIP (Ski-interacting protein), LXR-beta, TAFs, REA, ECSIT, ERK1/2, SF1, POLR2A, RXR, FLASH, RXRB, p38 MAPK, ERK1 (MAPK3)
135	Signal transduction_Oxytocin signaling	86	0.8575	0.9896	7	PKC-beta, cPKC (conventional), PKC, cPLA2, ERK1/2, G-protein beta/gamma, PLC-beta2
136	Translation_Selenium pathway	97	0.8603	0.9896	8	RelA (p65 NF-kB subunit), MARS, GPX1, E2F1, SLA/LP, Selenoprotein O, SEPX1 (Selenoprotein X1), SEPHS2
137	Development_Neurogenesis_Synaptogenesis	180	0.8636	0.9896	16	VAMP1, Shc, Neuregulin 4, Ionotropic glutamate receptor, ACES, Neuregulin 1, FGFR4, WNT, MALS, Bassoon, MARK4, PSD-95, KIF17, Synapsin III, Actin, MUNC13
138	Development_ERK5 in cell proliferation and neuronal survival	24	0.9414	1	1	TSAD
139	Development_Ossification and bone remodeling	157	0.9437	1	12	TGF-beta 1, Galpha(s)-specific prostanoid GPCRs, C/EBPbeta, WNT, IGF-2, TGF-beta, Filamin A, IBP4, p38 MAPK, p90Rsk, IBP, CDK2
140	Cardiac development_Wnt_beta-catenin, Notch, VEGF, IP3 and integrin signaling	151	0.9573	1	11	ITGA4, PTEN, Tcf(Lef), WNT, ACTA2, G-protein beta/gamma, MKL1, MyHC, HHEX (PRH), GRK2, GYS1
141	Blood coagulation	94	0.9585	1	6	Galpha(q)-specific nucleotide-like GPCRs, Alpha 1-antitrypsin, Coagulation factor XIII A, MSP, Coagulation factor X, GP-IX
142	Transport_Synaptic vesicle exocytosis	175	0.9797	1	12	VAMP1, SLC18A1, MALS, Bassoon, Sec8, Rab-3D, MUNC13-4, MALS-2, Rab-3, SEC15L, GAT2, MUNC13
143	Cardiac development_BMP_TGF_beta_signaling	117	0.9809	1	7	TGF-beta 1, SREBP1 (nuclear), E2F4, PDLIM3, E2F1, MyHC, GYS1
144	Neurophysiological process_Taste signaling	34	0.9821	1	1	PLC-beta2
145	Signal transduction_Neuropeptide signaling pathways	155	0.9833	1	10	Shc, G-protein alpha-i family, Substance P receptor, ERK1/2, GPR56, Galpha(i)-specific peptide GPCRs, PSD-95, Galpha(q)-specific peptide GPCRs, ERK1 (MAPK3), G-protein alpha-i2
146	Translation_Translation initiation	171	0.9873	1	11	MARS, PKR, RPS2, eIF4H, 4E-BP2, eIF4G1/3, eIF4G1, eIF5A, eIF2B2, eIF3S9, eIF2AK1
147	Neurophysiological process_GABAergic neurotransmission	140	0.9911	1	8	PP1-cat, G-protein alpha-i family, Ubiquilin-1, PLCL2, ALDR, G-protein beta/gamma, Dynamin, GAT2
148	Cell adhesion_Synaptic contact	177	0.9914	1	11	BAIAP3, BETA-PIX, Alpha-actinin 4, CaMK II alpha, Calsyntenin-1, Sharpin, PSD-95, Alpha-actinin, Ephrin-A, Dynamin-2, MALS-2
149	Neurophysiological process_Transmission of nerve impulse	212	0.9958	1	13	PKC-beta, Ionotropic glutamate receptor, cPKC (conventional), Csp, G-protein alpha-i family, P2X1, CaMK II alpha, ERK1/2, Galpha(i)-specific peptide GPCRs, PSD-95, GRID2, ERK1 (MAPK3), G-protein alpha-i2
150	Development_Neurogenesis in general	192	0.9988	1	10	Myelin basic protein, Notch, WNT, G-protein alpha-i family, PSPN, ERK1/2, GPR56, SF1, Filamin A, NOTCH3
151	Development_Cartilage development	66	0.9996	1	1	TGF-beta 1
152	Cell adhesion_Cell-matrix interactions	211	0.9997	1	10	MMP-19, alpha-M/beta-2 integrin, ITGA4, ITGB2, Integrin, ITGB7, alpha-4/beta-7 integrin, ITGAM, MMP-9, ADAM15
153	Transport_Sodium transport	229	0.9998	1	11	alpha-ENaC, P2X1, Prostasin, SLC24A6, EBP50, TRPV2, SCN3A, SMVT, ATP1A3, GAT2, TNF-alpha
154	Translation_Translation in mitochondria	180	0.9999	1	7	SARS2, MRPS35, MRPS28, MRPS2, VARSL, YARS2, EARS2
155	Neurophysiological process_Visual perception	117	0.9999	1	3	CACNA1F, GCAP, GCAP2
156	Transport_Potassium transport	194	1	1	6	P2X1, KCNAB2, ATP1A3, SLC12A6, SK4/IK1, PKM2
157	Translation_Elongation-Termination	233	1	1	5	PI3K cat class IA, MARS, TARBP2, ValRS2, RPS2

## Sheet: BL_VEC
#	Networks	Total	pValue	Min FDR	In Data	Network Objects from Active Data
1	Cytoskeleton_Actin filaments	176	1.04e-06	0.0001622	26	Myosin I, Troponin T, cardiac, Beta TnTF, SPTBN(spectrin1-4), ARPC1A, Cortactin, CIP4, ERM proteins, ARPC1, Alpha-actinin 4, Troponin T, skeletal, TRIPs, Alpha-actinin, ERK1 (MAPK3), BPAG1, Beta-fodrin, ABLIM1, Zyxin, WASF2, SDF-1, Utrophin, RDX (radixin), ARPC4, Fascin, HDIA2, ERK1/2
2	Signal transduction_Leptin signaling	107	7.91e-06	0.0004983	18	Endothelin-1, SREBP1 precursor, SREBP1 (Golgi membrane), ACACB, EGR1, C/EBPbeta, c-Jun/c-Fos, SHP-2, AP-1, ATP1A1, SREBP1 (nuclear), SOCS3, NF-kB, ERK1/2, AKT(PKB), c-Fos, C/EBPdelta, Clusterin
3	Development_Regulation of angiogenesis	222	9.582e-06	0.0004983	28	Ephrin-A, PTCH1, Endothelin-1, SREBP1 precursor, Endoglin, ID1, SREBP1 (Golgi membrane), SHP-2, Ephrin-B, TRIP6, Myocardin, ERK1 (MAPK3), G-protein alpha-i family, RelA (p65 NF-kB subunit), SREBP1 (nuclear), Patched, CEACAM1, NF-kB, Ephrin-A1, RelB (NF-kB subunit), ERK1/2, PKC, AKT(PKB), PRK1, G-protein alpha-q/11, Clusterin, PLC-beta, IGFBP7/8
4	Cell cycle_G1-S Growth factor regulation	195	6.264e-05	0.002003	24	IRF1, JunB, TGF-beta 1, c-Jun/c-Fos, TGF-beta, JunD/c-Fos, SHP-2, AP-1, ERK1 (MAPK3), c-Jun/c-Jun, IGF-2, G-protein alpha-i family, AKT1, RelA (p65 NF-kB subunit), NF-kB, RelB (NF-kB subunit), c-Jun, ERK1/2, E2F4, PKC, AKT(PKB), NF-kB p65/p65, c-Fos, G-protein alpha-q/11
5	Cytoskeleton_Regulation of cytoskeleton rearrangement	183	6.419e-05	0.002003	23	Tubulin alpha 1A, ARF1, SPTBN(spectrin1-4), ARPC1A, ERM proteins, ARPC1, Alpha-actinin 4, RhoGAP1, Alpha-actinin, ERK1 (MAPK3), BPAG1, Beta-fodrin, G-protein alpha-i family, Zyxin, WASF2, Tubulin alpha, SDF-1, RDX (radixin), ARPC4, ERK1/2, Alpha adducin, PKC, PREX1
6	Signal Transduction_Cholecystokinin signaling	106	9.875e-05	0.002568	16	PIB4, PKC-zeta, R-Ras, USF1, c-Jun/c-Fos, MLK3(MAP3K11), PLC-gamma 2, M-Ras, G-protein alpha-i family, PLD2, PLC-gamma, ERK1/2, AKT(PKB), c-Fos, G-protein alpha-q/11, PLC-beta
7	Inflammation_Neutrophil activation	215	0.0002886	0.005826	24	Syntaxin 1A, PLA2, PIB4, PKC-zeta, TNF-R1, ICAM2, c-Jun/c-Fos, JunD/c-Fos, AP-1, ERK1 (MAPK3), c-Jun/c-Jun, G-protein alpha-i family, G-protein alpha-i2, PLD2, NF-kB, CX3CL1, c-Jun, ERK1/2, PREX1, AKT(PKB), NF-kB p65/p65, TRAF3, G-protein alpha-q/11, PLC-beta
8	Cell cycle_G1-S Interleukin regulation	128	0.0002988	0.005826	17	JunB, c-Jun/c-Fos, JunD/c-Fos, SHP-2, AP-1, ERK1 (MAPK3), c-Jun/c-Jun, AKT1, RelA (p65 NF-kB subunit), NF-kB, RelB (NF-kB subunit), c-Jun, ERK1/2, E2F4, AKT(PKB), NF-kB p65/p65, c-Fos
9	Cardiac development_Role of NADPH oxidase and ROS	134	0.0005157	0.00894	17	Troponin T, cardiac, Phospholamban, ID1, SHP-2, BAF60c, Myocardin, ERK1 (MAPK3), RelA (p65 NF-kB subunit), SREBP1 (nuclear), NF-kB, Calcipressin 1, ERK1/2, E2F4, PDLIM3, AKT(PKB), NF-kB p65/p65, HDAC2
10	Inflammation_IL-2 signaling	104	0.0008785	0.01359	14	Bcl-XL, c-Jun/c-Fos, SHP-2, PLC-gamma 2, AP-1, ERK1 (MAPK3), RelA (p65 NF-kB subunit), NF-kB, PLC-gamma, c-Jun, ERK1/2, AKT(PKB), NF-kB p65/p65, c-Fos
11	Signal Transduction_TGF-beta, GDF and Activin signaling	154	0.0009581	0.01359	18	Endoglin, GATA-3, SKIP, PRSS11 (HtrA1), TGF-beta 1, JunD/c-Fos, CtBP1, PP2A structural, AP-1, NF-kB, c-Jun, ERK1/2, PKC, AKT(PKB), c-Fos, ALK-1, PLC-beta, JunD
12	Inflammation_Kallikrein-kinin system	185	0.001365	0.01752	20	PLA2, PIB4, G-protein beta, c-Jun/c-Fos, SHP-2, PLC-gamma 2, ACE1, AP-1, von Willebrand factor, ERK1 (MAPK3), G-protein alpha-i family, Tissue kallikreins, NF-kB, PLC-gamma, ERK1/2, NF-kB p65/p65, eNOS, c-Fos, G-protein alpha-q/11, PLC-beta
13	Immune response_Th17-derived cytokines	98	0.001527	0.01752	13	C/EBP, Bcl-XL, IL10RB, C/EBPbeta, c-Jun/c-Fos, SDF-1, SOCS3, NF-kB, c-Jun, ERK1/2, AKT(PKB), c-Fos, C/EBPdelta
14	Development_Blood vessel morphogenesis	228	0.001572	0.01752	23	G-protein alpha-11, Endothelin-1, Nicastrin, PDE, Galpha(q)-specific nucleotide-like GPCRs, DLL4, SHP-2, ERK1 (MAPK3), G-protein alpha-i family, G-protein alpha-i2, RelA (p65 NF-kB subunit), SDF-1, CEACAM1, Tissue kallikreins, NF-kB, RelB (NF-kB subunit), ERK1/2, Galpha(i)-specific EDG GPCRs, AKT(PKB), eNOS, c-Fos, G-protein alpha-q/11, IGFBP7/8
15	Muscle contraction_Nitric oxide signaling in the cardiovascular system	124	0.00177	0.0184	15	Endothelin-1, Troponin T, cardiac, Phospholamban, Dynamin-2, GATA-2, PP1-cat, PDE2A, AP-1, G-protein alpha-i family, KLF2, c-Jun, AKT(PKB), eNOS, G-protein alpha-q/11, PLC-beta
16	Immune response_Antigen presentation	197	0.002898	0.02826	20	MHC class II beta chain, PSMB9, TNF-R1, TAP1 (PSF1), HLA-A, PSMD1, HLA-DRB1, ICAM2, PSMD9, TAP, ICOS-L, HLA-Cw3, CEACAM1, NF-kB, HLA-C, RelB (NF-kB subunit), SEC61 alpha, HLA-B, TAP2 (PSF2), NF-kB p65/p65
17	Inflammation_IL-6 signaling	119	0.003231	0.02965	14	C/EBP, C/EBPbeta, c-Jun/c-Fos, SHP-2, AP-1, ERK1 (MAPK3), AKT1, SOCS3, NF-kB, c-Jun, ERK1/2, AKT(PKB), NF-kB p65/p65, c-Fos
18	Cell adhesion_Integrin-mediated cell-matrix adhesion	214	0.00346	0.02999	21	CD151, Tubulin alpha 1A, Hic-5/ARA55, ERM proteins, LAMA5, Alpha-actinin 4, PLC-gamma 2, Alpha-actinin, Fibulin-2, ERK1 (MAPK3), Tetraspanin-7, CD82, Zyxin, Tubulin alpha, PLC-gamma, RDX (radixin), c-Jun, ERK1/2, RhoGDI alpha, AKT(PKB), Tubulin alpha-4A
19	Development_Hemopoiesis, Erythropoietin pathway	136	0.004362	0.03582	15	Bcl-XL, SHP-2, AP-1, ERK1 (MAPK3), AKT1, G-protein alpha-i2, RelA (p65 NF-kB subunit), SOCS3, NF-kB, PLC-gamma, c-Jun, ERK1/2, AKT(PKB), NF-kB p65/p65, c-Fos
20	Proliferation_Positive regulation cell proliferation	221	0.005041	0.03932	21	G-protein alpha-11, RhoG, Endothelin-1, Hic-5/ARA55, Dexras1, MTG16 (CBFA2T3), ALOX15, MLK3(MAP3K11), JunD/c-Fos, SHP-2, AP-1, Myocardin, ERK1 (MAPK3), G-protein alpha-i family, G-protein alpha-i2, c-Jun, ERK1/2, AKT(PKB), MTGR1, c-Fos, G-protein alpha-q/11
21	Apoptosis_Apoptotic mitochondria	77	0.006053	0.04497	10	CIAPIN1, SNAPalpha, Bcl-XL, GADD34, AKT1, PR65-alpha, Cathepsin D, BI-1, Bik, AKT(PKB)
22	Development_ERK5 in cell proliferation and neuronal survival	24	0.006815	0.04832	5	PKC-zeta, MAP3K3, Elk-4, c-Jun, c-Fos
23	Immune response_Phagosome in antigen presentation	243	0.007315	0.04863	22	PSMB9, TAP1 (PSF1), HLA-A, ERM proteins, Alpha-actinin 4, PSMD1, PSMD9, TAP, PLC-gamma 2, HLA-Cw3, Alpha-actinin, ERp72, NF-kB, PLC-gamma, HLA-C, RDX (radixin), SEC61 alpha, HLA-B, TAP2 (PSF2), AKT(PKB), NF-kB p65/p65, PLC-beta
24	Reproduction_Gonadotropin regulation	200	0.007482	0.04863	19	G-protein alpha-11, JunB, PGE2R4, ATF-3, EGR1, c-Jun/c-Fos, Ionotropic glutamate receptor, MLK3(MAP3K11), SHP-2, AP-1, ERK1 (MAPK3), c-Jun/c-Jun, G-protein alpha-i family, c-Jun, ERK1/2, AKT(PKB), c-Fos, G-protein alpha-q/11, PLC-beta
25	Immune response_TCR signaling	174	0.008494	0.053	17	Csk, Bcl-XL, ICAM2, SHP-2, ICOS-L, AP-1, ERK1 (MAPK3), AKT1, RelA (p65 NF-kB subunit), VHR, NF-kB, c-Jun, ERK1/2, AKT(PKB), NF-kB p65/p65, c-Fos, Beta-adaptin 2
26	Development_Keratinocyte differentiation	58	0.009492	0.05404	8	GATA-3, TGF-beta 1, c-Jun/c-Fos, c-Jun, ERK1/2, c-Fos, G-protein alpha-q/11, JunD
27	Cell adhesion_Cell junctions	162	0.009516	0.05404	16	Endothelin-1, PKC-zeta, JAM1, GIT1, Alpha-actinin 4, TRIP6, Alpha-actinin, ERK1 (MAPK3), BPAG1, Beta-fodrin, Tubulin alpha, PLC-gamma, ERK1/2, PKC, Plakoglobin, PLC-beta
28	Inflammation_Protein C signaling	108	0.0097	0.05404	12	PIB4, Alpha-actinin 4, Alpha-actinin, ERK1 (MAPK3), G-protein alpha-i family, NF-kB, c-Jun, ERK1/2, Galpha(i)-specific EDG GPCRs, AKT(PKB), NF-kB p65/p65, PLC-beta
29	Inflammation_NK cell cytotoxicity	164	0.01065	0.05727	16	ICAM2, c-Jun/c-Fos, SHP-2, PLC-gamma 2, ERK1 (MAPK3), APEX, Histone H2B, NF-kB, PLC-gamma, HLA-C, HLA-B, c-Jun, FasR(CD95), ERK1/2, NF-kB p65/p65, c-Fos
30	Cardiac development_FGF_ErbB signaling	124	0.01161	0.06039	13	Endothelin-1, Troponin T, cardiac, ID1, SHP-2, BAF60c, ERK1 (MAPK3), G-protein alpha-i2, Calcipressin 1, ERK1/2, E2F4, PDLIM3, AKT(PKB), G-protein alpha-q/11
31	Immune response_IL-5 signalling	38	0.01253	0.06305	6	JunB, SHP-2, c-Jun, ERK1/2, AKT(PKB), c-Fos
32	Translation_Regulation of initiation	127	0.01401	0.06694	13	PKC-zeta, eIF4G1, TGF-beta 1, MLK3(MAP3K11), PP1-cat, ERK1 (MAPK3), AKT1, eIF3S9, PP1-cat alpha, eIF4G1/3, ERK1/2, AKT(PKB), G-protein alpha-q/11
33	Inflammation_Histamine signaling	213	0.01416	0.06694	19	PLA2, PIB4, c-Jun/c-Fos, PLC-gamma 2, SLC18A1, AP-1, ERK1 (MAPK3), c-Jun/c-Jun, G-protein alpha-i family, PLD2, NF-kB, PLC-gamma, c-Jun, ERK1/2, NF-kB p65/p65, eNOS, c-Fos, G-protein alpha-q/11, PLC-beta
34	Apoptosis_Apoptotic nucleus	161	0.01937	0.08888	15	PHAP1 (pp32), PDCD2, Tip60, C/EBPbeta, APEX, RelA (p65 NF-kB subunit), IEX1, PARP-1, Histone H2B, Tubulin alpha, NF-kB, c-Jun, DJ-1, Clusterin, ALOX12
35	Development_EMT_Regulation of epithelial-to-mesenchymal transition	224	0.02289	0.102	19	Endothelin-1, Hic-5/ARA55, TNF-R1, EGR1, TGF-beta 1, c-Jun/c-Fos, MLK3(MAP3K11), TGF-beta, DLL4, SHP-2, AP-1, IGF-2, G-protein alpha-i family, RelA (p65 NF-kB subunit), c-Jun, ERK1/2, AKT(PKB), c-Fos, G-protein alpha-q/11
36	Reproduction_Feeding and Neurohormone signaling	210	0.02402	0.1041	18	IRF1, Endothelin-1, C/EBPbeta, Xanthine oxidase, TGF-beta, PP2A structural, PLC-gamma 2, ERK1 (MAPK3), G-protein alpha-i family, Cathepsin D, NF-kB, PLC-gamma, Fe65-like2, c-Jun, AKT(PKB), c-Fos, G-protein alpha-q/11, PLC-beta
37	Inflammation_Interferon signaling	110	0.02661	0.1122	11	IRF1, Bcl-XL, TAP1 (PSF1), IL10RB, C/EBPbeta, ERK1 (MAPK3), SOCS3, TAP2 (PSF2), FasR(CD95), ERK1/2, c-Fos
38	Development_Ossification and bone remodeling	157	0.03256	0.1327	14	IBP4, ALPL, BMP6, PGE2R4, SLC26A2, TGF-beta 1, C/EBPbeta, Galpha(s)-specific prostanoid GPCRs, TGF-beta, DLL4, IGF-2, IBP, RANK(TNFRSF11A), C/EBPdelta
39	Cell adhesion_Platelet aggregation	158	0.03411	0.1327	14	PLA2, PIB4, Alpha-actinin 4, Ca-ATPase3, PLC-gamma 2, Alpha-actinin, von Willebrand factor, G-protein alpha-i family, G-protein alpha-i2, PLA2G7, PLC-gamma, AKT(PKB), G-protein alpha-q/11, PLC-beta
40	Inflammation_IL-4 signaling	115	0.03538	0.1327	11	Bcl-XL, TGF-beta 1, c-Jun/c-Fos, SHP-2, ERK1 (MAPK3), NF-kB, c-Jun, ERK1/2, CCL13, AKT(PKB), c-Fos
41	Apoptosis_Apoptosis stimulation by external signals	144	0.03539	0.1327	13	DR6(TNFRSF21), PKC-zeta, Bcl-XL, TNF-R1, TGF-beta 1, TGF-beta, Cathepsin D, NF-kB, c-Jun, FasR(CD95), ERK1/2, AKT(PKB), c-Fos
42	Transcription_Transcription by RNA polymerase II	159	0.03572	0.1327	14	TFIID 30 kDa subunit, DRAP1, CDK11, SUPT16H, COBRA1, MED25, NELF-A, TFIIF, beta subunit, PARP-1, SURF5, TAFs, MED9, Cyclin T2, CRSP7
43	Signal transduction_Nitric oxide signaling	88	0.03766	0.1366	9	Dexras1, TGF-beta 1, AP-1, NF-kB, ERK1/2, AKT(PKB), NF-kB p65/p65, eNOS, c-Fos
44	Neurophysiological process_Corticoliberin signaling	49	0.03954	0.1389	6	EGR1, JunD/c-Fos, c-Fos, G-protein alpha-q/11, PLC-beta, JunD
45	Apoptosis_Endoplasmic reticulum stress pathway	89	0.04007	0.1389	9	GADD34, c-Jun/c-Fos, PP1-cat, NIPK, eIF1, PP1-cat alpha, OASIS, c-Jun, FasR(CD95)
46	Inflammation_Amphoterin signaling	118	0.04152	0.1394	11	c-Jun/c-Fos, AP-1, ERK1 (MAPK3), c-Jun/c-Jun, AKT1, RelA (p65 NF-kB subunit), NF-kB, c-Jun, ERK1/2, AKT(PKB), NF-kB p65/p65
47	Neurophysiological process_Circadian rhythm	76	0.04198	0.1394	8	JunB, REV-ERBalpha, EGR1, c-Jun, ERK1/2, c-Fos, G-protein alpha-q/11, PLC-beta
48	Cell adhesion_Leucocyte chemotaxis	180	0.046	0.1495	15	PIB4, PKC-zeta, ICAM2, PLC-gamma 2, Alpha-actinin, ERK1 (MAPK3), G-protein alpha-i family, G-protein alpha-i2, Tubulin alpha, SDF-1, PLC-gamma, CX3CL1, ERK1/2, CCL13, PLC-beta
49	Cell adhesion_Cadherins	182	0.04984	0.1587	15	CD151, LRP5, PDZK3, Cortactin, Alpha-actinin 4, SHP-2, PP1-cat, Alpha-actinin, BPAG1, Vinexin, PP1-cat alpha, PKC, STMN2, Plakoglobin, AKT(PKB)
50	Proliferation_Negative regulation of cell proliferation	184	0.0539	0.1682	15	IBP4, Hic-5/ARA55, USF1, EGR1, TGF-beta 1, IGFBP7, TGF-beta, SHP-2, WARS, G-protein alpha-i family, Max, IBP, PIG11, TOLLIP, ERK1/2
51	Inflammation_IFN-gamma signaling	109	0.05525	0.169	10	IRF1, Bcl-XL, C/EBPbeta, SHP-2, PLC-gamma 2, AKT1, NF-kB, PLC-gamma, ERK1/2, AKT(PKB)
52	Cell adhesion_Integrin priming	110	0.05811	0.1711	10	PIB4, Cytohesin1, PLC-gamma 2, ERK1 (MAPK3), G-protein alpha-i family, SDF-1, PLC-gamma, ERK1/2, G-protein alpha-q/11, PLC-beta
53	Inflammation_MIF signaling	140	0.05855	0.1711	12	PHAP1 (pp32), PLA2, PIB4, c-Jun/c-Fos, ERK1 (MAPK3), NF-kB, c-Jun, ERK1/2, PKC, NF-kB p65/p65, c-Fos, PLC-beta
54	Muscle contraction_Relaxin signaling	82	0.06097	0.1711	8	Endothelin-1, PKC-zeta, G-protein alpha-i family, NF-kB, ERK1/2, AKT(PKB), eNOS, PLC-beta
55	Apoptosis_Anti-apoptosis mediated by external signals via NF-kB	111	0.06107	0.1711	10	PKC-zeta, Bcl-XL, TNF-R1, PP2A structural, G-protein alpha-i family, RelA (p65 NF-kB subunit), NF-kB, RANK(TNFRSF11A), AKT(PKB), TRAF3
56	Signal transduction_Androgen receptor nuclear signaling	126	0.06142	0.1711	11	Hic-5/ARA55, Hap-1, Tip60, RIP140, AES (GRG), NR2C1 (TR2), c-Jun/c-Fos, MRF-1, PIAS4, PR65-alpha, AKT(PKB)
57	Autophagy_Autophagy	55	0.06352	0.1738	6	Bcl-XL, GBL, PI3K reg class III (p150), UVRAG, APG7, AKT(PKB)
58	Immune response_Phagocytosis	223	0.07009	0.1885	17	MFGE8, SR-BI, Myosin I, C/EBP, ERM proteins, Alpha-actinin 4, c-Jun/c-Fos, PLC-gamma 2, Alpha-actinin, RelA (p65 NF-kB subunit), NF-kB, PLC-gamma, RDX (radixin), c-Jun, NF-kB p65/p65, c-Fos, PLC-beta
59	Inflammation_TREM1 signaling	145	0.07235	0.191	12	Bcl-XL, EGR1, c-Jun/c-Fos, PLC-gamma 2, CD83, ERK1 (MAPK3), AKT1, NF-kB, PLC-gamma, c-Jun, ERK1/2, AKT(PKB)
60	Regulation of metabolism_Bile acid regulation of lipid metabolism and negative FXR-dependent regulation of bile acids concentration	71	0.07347	0.191	7	SREBP1 precursor, FASN, SREBP1 (Golgi membrane), ACACB, NIPK, SREBP1 (nuclear), AKT(PKB)
61	Development_Neuromuscular junction	147	0.07841	0.2003	12	PIB4, Cortactin, LAMA5, PDZ-GEF1, SYP, PLC-gamma 2, ERK1 (MAPK3), Utrophin, PLC-gamma, ERK1/2, G-protein alpha-q/11, PLC-beta
62	Cell adhesion_Amyloid proteins	195	0.0803	0.2003	15	SR-BI, PDZK3, X11-like 2, Bcl-XL, Nicastrin, Cortactin, DLL4, ERK1 (MAPK3), Cathepsin D, CD147, Fe65-like2, ERK1/2, PKC, RhoGDI alpha, Plakoglobin
63	Cardiac development_BMP_TGF_beta_signaling	117	0.08088	0.2003	10	BMP6, Troponin T, cardiac, Endoglin, Phospholamban, ID1, TGF-beta 1, Myocardin, SREBP1 (nuclear), E2F4, PDLIM3
64	Development_Neurogenesis_Axonal guidance	230	0.08743	0.2107	17	Ephrin-A, Ephrin-B1, GAS7, FEZ1, R-Ras, ERM proteins, Ephrin-B, PP1-cat, ABLIM1, WASF2, PLC-gamma, Ephrin-A1, SPOCK2, ERK1/2, RhoGDI alpha, G-protein alpha-q/11, PLC-beta
65	Reproduction_GnRH signaling pathway	166	0.08878	0.2107	13	PGE2R4, EGR1, Ionotropic glutamate receptor, MLK3(MAP3K11), SHP-2, AP-1, ERK1 (MAPK3), G-protein alpha-i family, c-Jun, ERK1/2, AKT(PKB), G-protein alpha-q/11, PLC-beta
66	DNA damage_BER-NER repair	104	0.08914	0.2107	9	RFC5, XAB2, NTH1, DNA ligase III, XRCC1, DDB2, APEX, PARP-1, RAD23A
67	Signal transduction_ERBB-family signaling	75	0.09236	0.215	7	c-Jun/c-Fos, ERK1 (MAPK3), NF-kB, c-Jun, ERK1/2, AKT(PKB), c-Fos
68	Signal transduction_ESR1-nuclear pathway	216	0.09388	0.2154	16	JunB, BMP6, SREBP1 precursor, Tip60, RIP140, COBRA1, MRF-1, RelA (p65 NF-kB subunit), SDF-1, SREBP1 (nuclear), SOCS3, Cathepsin D, c-Jun, ERK1/2, AKT(PKB), c-Fos
69	Inflammation_IgE signaling	137	0.09768	0.2158	11	PLA2, PIB4, PLC-gamma 2, ERK1 (MAPK3), NF-kB, PLC-gamma, c-Jun, ERK1/2, AKT(PKB), NF-kB p65/p65, PLC-beta
70	Immune response_BCR pathway	137	0.09768	0.2158	11	Bcl-XL, EGR1, PLC-gamma 2, AP-1, ERK1 (MAPK3), NF-kB, PLC-gamma, c-Jun, ERK1/2, AKT(PKB), NF-kB p65/p65
71	Signal Transduction_BMP and GDF signaling	91	0.09822	0.2158	8	BMP6, ID1, PRSS11 (HtrA1), PP2A structural, AKT1, AKT(PKB), ALK-1, JunD
72	Signal transduction_NOTCH signaling	235	0.1014	0.2195	17	GATA-3, SKIP, TGF-beta 1, TGF-beta, Skp2/TrCP/FBXW, DLL4, ERK1 (MAPK3), RelA (p65 NF-kB subunit), FHL1 (SLIM1), NF-kB, c-Jun, MPDZ, ERK1/2, AKT(PKB), NF-kB p65/p65, c-Fos, HDAC2
73	Signal transduction_ESR2 pathway	77	0.1027	0.2195	7	SR-BI, SREBP1 precursor, IGF-2, AKT1, ERK1/2, eNOS, c-Fos
74	Signal transduction_Insulin signaling	171	0.1056	0.2227	13	PKC-zeta, SREBP1 precursor, ELOVL1, eIF4G1, FASN, SREBP1 (Golgi membrane), PP1-cat, SREBP1 (nuclear), LIPS, ERK1/2, PKM2, AKT(PKB), eNOS
75	Cell adhesion_Platelet-endothelium-leucocyte interactions	174	0.1166	0.2425	13	Ephrin-B1, Endothelin-1, Endoglin, JAM1, TGF-beta 1, ESAM, IGFBP7, TGF-beta, SHP-2, von Willebrand factor, NF-kB, GPR56, IGFBP7/8
76	Reproduction_FSH-beta signaling pathway	160	0.1255	0.2576	12	EGR1, TGF-beta 1, PP2A structural, AP-1, ERK1 (MAPK3), G-protein alpha-i family, IBP, NF-kB, c-Jun, ERK1/2, AKT(PKB), c-Fos
77	Signal transduction_CREM pathway	98	0.1344	0.2723	8	PGE2R4, C/EBPbeta, ACE1, AP-1, ERK1 (MAPK3), ERK1/2, AKT(PKB), c-Fos
78	Apoptosis_Anti-Apoptosis mediated by external signals via MAPK and JAK/STAT	179	0.1363	0.2726	13	JunB, PKC-zeta, Bcl-XL, EGR1, C/EBPbeta, G-protein alpha-i family, SOCS3, c-Jun, ERK1/2, c-Fos, G-protein alpha-q/11, PLC-beta, JunD
79	Inflammation_Innate inflammatory response	180	0.1404	0.2773	13	PLA2, PIB4, PKC-zeta, PLC-gamma 2, SP-A, G-protein alpha-i family, G-protein alpha-i2, NF-kB, PLC-gamma, TOLLIP, c-Jun, NF-kB p65/p65, PLC-beta
80	Development_Hedgehog signaling	253	0.1624	0.3146	17	PTCH1, SREBP1 precursor, CDON, CDK11, ID1, FASN, p57, EGR1, Skp2/TrCP/FBXW, ERK1 (MAPK3), G-protein alpha-i family, AKT1, G-protein alpha-i2, FBXW11, Patched, CDC37, Plakoglobin
81	Inflammation_IL-10 anti-inflammatory response	87	0.1634	0.3146	7	Bcl-XL, IL10RB, SOCS3, NF-kB, FasR(CD95), AKT(PKB), NF-kB p65/p65
82	Protein folding_Protein folding nucleus	58	0.1802	0.3427	5	FKBP4, FKBP12, FKBP8, DJ-1, HDAC2
83	Apoptosis_Death Domain receptors & caspases in apoptosis	123	0.1866	0.3506	9	DR6(TNFRSF21), ZIP-kinase, TNF-R1, PEA15, DAP1, PARP-1, PDCD6, FasR(CD95), TRAF3
84	Inflammation_IL-12,15,18 signaling	59	0.1891	0.3512	5	AP-1, RelA (p65 NF-kB subunit), NF-kB, c-Jun, c-Fos
85	Reproduction_Male sex differentiation	243	0.1921	0.3526	16	PKC-zeta, DAZAP1, DAZAP, AMH type II receptor, FASN, TGF-beta 1, Clathrin light chain, Histone H2, ERK1 (MAPK3), Patched, ERK1/2, PKC, BI-1, AKT(PKB), G-protein alpha-q/11, Clusterin
86	Proliferation_Lymphocyte proliferation	210	0.1993	0.3615	14	Ephrin-B1, IL10RB, ICOS-L, ERK1 (MAPK3), AKT1, SDF-1, IMD1, NF-kB, c-Jun, ERK1/2, RANK(TNFRSF11A), AKT(PKB), TRAF3, c-Fos
87	Proteolysis_Proteolysis in cell cycle and apoptosis	126	0.2052	0.3637	9	CDH1, Nicastrin, Fbxo3, Skp2/TrCP/FBXW, ANAPC5, TINAGL1, Impas 1, Cathepsin D, FBX6
88	Transcription_Chromatin modification	126	0.2052	0.3637	9	DOT1, Tip60, BAF60c, Histone H2, BAF60A, Histone H2B, Histone H4, HMG20B, HDAC2
89	Cell adhesion_Glycoconjugates	162	0.2179	0.382	11	90K, HYAL2, SHP-2, PLC-gamma 2, Fibulin-2, ERK1 (MAPK3), SDF-1, FasR(CD95), ERK1/2, PKC, RhoGDI alpha
90	Apoptosis_Anti-Apoptosis mediated by external signals by Estrogen	95	0.221	0.383	7	Bcl-XL, c-Jun/c-Fos, c-Jun, ERK1/2, AKT(PKB), eNOS, c-Fos
91	Cytoskeleton_Intermediate filaments	81	0.2417	0.4144	6	Alpha-actinin 4, Emerin, Alpha-actinin, BPAG1, Tubulin alpha, Nesprin 1
92	Cytoskeleton_Cytoplasmic microtubules	115	0.245	0.4154	8	KIF13B, Tubulin alpha 1A, Dynein, axonemal, light chains, TUBGCP4 (76P), DNAL4, MLK3(MAP3K11), Tubulin alpha, MAP4
93	Neurophysiological process_Long-term potentiation	82	0.2505	0.4201	6	ERK1 (MAPK3), RASGRF2, ERK1/2, AKT(PKB), eNOS, c-Fos
94	Inflammation_Jak-STAT Pathway	186	0.2563	0.4254	12	TNF-R1, IL10RB, SHP-2, ACE1, ERK1 (MAPK3), IGF-2, PIAS4, SDF-1, SOCS3, ERK1/2, CCL13, AKT(PKB)
95	Immune response_Innate immune response to RNA viral infection	84	0.2681	0.4384	6	IRF1, WARS, NF-kB, TOLLIP, c-Jun, TRAF3
96	Cell cycle_G2-M	206	0.2698	0.4384	13	PTCH1, USF1, CDK10, Skp2/TrCP/FBXW, ERK1 (MAPK3), LZTS1, ANAPC5, IGF-2, AKT1, ERK1/2, CDC37, AKT(PKB), Dynamin
97	Protein folding_Folding in normal condition	119	0.2746	0.4416	8	SGTA, FKBP4, FKBP12, PPID, Tpr2, DNAJB2, FKBP8, CDC37
98	Cell cycle_G0-G1	71	0.3064	0.4877	5	CDH1, EGR1, CtBP, E2F4, HDAC2
99	Cell cycle_Meiosis	106	0.3096	0.4878	7	DNA ligase III, XRCC1, PP2A structural, PP1-cat, SC65, Tubulin alpha, AKT(PKB)
100	DNA damage_Checkpoint	124	0.3129	0.4881	8	RFC5, ATF-3, MUS81, ERK1 (MAPK3), ANAPC5, NF-kB, c-Jun, ERK1/2
101	Inflammation_IL-13 signaling pathway	91	0.3321	0.513	6	PKC-zeta, ALOX15, SHP-2, RelA (p65 NF-kB subunit), ERK1/2, AKT(PKB)
102	Cardiac development_Wnt_beta-catenin, Notch, VEGF, IP3 and integrin signaling	151	0.3815	0.5834	9	G-protein alpha-11, Troponin T, cardiac, Phospholamban, ID1, DLL4, Myocardin, PLC-gamma, Calcipressin 1, G-protein alpha-q/11
103	Muscle contraction	173	0.4071	0.6166	10	Syntaxin 1A, Troponin T, cardiac, Phospholamban, Beta TnTF, Troponin T, skeletal, Emerin, Alpha-actinin, G-protein alpha-i family, PKC, G-protein alpha-q/11
104	Cell adhesion_Attractive and repulsive receptors	175	0.4213	0.629	10	Ephrin-A, Ephrin-B1, R-Ras, Cortactin, ICAM2, SHP-2, Ephrin-B, ERK1 (MAPK3), Ephrin-A1, ERK1/2
105	Transcription_Nuclear receptors transcriptional regulation	195	0.4299	0.629	11	TFIID 30 kDa subunit, REV-ERBalpha, RIP140, NR2C1 (TR2), TGF-beta 1, RARgamma, ERK1 (MAPK3), RAR, TAFs, FasR(CD95), ERK1/2
106	Reproduction_Progesterone signaling	214	0.4311	0.629	12	PLA2, Tip60, AP-1, ERK1 (MAPK3), G-protein alpha-i family, AKT1, RelA (p65 NF-kB subunit), c-Jun, UNC45A, E2F4, G-protein alpha-q/11, PLC-beta
107	Chemotaxis	139	0.432	0.629	8	Tip60, G-protein alpha-i family, RelA (p65 NF-kB subunit), SDF-1, NF-kB, CX3CL1, ERK1/2, CCL13
108	Signal transduction_WNT signaling	177	0.4355	0.629	10	LRP5, TGF-beta 1, TGF-beta, PP2A structural, ERK1 (MAPK3), G-protein alpha-i family, c-Jun, c-Fos, G-protein alpha-q/11, PLC-beta
109	Transcription_mRNA processing	160	0.4489	0.6407	9	SIAHBP1, DDX39, SFRS9, SNRPB (Sm-B), SF3A2, PLRG1, CSTF1, SF3B4, Gemin4
110	Cytoskeleton_Macropinocytosis and its regulation	85	0.4518	0.6407	5	CtBP1, Alpha-actinin, WASF2, Tubulin alpha, AKT(PKB)
111	Protein folding_Response to unfolded proteins	69	0.4831	0.6789	4	UIP5, EKN1, Tpr2, DNAJB2
112	Signal transduction_ESR1-membrane pathway	91	0.5122	0.7083	5	G-protein alpha-i family, ERK1/2, AKT(PKB), eNOS, c-Fos
113	Signal transduction_Androgen receptor signaling cross-talk	72	0.5167	0.7083	4	TGF-beta 1, NF-kB, ERK1/2, AKT(PKB)
114	Reproduction_Spermatogenesis, motility and copulation	228	0.5204	0.7083	12	MFGE8, DAZAP1, BRD2, DAZAP, FKBP4, DNA ligase III, Histone H2, ERK1 (MAPK3), Tissue kallikreins, PKC, AKT(PKB), Clusterin
115	Development_Regulation of telomere length	53	0.5228	0.7083	3	TERC, Max, AKT(PKB)
116	Transport_Sodium transport	229	0.5267	0.7083	12	ATP1A3, ATP1A4, EBP50, TRPV4, SLC10A1, ATP1A1, SLC6A6, TRPM4, CNT2, Prostasin, Creatine transporter 1 (SLC6A8), Aquaporin 1
117	Signal transduction_Neuropeptide signaling pathways	155	0.5564	0.7418	8	ERK1 (MAPK3), G-protein alpha-i family, G-protein alpha-i2, c-Jun, ERK1/2, GPR56, c-Fos, G-protein alpha-q/11
118	DNA damage_DBS repair	116	0.5613	0.742	6	Tip60, MUS81, DNA ligase III, PP2A structural, TDP1, Histone H4
119	Development_Neurogenesis_Synaptogenesis	180	0.5927	0.777	9	Ephrin-B1, Syntaxin 1A, SNAPalpha, Cortactin, SYP, Ionotropic glutamate receptor, Ephrin-B, Endophilin A2, Tamalin
120	Development_Skeletal muscle development	144	0.6236	0.8107	7	Beta TnTF, SKIP, Troponin T, skeletal, TGF-beta 1, Emerin, G-protein alpha-i2, Utrophin
121	Signal transduction_Oxytocin signaling	86	0.6581	0.8204	4	ERK1/2, PKC, eNOS, G-protein alpha-q/11
122	Cell cycle_S phase	149	0.6593	0.8204	7	RFC5, CDH1, Parathymosin, MCM7, Histone H4, MCM2, E2F4
123	Neurophysiological process_Melatonin signaling	43	0.6607	0.8204	2	G-protein alpha-11, G-protein alpha-i family
124	Neurophysiological process_Transmission of nerve impulse	212	0.6664	0.8204	10	G-protein alpha-11, Hap-1, KCC2, Ionotropic glutamate receptor, ERK1 (MAPK3), LZTS1, G-protein alpha-i family, G-protein alpha-i2, ERK1/2, G-protein alpha-q/11
125	Apoptosis_Anti-Apoptosis mediated by external signals via PI3K/AKT	233	0.6692	0.8204	11	JunB, Bcl-XL, PP2A structural, SHP-2, G-protein alpha-i family, RelA (p65 NF-kB subunit), NF-kB, Bik, AKT(PKB), eNOS, G-protein alpha-q/11
126	Development_Cartilage development	66	0.6723	0.8204	3	BMP6, TGF-beta 1, MGP
127	Protein folding_ER and cytoplasm	44	0.6731	0.8204	2	FKBP4, SEC61 alpha
128	Cytoskeleton_Spindle microtubules	109	0.6732	0.8204	5	Tubulin alpha 1A, TUBGCP4 (76P), Tubulin alpha, MAP4, HMG20B
129	Cell adhesion_Synaptic contact	177	0.705	0.8453	8	Ephrin-A, Ephrin-B1, Syntaxin 1A, Dynamin-2, Cortactin, Alpha-actinin 4, Ephrin-B, Alpha-actinin
130	Cell cycle_Mitosis	179	0.7168	0.8453	8	Tubulin alpha 1A, Dynamin-2, DNA ligase III, XRCC1, ANAPC5, Tubulin alpha, HMG20B, Dynamin
131	Cell cycle_Core	115	0.7183	0.8453	5	CDH1, p57, MCM7, MCM2, E2F4
132	Immune response_T helper cell differentiation	139	0.7337	0.8453	6	GATA-3, NF-kB, c-Jun, ERK1/2, ERM, c-Fos
133	Response to hypoxia and oxidative stress	161	0.7362	0.8453	7	MGST2, C/EBPbeta, Xanthine oxidase, AP-1, SP-A, AKT1, NF-kB
134	Inflammation_Inflammasome	118	0.7391	0.8453	5	TNF-R1, AP-1, ERK1 (MAPK3), NF-kB, ERK1/2
135	Development_Melanocyte development and pigmentation	50	0.7399	0.8453	2	ERK1/2, AKT(PKB)
136	Proteolysis_Connective tissue degradation	119	0.7458	0.8453	5	Prolidase, TIMP4, EDEM2, Tissue kallikreins, ADAM15
137	Translation_Selenium pathway	97	0.7477	0.8453	4	AHCYL2, RelA (p65 NF-kB subunit), MARS, c-Jun
138	Cell cycle_G1-S	163	0.7478	0.8453	7	CDH1, p57, CDK10, Skp2/TrCP/FBXW, ANAPC5, E2F4, CDC37
139	Inflammation_Complement system	75	0.7538	0.846	3	Factor H, MCP, Clusterin
140	Translation_Translation initiation	171	0.7904	0.8808	7	eIF4G1, eIF5A, eIF3S9, eIF1, MARS, eIF4G1/3, RPS4
141	DNA damage_MMR repair	59	0.8181	0.899	2	RFC5, MBD4
142	Transport_Iron transport	108	0.8183	0.899	4	ABCB6, SFXN1, Pirin, ALOX12
143	Neurophysiological process_GABAergic neurotransmission	140	0.8583	0.9348	5	Syntaxin 1A, Clathrin light chain, PP1-cat, G-protein alpha-i family, Dynamin
144	Cell adhesion_Cell-matrix interactions	211	0.8629	0.9348	8	90K, TIMP4, Fibulin-5, LAMA5, ECM1, Fibulin-2, BCAM, ADAM15
145	Transport_Bile acids transport and its regulation	68	0.8745	0.9365	2	SR-BI, SLC10A1
146	Development_Neurogenesis in general	192	0.8764	0.9365	7	Nicastrin, EGR1, G-protein alpha-i family, Calcipressin 1, ERK1/2, GPR56, G-protein alpha-q/11
147	Transport_Potassium transport	194	0.8828	0.9369	7	ATP1A3, KCC2, ATP1A4, ATP1A1, TRPM4, Aquaporin 1, PKM2
148	Transport_Manganese transport	104	0.9118	0.9611	3	B3GA3, Prolidase, SLC6A6
149	Proteolysis_Ubiquitin-proteasomal proteolysis	166	0.9371	0.9708	5	PSMB9, PSMD1, PSMD9, MPDZ, RAD23A
150	Transport_Calcium transport	192	0.9383	0.9708	6	Phospholamban, Reticulocalbin 1, Ca-ATPase3, Ionotropic glutamate receptor, TRPV4, PLC-gamma
151	Proteolysis_ECM remodeling	85	0.9397	0.9708	2	TIMP4, Clusterin
152	Blood coagulation	94	0.9596	0.9848	2	Galpha(q)-specific nucleotide-like GPCRs, von Willebrand factor
153	Transport_Synaptic vesicle exocytosis	175	0.9829	0.9987	4	Syntaxin 1A, Clathrin light chain, SLC18A1, Creatine transporter 1 (SLC6A8)
154	Neurophysiological process_Visual perception	117	0.9859	0.9987	2	DHRS3, ABLIM1
155	Translation_Elongation-Termination	233	0.9997	0.9999	3	WARS, MARS, RPS4
156	Translation_Translation in mitochondria	180	0.9999	0.9999	1	MRPS5

## Sheet: CBM_PVneg
#	Networks	Total	pValue	Min FDR	In Data	Network Objects from
						Active Data
1	Cell cycle_Core	115	1.21e-11	1.89e-09	34	INCENP, MAD2b, CDH1, E2F4/DP1 complex, MCM3, Cyclin D1, Aurora-B, E2F1/DP1 complex, MCM7, TOP1, E2F2, Cyclin D3, Separase, MCM2, TOP2, E2F4, FEN1, CENP-E, DNA ligase I, MCM5, Cdt1, HP1 alpha, DP1, Emi1, p107, PLK1, E2F1, E2F2/DP1 complex, CAP-E, Zwilch, CENP-H, Kinase MYT1, Cyclin D, CDC45L
2	Cell cycle_S phase	149	2.54e-07	1.11e-05	32	TOP2 alpha, MAD2b, CDH1, E2F4/DP1 complex, MCM3, TOP3A, E2F1/DP1 complex, NFBD1, MCM7, TOP1, Separase, CHMP1A, MCM2, TOP2, E2F4, FEN1, POLD cat (p125), DNA ligase I, MCM5, Cdt1, HP1 alpha, DP1, Emi1, PLK1, E2F1, CHTF18, HP1, POLD reg (p12), DNA ligase IV, DERPC, Histone H1, CDC45L
3	Cell cycle_G1-S Growth factor regulation	195	2.79e-07	1.11e-05	38	RGL2, GSK3 alpha/beta, Cyclin D2, E2F4/DP1 complex, PTPA, MEK1/2, TGF-beta 1, PP2A regulatory, TGF-beta, Cyclin D1, PI3K cat class IA, AP-1, ERF, E2F1/DP1 complex, SKIP (Ski-interacting protein), NF-kB2 (p100), AKT1, SOS, CSDA, NF-kB, Cyclin D3, E2F4, SOS2, AKT(PKB), SOS1, JunB, c-Cbl, MKK7 (MAP2K7), NF-kB2 (p52), DP1, PI3K cat class IA (p110-beta), p107, E2F1, G-protein alpha-i family, H-Ras, ME…
4	Cell cycle_G1-S Interleukin regulation	128	2.83e-07	1.11e-05	29	RGL2, GSK3 alpha/beta, Cyclin D2, E2F4/DP1 complex, Cyclin D1, PI3K cat class IA, IRAK1/2, AP-1, E2F1/DP1 complex, NF-kB2 (p100), AKT1, SOS, NF-kB, Cyclin D3, E2F4, SOS2, AKT(PKB), SOS1, JunB, MKK7 (MAP2K7), NF-kB2 (p52), IL-10, DP1, PI3K cat class IA (p110-beta), p107, E2F1, H-Ras, MEK2(MAP2K2), Cyclin D
5	Transcription_Chromatin modification	126	6.93e-07	2.18e-05	28	BAZ2A, BAZ1B, BAF180, DNMT1, SET8, EZH2, Sirtuin1, HDAC3, DMAP1, EKLF1, HDAC2, Sirtuin2, DOT1, HP1 alpha, Histone deacetylase class II, RERE, RBBP4 (RbAp48), Mi-2 beta, MTA2, Histone H2, Histone H2A, CBX7, Suv39H1, Histone H2B, BRG1, Histone H1, SDS3, GCN5
6	Cell cycle_G2-M	206	1.18e-06	3.1e-05	38	INCENP, TOP2 alpha, CAP-H/H2, MAD2b, HCF1, MEK1/2, CNAP1, DNMT1, Skp2/TrCP/FBXW, CD2BP2, CAP-D2/D3, Aurora-B, NFBD1, AKT1, MAPKAPK2, TOP1, SOS, p90RSK1, TOP2, CDC37, AKT(PKB), Dynamin, BRRN1, HIPK2, Emi1, CAP-G/G2, PLK1, ANAPC11, GTSE1, H-Ras, CAP-E, p90Rsk, RAD9, FOXM1, MEK2(MAP2K2), Kinase MYT1, Histone H1, CDC34
7	Cell adhesion_Integrin-mediated cell-matrix adhesion	214	7.97e-06	0.000179	37	Tubulin beta, Tensin, Talin, TAO2, MEK1/2, Alpha-actinin 4, ROCK, Cyclin D1, PI3K cat class IA, Alpha-actinin, CD82, Tubulin alpha, SOS, Beta-parvin, AKT(PKB), ITGA4, ROCK2, ITGA2B, MELC, MSN (moesin), PI3K cat class IA (p110-beta), ERM proteins, DIA1, Integrin, MyHC, Migfilin, PLC-gamma 2, H-Ras, PI4-kinase, VAV-1, MLCK, PLC-gamma, MEK2(MAP2K2), RhoGDI alpha, Tubulin alpha-4A, Tubulin (in microt…
8	Cell cycle_Mitosis	179	1.63e-05	0.000321	32	INCENP, CAP-H/H2, Tubulin beta, MAD2b, KATNB1, CAP-D2/D3, Aurora-B, EPB41, Tubulin alpha, TOP1, Separase, TOP2, CENP-E, Sirtuin2, Dynamin, HP1 alpha, PKR, Dynamin-2, Exportin 5, CAP-G/G2, PLK1, Cyclin F, ANAPC11, HP1, CAP-E, CENP-F, Zwilch, MKLP1, CENP-H, Histone H1, AF15q14, Tubulin (in microtubules)
9	Cell cycle_G0-G1	71	3.95e-05	0.000689	17	CDH1, E2F4/DP1 complex, CtBP, Cyclin D1, E2F1/DP1 complex, SPA1, E2F2, POLR2A, E2F4, HDAC2, DP1, RBBP4 (RbAp48), p107, E2F1, E2F2/DP1 complex, Cyclin D, Histone H1
10	Apoptosis_Apoptotic nucleus	161	9.11e-05	0.00143	28	PHAP1 (pp32), Caspase-2, HCF1, Sirtuin1, NF-kB2 (p100), HDAC3, Tubulin alpha, NF-kB, Separase, ROCK2, P53DINP1a, PKR, HIPK2, Tyk2, Apaf-1, Bard1, Mcl-1, ASPP1, E2F1, XPD, Histone H2B, Caspase-3, DNA ligase IV, DNA-PK, Histone H1, DJ-1, Lamin A/C, DFF40 (CAD)
11	Signal transduction_ESR1-nuclear pathway	216	0.000133	0.00189	34	CAD, MLL2, CBP, EBAG9, Cyclin D1, PKA-reg (cAMP-dependent), PI3K cat class IA, FKBP2, NCOA4 (ARA70), SOS, SDP1, p90RSK1, G-protein alpha-s, REA, COMT, AKT(PKB), BCAS3, JunB, RIP140, SUPT6H, CIA, XBP1, NCOA6 (TRBP), MTA2, UBE2D2, H-Ras, p90Rsk, PELP1, Cathepsin D, FOXM1, MEK2(MAP2K2), BRG1, ADA, MTA1
12	Cytoskeleton_Regulation of cytoskeleton rearrangement	183	0.000157	0.0019	30	Ankyrin 1, Tubulin beta, Talin, TAO2, ARPC1A, Alpha-actinin 4, ROCK, Alpha-actinin, EPB41, RhoF (Rif), Tubulin alpha, SPA1, G-protein alpha-s, CD44, MELC, MSN (moesin), ERM proteins, ARPC1, DIA1, MyHC, PLK1, G-protein alpha-i family, VAV-1, Myosin IXb, MLCK, GRK2, Spectrin beta, erythrocytic, Spectrin (erythrocytic), Tubulin (in microtubules), VIL2 (ezrin)
13	Cytoskeleton_Spindle microtubules	109	0.000158	0.0019	21	INCENP, Tubulin beta, KATNB1, Kendrin, TUBGCP3, CENPJ, MKLP2, Aurora-B, EPB41, Tubulin alpha, HOOK1, Separase, CENP-E, TUBGCP6, PLK1, GTSE1, CENP-F, Zwilch, MKLP1, CENP-H, Tubulin (in microtubules)
14	Immune response_BCR pathway	137	0.000255	0.00286	24	GSK3 alpha/beta, Cyclin D2, Bcl-XL, MEK1/2, CD79 complex, PI3K cat class IA, AP-1, NF-kB2 (p100), SOS, NF-kB, CD45, CD79A, AKT(PKB), CalDAG-GEFIII, NF-kB2 (p52), PI3K cat class IA (p110-beta), PLC-gamma 2, H-Ras, VAV-1, PLC-gamma, CD79B, BOB1, MEK2(MAP2K2), Oct-1
15	Transcription_Transcription by RNA polymerase II	159	0.000442	0.00463	26	TFIID 30 kDa subunit, SSRP1, CBP, CDK9, SUPT5H, TFIIE, alpha subunit, TAF15, TOP1, SURF5, POLR2A, TAFs, MED9, DRIP130, Cyclin T1, TFIIF, alpha subunit, DRAP1, MED25, NCOA6 (TRBP), NELF-A, ADA3-like protein, TRAP150, TAFII150, XPD, BOB1, PC2 (TIG1), GCN5
16	Development_Hemopoiesis, Erythropoietin pathway	136	0.000574	0.00563	23	Cyclin D2, Epo receptor, Bcl-XL, MEK1/2, Cyclin D1, PI3K cat class IA, AP-1, AKT1, SOS, NF-kB, Cyclin D3, GATA-1, SOS2, AKT(PKB), SOS1, c-Cbl, PI3K cat class IA (p110-beta), G-protein alpha-i2, H-Ras, VAV-1, PLC-gamma, MEK2(MAP2K2), Cyclin D
17	Cell cycle_G1-S	163	0.000654	0.00604	26	Cyclin D2, MAD2b, CDH1, E2F4/DP1 complex, Skp2/TrCP/FBXW, Cyclin D1, E2F1/DP1 complex, NFBD1, HDAC3, Cyclin D3, E2F4, CDC37, DP1, SKP1, Emi1, p107, FBXW7, PLK1, USP1, E2F1, ANAPC11, CDK inhibitor 3, UHRF1, RAD9, Cyclin D, CDC34
18	Signal transduction_ESR1-membrane pathway	91	0.000942	0.00822	17	GSK3 alpha/beta, Cyclin D2, GSK3 alpha, CBP, Cyclin D1, PKA-reg (cAMP-dependent), PI3K cat class IA, HDAC3, SOS, G-protein alpha-s, AKT(PKB), ROCK2, MSN (moesin), G-protein alpha-i family, H-Ras, PELP1, MEK2(MAP2K2)
19	Transcription_Nuclear receptors transcriptional regulation	195	0.00105	0.00867	29	SF1, TFIID 30 kDa subunit, TR-alpha, CBP, TGF-beta 1, PKA-reg (cAMP-dependent), IRAK1/2, SKIP (Ski-interacting protein), NCOA4 (ARA70), SOS, SDP1, POLR2A, TAFs, G-protein alpha-s, REA, Thyroid hormone receptor, SOS2, RXR, SOS1, BAG-1, RIP140, FLASH, RXRB, NCOA6 (TRBP), TRAP150, H-Ras, TAFII150, IRAK1, BRG1
20	Proteolysis_Proteolysis in cell cycle and apoptosis	126	0.00119	0.00936	21	Caspase-2, CDH1, Sequestosome 1(p62), HtrA2, Skp2/TrCP/FBXW, Separase, Calpain 1(mu), FBXO7, SKP1, Emi1, FBXW7, Cathepsin S, ANAPC11, Presenilin 2, TINAGL1, UBC12, TRAF7, Cathepsin D, Caspase-3, Presenilin, Thimet oligopeptidase
21	Cytoskeleton_Actin filaments	176	0.00206	0.0154	26	MYH9, Ankyrin 1, Tensin, Talin, TAO2, ARPC1A, Alpha-actinin 4, ROCK, Alpha-actinin, EPB41, ROCK2, CD44, Myosin I, MELC, MSN (moesin), ERM proteins, ARPC1, DIA1, MyHC, Migfilin, Myosin IXb, MLCK, Spectrin beta, erythrocytic, Nephrocystin, Spectrin (erythrocytic), VIL2 (ezrin)
22	Reproduction_FSH-beta signaling pathway	160	0.00246	0.0175	24	SF1, Cyclin D2, SPATA2, MEK1/2, CBP, TGF-beta 1, PP2A regulatory, PKA-reg (cAMP-dependent), PI3K cat class IA, AP-1, p90RSK1, NF-kB, PBX, G-protein alpha-s, AKT(PKB), Beta-arrestin1, PRKAR2B, p70 S6 kinase2, G-protein alpha-i family, H-Ras, p90Rsk, GRK2, MEK2(MAP2K2), Cyclin D
23	Proliferation_Positive regulation cell proliferation	221	0.00366	0.025	30	RGL2, RhoG, IFRD2, MEK1/2, MTG16 (CBFA2T3), Cyclin D1, PKA-reg (cAMP-dependent), PI3K cat class IA, HDGF, AP-1, G-protein alpha-15, SOS, CSDA, IP10, SOS2, AKT(PKB), SOS1, ROCK2, Beta-arrestin1, PI3K cat class IA (p110-beta), TAL1, DIA1, TCIRG1 (Atp6i), G-protein alpha-i family, G-protein alpha-i2, H-Ras, ISG20, MLCK, MEK2(MAP2K2), VEGF-B
24	Inflammation_IL-10 anti-inflammatory response	87	0.00415	0.0271	15	Cyclin D2, Bcl-XL, Cyclin D1, PI3K cat class IA, IRAK1/2, NF-kB2 (p100), MAPKAPK2, NF-kB, Cyclin D3, AKT(PKB), NF-kB2 (p52), IL-10, PI3K cat class IA (p110-beta), Tyk2, Cyclin D
25	Cell adhesion_Platelet aggregation	158	0.0044	0.0276	23	Talin, Alpha-actinin 4, ROCK, PKA-reg (cAMP-dependent), PI3K cat class IA, Alpha-actinin, von Willebrand factor, PTP-1B, G-protein alpha-s, AKT(PKB), ROCK2, MELC, PI3K cat class IA (p110-beta), MyHC, ENP1, PLC-gamma 2, GP-IX, G-protein alpha-i family, GP-V, G-protein alpha-i2, VAV-1, MLCK, PLC-gamma
26	DNA damage_Checkpoint	124	0.00528	0.0319	19	Cyclin D2, Cyclin D1, E2F1/DP1 complex, SKIP (Ski-interacting protein), NFBD1, NF-kB, Cyclin D3, Separase, LKB1, Cyclin T1, TOPBP1, Bard1, USP1, E2F1, ANAPC11, RAD9, DNA-PK, Kinase MYT1, Cyclin D
27	Translation_Translation initiation	171	0.00586	0.0341	24	RPL39, RPL32, RPL18, RPL8, eIF3S7, eIF3S10, RPS20, eIF6 (ITGB4BP), eIF4G1/3, RPS15a, RPL41, RENT1, PKR, RPL22, eIF4G1, eIF5A, PABPC1, RPLP2, RPS27, RPS2, RPLP1, eIF1, eIF2AK1, RPL14
28	Reproduction_Feeding and Neurohormone signaling	210	0.0063	0.0353	28	Cyclin D2, Substance P extracellular region, TAC3, PP2A regulatory, TGF-beta, PKA-reg (cAMP-dependent), MSP, PI3K cat class IA, Substance P, Galpha(q)-specific peptide GPCRs, SOS, NF-kB, G-protein alpha-s, Cyclin D3, AKT(PKB), SOS1, CD44, DCOR, p70 S6 kinase2, Integrin, ITGAL, PLC-gamma 2, Epimorphin, G-protein alpha-i family, H-Ras, Cathepsin D, PLC-gamma, RPL14
29	Inflammation_Amphoterin signaling	118	0.00684	0.0359	18	MEK1/2, ROCK, PI3K cat class IA, IRAK1/2, AP-1, NF-kB2 (p100), AKT1, NF-kB, AKT(PKB), ROCK2, MELC, NF-kB2 (p52), PI3K cat class IA (p110-beta), MyHC, MMP-1, H-Ras, IRAK1, MEK2(MAP2K2)
30	Translation_Regulation of initiation	127	0.00685	0.0359	19	GSK3 alpha/beta, GSK3 alpha, MEK1/2, TGF-beta 1, PI3K cat class IA, AKT1, eIF3S7, SOS, eIF3S10, eIF4G1/3, SOS2, AKT(PKB), SOS1, c-Cbl, eIF4G1, PI3K cat class IA (p110-beta), p70 S6 kinase2, H-Ras, MEK2(MAP2K2)
31	Inflammation_IL-6 signaling	119	0.00747	0.0378	18	MEK1/2, PI3K cat class IA, AP-1, NF-kB2 (p100), AKT1, SOS, NF-kB, SOS2, AKT(PKB), SOS1, ITGA2B, Alpha 1-antitrypsin, NF-kB2 (p52), PI3K cat class IA (p110-beta), Coagulation factor VIII, H-Ras, Caspase-3, MEK2(MAP2K2)
32	Inflammation_IL-2 signaling	104	0.00964	0.0473	16	Cyclin D2, Bcl-XL, MEK1/2, PI3K cat class IA, AP-1, NF-kB2 (p100), SOS, NF-kB, CD45, AKT(PKB), NF-kB2 (p52), PI3K cat class IA (p110-beta), PLC-gamma 2, H-Ras, PLC-gamma, MEK2(MAP2K2)
33	Transcription_mRNA processing	160	0.0103	0.0489	22	SF3A1, KHSRP, ZNF162, CD2BP2, hnRNP L, SKIP (Ski-interacting protein), PCBP-1, ALY, Gemin4, SRm300, Gemin5, PRPF4, SRPK1, CPSF6, SFRS4, BAT1 (UAP56), SNRP116, PABPC1, SFRS9, SF3A2, Tho2, PTBP1
34	Cytoskeleton_Cytoplasmic microtubules	115	0.0115	0.053	17	Tubulin beta, KATNB1, TAO2, TUBGCP3, Tubulin alpha-1B, X11, MKLP2, MARK2, RhoF (Rif), Tubulin alpha, HOOK1, Sirtuin2, Kinesin light chain, TUBGCP6, Dynein 2, cytoplasmic, heavy chain, MKLP1, Tubulin (in microtubules)
35	DNA damage_DBS repair	116	0.0125	0.0559	17	TOP2 alpha, Sirtuin, SMC5, PP2A regulatory, XRCC2, Sirtuin1, TOP1, TOP2, FEN1, DNA ligase I, Sirtuin2, FANCF, DNA polymerase eta, RBBP4 (RbAp48), DNA ligase IV, FANCE, DNA-PK
36	Cytoskeleton_Intermediate filaments	81	0.0133	0.0581	13	Tubulin beta, Alpha-actinin 4, ROCK, Alpha-actinin, TMPOA, Tubulin alpha, GFAP, TMPOB, ROCK2, Kinesin light chain, Lamin A/C, Tubulin (in microtubules), Nesprin 1
37	Cell adhesion_Integrin priming	110	0.0161	0.0684	16	Talin, MEK1/2, G-protein alpha-12 family, PI3K cat class IA, SOS, SOS2, SOS1, ITGA2B, PI3K cat class IA (p110-beta), Integrin, PLC-gamma 2, G-protein alpha-i family, H-Ras, CXCR4, PLC-gamma, MEK2(MAP2K2)
38	Immune response_Innate immune response to RNA viral infection	84	0.0178	0.0734	13	IRF7, CBP, IRAK1/2, WARS, NF-kB, IP10, TRAF3, PKR, ADAR1, IRAK1, TOLLIP, 2'-5'-oligoadenylate synthetase, TAB1
39	DNA damage_MMR repair	59	0.0198	0.0796	10	EXO1, NFBD1, DNA polymerase iota, POLD cat (p125), MBD4, MLH1, DNA polymerase eta, Bard1, MLH3, POLD reg (p12)
40	Proliferation_Lymphocyte proliferation	210	0.0204	0.0801	26	Cyclin D2, BCMA(TNFRSF17), ORAI1, PI3K cat class IA, AKT1, SOS, NF-kB, CD45, Cyclin D3, SOS2, AKT(PKB), TRAF3, SOS1, c-Cbl, MKK7 (MAP2K7), IL-10, PI3K cat class IA (p110-beta), Tyk2, p70 S6 kinase2, BAFF-R, H-Ras, VAV-1, CXCR4, Caspase-3, eIF2AK1, MEK2(MAP2K2)
41	Protein folding_ER and cytoplasm	44	0.024	0.0903	8	FKBP2, Calmegin, SEC61 alpha, EDEM, ERp29, Kinesin light chain, XBP1, PDI
42	Signal Transduction_Cholecystokinin signaling	106	0.0244	0.0903	15	MEK1/2, G-protein alpha-12 family, PKA-reg (cAMP-dependent), MAPKAPK2, Galpha(q)-specific peptide GPCRs, SOS, p90RSK1, SOS2, AKT(PKB), G-protein alpha-12, PLC-gamma 2, G-protein alpha-i family, H-Ras, PLC-gamma, MEK2(MAP2K2)
43	Signal Transduction_TGF-beta, GDF and Activin signaling	154	0.0248	0.0903	20	SF1, Cyclin D2, IRF7, Epo receptor, CBP, TGF-beta 1, PP2A regulatory, Cyclin D1, PI3K cat class IA, AP-1, SKIP (Ski-interacting protein), NF-kB, AKT(PKB), JunD, HIPK2, Integrin, CtBP1, H-Ras, VAV-1, TAB1
44	Immune response_TCR signaling	174	0.0253	0.0903	22	Bcl-XL, AP-1 beta subunit, MEK1/2, ROCK, PI3K cat class IA, AP-1, NF-kB2 (p100), AKT1, SOS, NF-kB, CD45, AKT(PKB), ROCK2, Csk, MKK7 (MAP2K7), NF-kB2 (p52), IL-10, MADD, H-Ras, VAV-1, MEK4/7, MEK2(MAP2K2)
45	Inflammation_TREM1 signaling	145	0.026	0.0906	19	Bcl-XL, MEK1/2, PI3K cat class IA, IRAK1/2, AKT1, SOS, p90RSK1, NF-kB, AKT(PKB), SOS1, ITGA4, c-Cbl, IL-10, PI3K cat class IA (p110-beta), PLC-gamma 2, H-Ras, PLC-gamma, IRAK1, MEK2(MAP2K2)
46	Immune response_IL-5 signalling	38	0.0317	0.108	7	PI3K cat class IA, SOS, Cyclin D3, AKT(PKB), JunB, H-Ras, MEK2(MAP2K2)
47	Apoptosis_Anti-apoptosis mediated by external signals via NF-kB	111	0.0352	0.118	15	BCMA(TNFRSF17), Sequestosome 1(p62), Bcl-XL, PP2A regulatory, PKA-reg (cAMP-dependent), PI3K cat class IA, IRAK1/2, SOS, NF-kB, AKT(PKB), TRAF3, G-protein alpha-i family, H-Ras, p90Rsk, Caspase-3
48	Signal transduction_Insulin signaling	171	0.0375	0.123	21	GSK3 alpha/beta, eEF2K, SCAP, eEF2, PKA-reg (cAMP-dependent), PI3K cat class IA, SOS, p90RSK1, LIPS, AKT(PKB), PHK alpha, eIF4G1, SCD, CISY, p70 S6 kinase2, HXK1, H-Ras, PFKL, Acyl-CoA synthetase, PPCKM, MEK2(MAP2K2)
49	Immune response_Phagocytosis	223	0.0395	0.127	26	Talin, Alpha-actinin 4, ROCK, PI3K cat class IA, Alpha-actinin, NF-kB2 (p100), PRK2, NF-kB, p40-phox, ROCK2, c-Cbl, SR-BI, Myosin I, MELC, NF-kB2 (p52), MSN (moesin), PI3K cat class IA (p110-beta), ERM proteins, NOX1, MyHC, PLC-gamma 2, VAV-1, Myosin IXb, MLCK, PLC-gamma, VIL2 (ezrin)
50	Inflammation_Neutrophil activation	215	0.0441	0.139	25	MEK1/2, ROCK, PI3K cat class IA, AP-1, G-protein alpha-15, NF-kB2 (p100), NF-kB, p40-phox, AKT(PKB), TRAF3, ROCK2, NF-kB2 (p52), IL-10, PI3K cat class IA (p110-beta), MADD, Apaf-1, NOX1, PSGL-1, G-protein alpha-i family, G-protein alpha-i2, H-Ras, VAV-1, Caspase-3, MEK2(MAP2K2), Ryanodine receptor 1
51	Signal transduction_ESR2 pathway	77	0.0467	0.141	11	AKT1, SOS, G-protein alpha-s, GCL cat, SR-BI, CIA, NCOA6 (TRBP), ADA3-like protein, H-Ras, PELP1, MEK2(MAP2K2)
52	Apoptosis_Apoptotic mitochondria	77	0.0467	0.141	11	Bcl-XL, PI3K cat class IA, AKT1, Bik, AKT(PKB), Endophilin B1, BAG-1, Apaf-1, Mcl-1, Cathepsin D, BFAR
53	Development_Melanocyte development and pigmentation	50	0.0475	0.141	8	CBP, PKA-reg (cAMP-dependent), PI3K cat class IA, SOS, p90RSK1, G-protein alpha-s, AKT(PKB), H-Ras
54	Cell cycle_Meiosis	106	0.0483	0.141	14	Tubulin beta, PP2A regulatory, PI3K cat class IA, TOP3A, Tubulin alpha, Separase, AKT(PKB), c-Cbl, MLH1, TOPBP1, PLK1, MLH3, RAD9, Tubulin (in microtubules)
55	Signal transduction_CREM pathway	98	0.0541	0.154	13	Cyclin D2, MEK1/2, CBP, PKA-reg (cAMP-dependent), AP-1, SOS, Hyaluronidase, G-protein alpha-s, AKT(PKB), H-Ras, p90Rsk, MEK2(MAP2K2), CDC34
56	Inflammation_Protein C signaling	108	0.0551	0.154	14	ABCC1, Alpha-actinin 4, ROCK, G-protein alpha-12 family, Alpha-actinin, IRAK1/2, NF-kB2 (p100), NF-kB, AKT(PKB), ROCK2, NF-kB2 (p52), Coagulation factor VIII, G-protein alpha-i family, IRAK1
57	Inflammation_IFN-gamma signaling	109	0.0587	0.16	14	RASSF5, Bcl-XL, CBP, PI3K cat class IA, AKT1, NF-kB, IP10, AKT(PKB), MCM5, c-Cbl, PKR, PI3K cat class IA (p110-beta), PLC-gamma 2, PLC-gamma
58	Cell adhesion_Leucocyte chemotaxis	180	0.0595	0.16	21	RASSF5, Tubulin beta, Talin, ROCK, G-protein alpha-12 family, PI3K cat class IA, Alpha-actinin, Galpha(q)-specific peptide GPCRs, Tubulin alpha, SPA1, IP10, ROCK2, c-Cbl, PI3K cat class IA (p110-beta), PLC-gamma 2, G-protein alpha-i family, G-protein alpha-i2, VAV-1, CXCR4, PLC-gamma, Tubulin (in microtubules)
59	Reproduction_Male sex differentiation	243	0.0601	0.16	27	SF1, Cyclin D2, PAFAH gamma, CBP, TGF-beta 1, NUP214, PKA-reg (cAMP-dependent), NCOA4 (ARA70), HOOK1, p90RSK1, NUP62, AKT(PKB), SOS1, ITGA4, DAZAP1, PKR, DAZAP, TR4, Histone H2, Histone H2A, H-Ras, GRK2, TAB1, Histone H1, AF15q14, Lamin A/C, Tubulin (in microtubules)
60	Signal transduction_NOTCH signaling	235	0.0669	0.172	26	MEK1/2, TGF-beta 1, TGF-beta, Skp2/TrCP/FBXW, Cyclin D1, PI3K cat class IA, Raptor, SOS, NF-kB, GATA-1, SOS2, AKT(PKB), HDAC2, SOS1, CD44, E2A, MKK7 (MAP2K7), p70 S6 kinase2, FBXW7, SHARP (SPEN), E2F1, Presenilin 2, H-Ras, MEK2(MAP2K2), Presenilin, GCN5
61	Reproduction_Progesterone signaling	214	0.0673	0.172	24	MAD2b, SCAP, PAQR7, PKA-reg (cAMP-dependent), PI3K cat class IA, AP-1, AKT1, Galpha(q)-specific peptide GPCRs, SOS, p90RSK1, G-protein alpha-s, UNC45A, E2F4, MST3, PI3K cat class IA (p110-beta), HSD11B1, PLK1, G-protein alpha-i family, H-Ras, p90Rsk, CLIC4, Kinase MYT1, Tubulin (in microtubules), Oct-1
62	Muscle contraction_Relaxin signaling	82	0.0681	0.172	11	PKA-reg (cAMP-dependent), INSL3, SOS, INSL6, NF-kB, G-protein alpha-s, AKT(PKB), PI3K cat class IA (p110-beta), G-protein alpha-i family, H-Ras, p90Rsk
63	Development_Skeletal muscle development	144	0.0769	0.19	17	Sirtuin, CBP, TGF-beta 1, MYL4, Sirtuin1, MEF2, GATA-1, Sirtuin2, E2A, MELC, Histone deacetylase class II, MyHC, Nardilysin, G-protein alpha-i2, MEF2B, Lamin A/C, Ryanodine receptor 1
64	Reproduction_Spermatogenesis, motility and copulation	228	0.0774	0.19	25	SF1, SPATA2, CBP, STRBP, PKA-reg (cAMP-dependent), Calmegin, NCOA4 (ARA70), Hyaluronidase, p90RSK1, G-protein alpha-s, ACOX1, AKT(PKB), SOS1, ITGA4, Gamma-glutamyltranspeptidase, DAZAP1, PKR, DAZAP, TR4, Histone H2, Histone H2A, H-Ras, GRK2, TAB1, Histone H1
65	Inflammation_IL-4 signaling	115	0.0838	0.202	14	Bcl-XL, MEK1/2, TGF-beta 1, PI3K cat class IA, SOS, NF-kB, CD74, CD45, AKT(PKB), PRG2, IL-10, PI3K cat class IA (p110-beta), H-Ras, MEK2(MAP2K2)
66	Translation_Elongation-Termination	233	0.0938	0.223	25	eEF2K, RPL39, RPL32, RPL18, eEF2, PI3K cat class IA, RPL8, eRF1, WARS, RPS20, GluProRS, eIF6 (ITGB4BP), RPS15a, RPL41, SYQ, SYH, RPL22, p70 S6 kinase2, SMIF, ValRS2, RPLP2, RPS27, RPS2, RPLP1, RPL14
67	Protein folding_Protein folding nucleus	58	0.0968	0.227	8	HCF1, MLL1 (HRX), FKBP12, HDAC2, SFRS4, BAT1 (UAP56), FKBP8, DJ-1
68	Inflammation_MIF signaling	140	0.105	0.242	16	PHAP1 (pp32), PU.1, Cyclin D2, CBP, Cyclin D1, PKA-reg (cAMP-dependent), IRAK1/2, NF-kB2 (p100), NF-kB, CD74, G-protein alpha-s, Cyclin D3, NF-kB2 (p52), MMP-1, IRAK1, Cyclin D
69	Development_ERK5 in cell proliferation and neuronal survival	24	0.127	0.289	4	Sequestosome 1(p62), Elk-4, TSAD, H-Ras
70	Signal transduction_Androgen receptor signaling cross-talk	72	0.13	0.291	9	CBP, TGF-beta 1, PKA-reg (cAMP-dependent), Raptor, SOS, NF-kB, G-protein alpha-s, AKT(PKB), H-Ras
71	Cardiac development_FGF_ErbB signaling	124	0.133	0.293	14	Epo receptor, BAF180, SOS, E2F4, AKT(PKB), SOS1, MyHC, RXRB, E2F1, NCOA6 (TRBP), ZFPM1 (FOG), SOX6, G-protein alpha-i2, H-Ras
72	Apoptosis_Anti-Apoptosis mediated by external signals via MAPK and JAK/STAT	179	0.141	0.308	19	Epo receptor, Bcl-XL, PKA-reg (cAMP-dependent), PI3K cat class IA, IRAK1/2, SOS, G-protein alpha-s, JunD, JunB, c-Cbl, PKR, MKK7 (MAP2K7), Tyk2, Mcl-1, G-protein alpha-i family, H-Ras, p90Rsk, VAV-1, MEK2(MAP2K2)
73	Signal transduction_Androgen receptor nuclear signaling	126	0.145	0.312	14	SCAP, AES (GRG), CBP, CDK9, Cyclin D1, Sirtuin1, NCOA4 (ARA70), AKT(PKB), BAG-1, RIP140, NCOA6 (TRBP), PIAS4, RAD9, VIL2 (ezrin)
74	Inflammation_IgE signaling	137	0.147	0.313	15	MEK1/2, PI3K cat class IA, SOS, NF-kB, AKT(PKB), GGT5, MKK7 (MAP2K7), NF-kB2 (p52), PI3K cat class IA (p110-beta), PLC-gamma 2, H-Ras, VAV-1, MEK4/7, PLC-gamma, MEK2(MAP2K2)
75	Signal transduction_Leptin signaling	107	0.161	0.336	12	GSK3 alpha/beta, PKA-reg (cAMP-dependent), PI3K cat class IA, AP-1, PTP-1B, SOS, NF-kB, AKT(PKB), LKB1, AMPK beta subunit, H-Ras, Oct-1
76	Signal transduction_Nitric oxide signaling	88	0.178	0.365	10	TGF-beta 1, AP-1, NF-kB, AKT(PKB), MKK7 (MAP2K7), PI3K cat class IA (p110-beta), Mcl-1, H-Ras, Caspase-3, MEK2(MAP2K2)
77	Development_Hedgehog signaling	253	0.181	0.365	25	SF1, CBP, MLL1 (HRX), EGR2 (Krox20), PKA-reg type II (cAMP-dependent), Skp2/TrCP/FBXW, G-protein alpha-12 family, Cyclin D1, PKA-reg (cAMP-dependent), Sirtuin1, AKT1, SOS, p90RSK1, CDC37, ROCK2, Beta-arrestin1, E2A, PI3K cat class IA (p110-beta), FBXW7, G-protein alpha-i family, G-protein alpha-i2, H-Ras, GRK2, FOXM1, MEK2(MAP2K2)
78	Inflammation_NK cell cytotoxicity	164	0.181	0.365	17	MEK1/2, SOS, NF-kB, SOS2, SOS1, Tyk2, KLF5, PLC-gamma 2, H-Ras, Histone H2B, CD59, Caspase-3, PLC-gamma, MEK2(MAP2K2), Histone H1, Lamin A/C, DFF40 (CAD)
79	Inflammation_Interferon signaling	110	0.184	0.366	12	IRF7, IRF2, Bcl-XL, TAP1 (PSF1), MEK1/2, PTP-1B, ISG15, PKR, Tyk2, Pim-2, ISG20, MEK2(MAP2K2)
80	Apoptosis_Apoptosis stimulation by external signals	144	0.195	0.382	15	Caspase-2, Bcl-XL, TGF-beta 1, TGF-beta, SOS, NF-kB, AKT(PKB), MKK7 (MAP2K7), FLASH, SH2B, H-Ras, Cathepsin D, Caspase-3, MEK2(MAP2K2), GCK(MAP4K2)
81	Cardiac development_Role of NADPH oxidase and ROS	134	0.202	0.392	14	GSK3 alpha/beta, TXNRD2, SOS, NF-kB, E2F4, AKT(PKB), HDAC2, SOS1, MyHC, E2F1, NCOA6 (TRBP), H-Ras, Caspase-3, TAB1
82	Muscle contraction_Nitric oxide signaling in the cardiovascular system	124	0.21	0.401	13	PKA-reg type II (cAMP-dependent), PKA-reg (cAMP-dependent), PI3K cat class IA, ZDHHC21, AP-1, Sirtuin1, KLF2, G-protein alpha-s, AKT(PKB), Beta-arrestin1, Dynamin-2, GATA-2, G-protein alpha-i family
83	Proliferation_Negative regulation of cell proliferation	184	0.242	0.458	18	Hrs, TGF-beta 1, TGF-beta, Cyclin D1, PI3K cat class IA, IRAK1/2, WARS, SOS, SOS2, SOS1, PKR, RBBP4 (RbAp48), G-protein alpha-i family, H-Ras, PIG11, TOLLIP, RFP, MEK2(MAP2K2)
84	Inflammation_Kallikrein-kinin system	185	0.249	0.466	18	G-protein beta, MEK1/2, PI3K cat class IA, AP-1, von Willebrand factor, SOS, NF-kB, G-protein alpha-s, PGES2, Alpha 1-antitrypsin, PI3K cat class IA (p110-beta), Tyk2, PLC-gamma 2, Coagulation factor VIII, G-protein alpha-i family, H-Ras, PLC-gamma, MEK2(MAP2K2)
85	Cytoskeleton_Macropinocytosis and its regulation	85	0.255	0.466	9	Alpha-actinin, Tubulin alpha, SOS, AKT(PKB), CtBP1, AMPK beta subunit, H-Ras, VAV-1, Tubulin (in microtubules)
86	Immune response_Phagosome in antigen presentation	243	0.255	0.466	23	Talin, TAP1 (PSF1), Alpha-actinin 4, PSMD3, ROCK, PI3K cat class IA, Alpha-actinin, NF-kB2 (p100), NF-kB, CD74, SEC61 alpha, AKT(PKB), ROCK2, c-Cbl, NF-kB2 (p52), MSN (moesin), PI3K cat class IA (p110-beta), ERM proteins, Cathepsin S, PLC-gamma 2, VAV-1, PLC-gamma, VIL2 (ezrin)
87	Development_Regulation of telomere length	53	0.262	0.472	6	PTOP, PI3K cat class IA, AKT(PKB), RPL22, p107, E2F1
88	Signal transduction_ERBB-family signaling	75	0.266	0.475	8	PI3K cat class IA, SOS, NF-kB, AKT(PKB), c-Cbl, MKK7 (MAP2K7), H-Ras, MEK2(MAP2K2)
89	Signal transduction_WNT signaling	177	0.275	0.485	17	Cyclin D2, PTPA, TGF-beta 1, PP2A regulatory, TGF-beta, PKA-reg type II (cAMP-dependent), Cyclin D1, PKA-reg (cAMP-dependent), E2F2, G-protein alpha-s, ROCK2, MAPKAPK5, CD44, MKK7 (MAP2K7), E2F1, G-protein alpha-i family, TAB1
90	Signal transduction_Neuropeptide signaling pathways	155	0.281	0.491	15	Substance P extracellular region, NAT-1, TAC3, MEK1/2, PKA-reg (cAMP-dependent), Substance P, Galpha(q)-specific peptide GPCRs, SOS, Orexin, G-protein alpha-s, G-protein alpha-i family, G-protein alpha-i2, H-Ras, MEK2(MAP2K2), GPR56
91	Autophagy_Autophagy	55	0.29	0.501	6	Bcl-XL, PI3K cat class IA, Raptor, AKT(PKB), ATG13, AMBRA1
92	Apoptosis_Endoplasmic reticulum stress pathway	89	0.3	0.512	9	Derlin-3, eIF3S7, EDEM, Calpain 1(mu), Apaf-1, ATF-6 beta, XBP1, eIF1, Caspase-3
93	Development_Neuromuscular junction	147	0.311	0.526	14	Talin, MEK1/2, Talin-1, SOS, SOS2, ACES, SOS1, MKK7 (MAP2K7), PLC-gamma 2, nAChR beta-1, H-Ras, nAChR beta, PLC-gamma, MEK2(MAP2K2)
94	Signal Transduction_BMP and GDF signaling	91	0.323	0.54	9	PTPA, CBP, PP2A regulatory, AKT1, GATA-1, AKT(PKB), JunD, CD44, TAB1
95	Protein folding_Response to unfolded proteins	69	0.331	0.547	7	HSP20, EKN1, EDEM, Kinesin light chain, ATF-6 beta, XBP1, PDI
96	DNA damage_BER-NER repair	104	0.341	0.558	10	XPG, NFBD1, FEN1, POLD cat (p125), DNA ligase I, Bard1, POLG cat, XPD, RAD9, POLD reg (p12)
97	Reproduction_Gonadotropin regulation	200	0.366	0.592	18	MEK1/2, Ionotropic glutamate receptor, PKA-reg (cAMP-dependent), PI3K cat class IA, AP-1, SOS, G-protein alpha-s, PGES2, AKT(PKB), SOS1, Beta-arrestin1, JunB, MKK7 (MAP2K7), G-protein alpha-i family, H-Ras, p90Rsk, GRK2, MEK2(MAP2K2)
98	Reproduction_GnRH signaling pathway	166	0.378	0.605	15	MEK1/2, Ionotropic glutamate receptor, PKA-reg (cAMP-dependent), PI3K cat class IA, AP-1, SOS, G-protein alpha-s, PGES2, AKT(PKB), SOS1, Beta-arrestin1, G-protein alpha-i family, H-Ras, GRK2, MEK2(MAP2K2)
99	Transport_Iron transport	108	0.386	0.612	10	TfR2, ABCB6, Slc39a14 (Zip14), HIF-prolyl hydroxylase, EGLN2, CMAH, SFXN2, TSAP6, ETF-QO, FBXL11
100	Immune response_Th17-derived cytokines	98	0.406	0.638	9	Bcl-XL, PI3K cat class IA, NF-kB, AKT(PKB), IL-10, Tyk2, MMP-1, Mcl-1, MEK2(MAP2K2)
101	Apoptosis_Death Domain receptors & caspases in apoptosis	123	0.421	0.654	11	Caspase-2, HtrA2, TRAF3, ZIP-kinase, MAGEH-1, FLASH, Apaf-1, NAIP, CARD5, Caspase-3, DFF40 (CAD)
102	DNA damage_Core	29	0.425	0.655	3	NFBD1, RAD9, DNA-PK
103	Response to hypoxia and oxidative stress	161	0.442	0.674	14	Peroxiredoxin, MGST3, NRF1, AP-1, SP-A, HIF-prolyl hydroxylase, AKT1, NF-kB, ACOX1, GCL cat, PRDX4, Gamma-glutamyltranspeptidase, PRDX2, NRF2
104	Chemotaxis	139	0.463	0.699	12	MEK1/2, PI3K cat class IA, Galpha(q)-specific peptide GPCRs, NF-kB, CD45, IP10, CD44, IL-10, PI3K cat class IA (p110-beta), Integrin, G-protein alpha-i family, H-Ras
105	Inflammation_Histamine signaling	213	0.474	0.708	18	Guanylate cyclase, Guanylate cyclase A (NPR1), ROCK, PKA-reg (cAMP-dependent), AP-1, NF-kB, G-protein alpha-s, p40-phox, IP10, ROCK2, GGT5, NF-kB2 (p52), IL-10, NOX1, PLC-gamma 2, G-protein alpha-i family, PLC-gamma, MEK2(MAP2K2)
106	Development_Blood vessel morphogenesis	228	0.496	0.731	19	Epo receptor, Guanylate cyclase A (NPR1), PI3K cat class IA, HIF-prolyl hydroxylase, MAPKAPK2, Galpha(q)-specific peptide GPCRs, SOS, NF-kB, G-protein alpha-s, AKT(PKB), KLF5, G-protein alpha-i family, G-protein alpha-i2, H-Ras, CXCR4, Caspase-3, FOXM1, MEK2(MAP2K2), VEGF-B
107	Inflammation_Inflammasome	118	0.498	0.731	10	IRF7, AP-1, NF-kB2 (p100), NF-kB, ISG15, PKR, CARD5, IRAK1, eIF2AK1, TAB1
108	Inflammation_Innate inflammatory response	180	0.505	0.734	15	IRF7, IRAK1/2, G-protein alpha-15, SP-A, NF-kB2 (p100), NF-kB, IP10, NF-kB2 (p52), PLC-gamma 2, G-protein alpha-i family, G-protein alpha-i2, PLC-gamma, IRAK1, TOLLIP, TAB1
109	Protein folding_Folding in normal condition	119	0.509	0.734	10	CABIN1, HSP20, FKBP12, CD74, CDC37, DNAJC6, BAG-1, NFATC2IP, PDI, FKBP8
110	Development_Keratinocyte differentiation	58	0.517	0.738	5	TGF-beta 1, JunD, MKK7 (MAP2K7), H-Ras, MEK2(MAP2K2)
111	Apoptosis_Anti-Apoptosis mediated by external signals via PI3K/AKT	233	0.536	0.758	19	Caspase-2, Bcl-XL, PP2A regulatory, G-protein alpha-12 family, PKA-reg (cAMP-dependent), PI3K cat class IA, SOS, NF-kB, G-protein alpha-s, Bik, AKT(PKB), JunB, c-Cbl, Apaf-1, Mcl-1, G-protein alpha-i family, H-Ras, Caspase-3, VEGF-B
112	Muscle contraction	173	0.553	0.776	14	Guanylate cyclase A (NPR1), ROCK, MYL4, Alpha-actinin, Galpha(q)-specific peptide GPCRs, ACES, ROCK2, MELC, MyHC, nAChR beta-1, G-protein alpha-i family, nAChR beta, MLCK, Ryanodine receptor 1
113	Cell adhesion_Cell junctions	162	0.567	0.788	13	Tubulin beta, Alpha-actinin 4, ROCK, PI3K cat class IA, Alpha-actinin, EPB41, Tubulin alpha, CSDA, LYRIC, ROCK2, PLC-gamma, Claudin-4, Tubulin (in microtubules)
114	Neurophysiological process_Circadian rhythm	76	0.595	0.819	6	PKA-reg (cAMP-dependent), Sirtuin1, G-protein alpha-s, JunB, p90Rsk, MEK2(MAP2K2)
115	Cardiac development_BMP_TGF_beta_signaling	117	0.623	0.851	9	GSK3 alpha/beta, TGF-beta 1, E2F4, MyHC, E2F1, NCOA6 (TRBP), SOX6, CAMTA2, TAB1
116	Development_Regulation of angiogenesis	222	0.645	0.873	17	SCAP, CBP, PI3K cat class IA, IRAK1/2, MAPKAPK2, Galpha(q)-specific peptide GPCRs, SOS, NF-kB, AKT(PKB), ITGA4, G-protein alpha-i family, H-Ras, CXCR4, IRAK1, FOXM1, MEK2(MAP2K2), TAB1
117	Blood coagulation	94	0.655	0.879	7	MSP, von Willebrand factor, Alpha 1-antitrypsin, MMP-1, GP-IX, Coagulation factor VIII, GP-V
118	Apoptosis_Anti-Apoptosis mediated by external signals by Estrogen	95	0.666	0.879	7	Bcl-XL, PI3K cat class IA, SOS, p90RSK1, AKT(PKB), H-Ras, MEK2(MAP2K2)
119	Neurophysiological process_Long-term potentiation	82	0.669	0.879	6	MEK1/2, PKA-reg (cAMP-dependent), SOS, AKT(PKB), H-Ras, p90Rsk
120	Cell adhesion_Platelet-endothelium-leucocyte interactions	174	0.672	0.879	13	TGF-beta 1, TGF-beta, von Willebrand factor, NF-kB, ITGA4, CD44, ITGAL, PSGL-1, GP-IX, Coagulation factor VIII, GP-V, Semaphorin 4D, GPR56
121	Cell adhesion_Glycoconjugates	162	0.68	0.882	12	ROCK, CD45, IP10, RHAMM, ROCK2, CD44, Integrin, PSGL-1, PLC-gamma 2, Caspase-3, RhoGDI alpha, Tubulin (in microtubules)
122	Translation_Selenium pathway	97	0.687	0.885	7	TXNRD2, SLA/LP, SCLY, NRF2, XBP1, E2F1, Oct-1
123	Transport_Calcium transport	192	0.71	0.906	14	CACNA1S, Ionotropic glutamate receptor, ORAI1, UCP2, CACNA1H, Syntaxin 1B, Calpain 1(mu), PRG2, MMP-1, CACNA1G, nAChR beta-1, PLC-gamma, Mucolipin-1, Ryanodine receptor 1
124	Inflammation_IL-12,15,18 signaling	59	0.72	0.912	4	AP-1, NF-kB, Tyk2, IRAK1
125	Cell adhesion_Amyloid proteins	195	0.731	0.918	14	ADAM33, X11-like 2, Bcl-XL, X11, ROCK, ACES, ROCK2, SR-BI, Presenilin 2, Cathepsin D, Caspase-3, RhoGDI alpha, Presenilin, Tubulin (in microtubules)
126	Transport_Manganese transport	104	0.755	0.939	7	Matriptase, UCP2, PPM1M, FEN1, TPST2, SNX15, Thimet oligopeptidase
127	Inflammation_IL-13 signaling pathway	91	0.763	0.939	6	SOS, AKT(PKB), DCOR, Tyk2, H-Ras, MEK2(MAP2K2)
128	Proteolysis_Connective tissue degradation	119	0.766	0.939	8	ADAM33, Matriptase, EDEM2, EDEM, ADAM8, IRAP, Alpha 1-antitrypsin, MMP-1
129	Neurophysiological process_Corticoliberin signaling	49	0.775	0.943	3	PKA-reg (cAMP-dependent), G-protein alpha-s, JunD
130	Development_Neurogenesis_Axonal guidance	230	0.784	0.947	16	MYH9, ROCK, PKA-reg (cAMP-dependent), PI3K cat class IA, G-protein alpha-s, ROCK2, MELC, ERM proteins, Integrin, MyHC, Semaphorin 4D, PLC-gamma, MEK2(MAP2K2), RhoGDI alpha, Ryanodine receptor 1, Tubulin (in microtubules)
131	Development_Cartilage development	66	0.798	0.949	4	TR-alpha, TGF-beta 1, FBI-1 (Pokemon), SOX6
132	Cardiac development_Wnt_beta-catenin, Notch, VEGF, IP3 and integrin signaling	151	0.798	0.949	10	GSK3 alpha/beta, MEF2, G-protein alpha-s, ITGA4, MyHC, NCOA6 (TRBP), MEF2B, GRK2, PLC-gamma, TAB1
133	Development_EMT_Regulation of epithelial-to-mesenchymal transition	224	0.824	0.973	15	TGF-beta 1, TGF-beta, PI3K cat class IA, AP-1, SOS, AKT(PKB), c-Cbl, E2A, MKK7 (MAP2K7), ABBP1, G-protein alpha-i family, H-Ras, p90Rsk, MEK2(MAP2K2), TAB1
134	Signal transduction_Oxytocin signaling	86	0.841	0.979	5	eEF2, ROCK, PGES2, H-Ras, MEK2(MAP2K2)
135	Regulation of metabolism_Bile acid regulation of lipid metabolism and negative FXR-dependent regulation of bile acids concentration	71	0.842	0.979	4	GSK3 alpha/beta, PI3K cat class IA, AKT(PKB), SCD
136	Neurophysiological process_Melatonin signaling	43	0.877	1	2	PKA-reg (cAMP-dependent), G-protein alpha-i family
137	Proteolysis_Ubiquitin-proteasomal proteolysis	166	0.88	1	10	NRDP1, PSMD3, BAG-1, c-Cbl, RNF103, Syntaxin 5, Bard1, UBE2D2, CDC34, UBC6
138	Immune response_T helper cell differentiation	139	0.89	1	8	IRAK1/2, SOS, NF-kB, Tyk2, H-Ras, IRAK1, MEK2(MAP2K2), TAB1
139	Immune response_Antigen presentation	197	0.89	1	12	TAP1 (PSF1), PSMD3, NF-kB2 (p100), NF-kB, CD74, CD45, SEC61 alpha, AP3D1, NF-kB2 (p52), ITGAL, Cathepsin S, TRUSS
140	Neurophysiological process_GABAergic neurotransmission	140	0.894	1	8	SOS, Dynamin, G-protein alpha-i family, H-Ras, Ubiquilin-1, ATF-5, PLCL2, Tubulin (in microtubules)
141	Transport_Bile acids transport and its regulation	68	0.924	1	3	SR-BI, MDR3, MDR1
142	Inflammation_Jak-STAT Pathway	186	0.945	1	10	Epo receptor, MEK1/2, PI3K cat class IA, AKT(PKB), IL-10, Tyk2, H-Ras, PIAS4, CXCR4, MEK2(MAP2K2)
143	Cell adhesion_Cell-matrix interactions	211	0.964	1	11	ADAM33, CD44 (ICD), RHAMM, ITGA4, ITGA2B, CD44, Integrin, MMP-1, Ki-1/57, CD44 soluble, CD44 (EXT)
144	Cell adhesion_Cadherins	182	0.967	1	9	Alpha-actinin 4, MAST205, PI3K cat class IA, Alpha-actinin, MARK2, PTP-1B, AKT(PKB), G-protein alpha-12, Tubulin (in microtubules)
145	Proteolysis_ECM remodeling	85	0.974	1	3	ADAM33, Alpha 1-antitrypsin, MMP-1
146	Cell adhesion_Attractive and repulsive receptors	175	0.978	1	8	ROCK, PI3K cat class IA, ROCK2, PI3K cat class IA (p110-beta), Integrin, ITGAL, Semaphorin 4D, Tubulin (in microtubules)
147	Development_Neurogenesis in general	192	0.979	1	9	SF1, PAFAH gamma, MLL1 (HRX), EGR2 (Krox20), FBXW7, NCOA6 (TRBP), G-protein alpha-i family, GPR56, Neuroserpin
148	Neurophysiological process_Transmission of nerve impulse	212	0.983	1	10	MEK1/2, Ionotropic glutamate receptor, PKA-reg (cAMP-dependent), Zinedin, AKAP350, G-protein alpha-s, PRKAR2B, G-protein alpha-i family, G-protein alpha-i2, MEK2(MAP2K2)
149	Development_Ossification and bone remodeling	157	0.997	1	5	CBP, TGF-beta 1, TGF-beta, p90Rsk, TAB1
150	Cell adhesion_Synaptic contact	177	0.997	1	6	Alpha-actinin 4, Alpha-actinin, EPB41, Dynamin-2, Presenilin 2, Presenilin
151	Translation_Translation in mitochondria	180	0.998	1	6	MRPL52, MRPS5, MRPS35, SYPM, MRPS28, MRPL43
152	Inflammation_Complement system	75	0.998	1	1	CD59
153	Transport_Potassium transport	194	0.999	1	6	Kv1.4, Kv6.2, SK4/IK1, Aquaporin 1, KCNAB2, Mucolipin-1
154	Transport_Synaptic vesicle exocytosis	175	0.999	1	5	X11, Syntaxin 1B, COMT, ELKS, GlyT1
155	Neurophysiological process_Visual perception	117	1	1	2	RP3, ROM1
156	Development_Neurogenesis_Synaptogenesis	180	1	1	4	X11, Ionotropic glutamate receptor, ACES, Syntaxin 5
157	Transport_Sodium transport	229	1	1	6	PDZK1, Prostasin, GlyT1, Aquaporin 1, SLC38A1, Mucolipin-1

## Sheet: CBM_PVpos
#	Networks	Total	pValue	Min FDR	In Data	Network Objects from Active Data
1	Inflammation_IL-6 signaling	119	0.0003259	0.04953	11	ITGA2B, C/EBP, HP, C/EBPbeta, AP-1, Elk-1, SAA3, SOCS3, NF-kB, NF-kB p65/p65, SOCS1
2	Cytoskeleton_Regulation of cytoskeleton rearrangement	183	0.001218	0.08189	13	ARPC1B, TESK2, Plectin 1, ARF1, MELC, ARPC1A, ARPC1, RHG7, Alpha-actinin 4, RhoGAP1, Alpha-actinin, SDF-1, VAV-3
3	Apoptosis_Apoptosis stimulation by external signals	144	0.001616	0.08189	11	Alpha-1B adrenergic receptor, Acid sphingomyelinase, TNF-R1, TGF-beta 1, TGF-beta, LTBR(TNFRSF3), Cathepsin D, NF-kB, Apo-2L(TNFSF10), FasR(CD95), NT-3
4	Reproduction_Feeding and Neurohormone signaling	210	0.00411	0.1562	13	Galpha(i)-specific peptide GPCRs, LPP1, C/EBPbeta, TGF-beta, PKA-reg (cAMP-dependent), Elk-1, Galpha(q)-specific peptide GPCRs, MSP receptor (RON), Cathepsin D, NF-kB, Fe65-like2, PPAP2, SOCS1
5	Cytoskeleton_Actin filaments	176	0.007535	0.2291	11	ARPC1B, TESK2, Plectin 1, MELC, ARPC1A, Cortactin, ARPC1, Alpha-actinin 4, VASP, Alpha-actinin, SDF-1
6	Inflammation_Neutrophil activation	215	0.01266	0.3207	12	PLA2, TNF-R1, Galpha(i)-specific peptide GPCRs, AP-1, VAMP2, PA2G6, VAV-3, NF-kB, CX3CL1, NF-kB p65/p65, TRAF3, SOCS1
7	Immune response_Th17-derived cytokines	98	0.01585	0.3442	7	C/EBP, C/EBPbeta, IL-17RC, SDF-1, SOCS3, NF-kB, C/EBPdelta
8	Development_Blood vessel morphogenesis	228	0.01931	0.3657	12	Alpha-1B adrenergic receptor, PDE, Galpha(i)-specific peptide GPCRs, Galpha(q)-specific amine GPCRs, AFX1, RelA (p65 NF-kB subunit), Galpha(q)-specific peptide GPCRs, SDF-1, NF-kB, Galpha(i)-specific EDG GPCRs, Transferrin, IGFBP7/8
9	Cell adhesion_Platelet aggregation	158	0.02588	0.3657	9	PLA2, MELC, Alpha-actinin 4, VASP, ENP1, PKA-reg (cAMP-dependent), Alpha-actinin, VAV-3, Prostacyclin receptor
10	Inflammation_Interferon signaling	110	0.02796	0.3657	7	IRF8, IRF7, C/EBPbeta, SOCS3, Apo-2L(TNFSF10), FasR(CD95), SOCS1
11	Cell adhesion_Integrin-mediated cell-matrix adhesion	214	0.02861	0.3657	11	CD151, ITGA2B, TESK2, MELC, LAMA5, RHG7, Alpha-actinin 4, VASP, Alpha-actinin, CD82, RhoGDI alpha
12	Inflammation_IL-10 anti-inflammatory response	87	0.02887	0.3657	6	IRF8, SOCS3, NF-kB, FasR(CD95), NF-kB p65/p65, FASTK
13	Chemotaxis	139	0.03291	0.3848	8	Galpha(i)-specific peptide GPCRs, CXCL14, RelA (p65 NF-kB subunit), Galpha(q)-specific peptide GPCRs, SDF-1, NF-kB, CCX CKR, CX3CL1
14	Immune response_Phagocytosis	223	0.03704	0.4021	11	MFGE8, C/EBP, MELC, Alpha-actinin 4, VASP, Alpha-actinin, RelA (p65 NF-kB subunit), VAV-3, NF-kB, MLP, NF-kB p65/p65
15	Apoptosis_Death Domain receptors & caspases in apoptosis	123	0.04688	0.475	7	ZIP-kinase, TNF-R1, LTBR(TNFRSF3), Apo-2L(TNFSF10), FasR(CD95), TRAF3, FASTK
16	Development_Ossification and bone remodeling	157	0.05985	0.5374	8	IBP4, AEBP1, TGF-beta 1, C/EBPbeta, Galpha(s)-specific prostanoid GPCRs, TGF-beta, IBP, C/EBPdelta
17	Inflammation_IL-2 signaling	104	0.06011	0.5374	6	Calcineurin B (regulatory), AP-1, Elk-1, RelA (p65 NF-kB subunit), NF-kB, NF-kB p65/p65
18	Signal transduction_Leptin signaling	107	0.06713	0.5669	6	C/EBPbeta, PKA-reg (cAMP-dependent), AP-1, SOCS3, NF-kB, C/EBPdelta
19	Development_Hemopoiesis, Erythropoietin pathway	136	0.07251	0.58	7	AP-1, Elk-1, RelA (p65 NF-kB subunit), SOCS3, NF-kB, NF-kB p65/p65, SOCS1
20	Signal transduction_Nitric oxide signaling	88	0.08685	0.6601	5	TGF-beta 1, AP-1, Elk-1, NF-kB, NF-kB p65/p65
21	Inflammation_Amphoterin signaling	118	0.09679	0.6891	6	MELC, AP-1, Elk-1, RelA (p65 NF-kB subunit), NF-kB, NF-kB p65/p65
22	Cell adhesion_Cadherins	182	0.1155	0.6891	8	CD151, LRP5, Cortactin, Alpha-actinin 4, VASP, Alpha-actinin, Vinexin, Plakoglobin
23	Muscle contraction_Nitric oxide signaling in the cardiovascular system	124	0.1155	0.6891	6	Dynamin-2, Calcineurin B (regulatory), PKA-reg (cAMP-dependent), PDE2A, AP-1, Elk-1
24	Immune response_Phagosome in antigen presentation	243	0.1172	0.6891	10	HLA-A, Alpha-actinin 4, VASP, HLA-Cw3, Alpha-actinin, POR1, A2M receptor, NF-kB, PSMD13, NF-kB p65/p65
25	Inflammation_Histamine signaling	213	0.1182	0.6891	9	PLA2, IRF8, Calcineurin B (regulatory), PKA-reg (cAMP-dependent), AP-1, iPLA2, PA2G6, NF-kB, NF-kB p65/p65
26	Proliferation_Negative regulation of cell proliferation	184	0.1208	0.6891	8	IBP4, Galpha(i)-specific peptide GPCRs, TGF-beta 1, IGFBP7, TGF-beta, Elk-1, AFX1, IBP
27	Signal transduction_CREM pathway	98	0.1224	0.6891	5	C/EBPbeta, PKA-reg (cAMP-dependent), AP-1, DREAM, TSH receptor
28	Cell cycle_G1-S Interleukin regulation	128	0.1289	0.6997	6	JunB, AP-1, Elk-1, RelA (p65 NF-kB subunit), NF-kB, NF-kB p65/p65
29	Proliferation_Positive regulation cell proliferation	221	0.1389	0.7026	9	RhoG, ZFP36L2, PRKAR1B, Galpha(i)-specific peptide GPCRs, S1P2 receptor, PKA-reg (cAMP-dependent), AP-1, MSP receptor (RON), TSH receptor
30	Apoptosis_Apoptotic nucleus	161	0.1411	0.7026	7	C/EBPbeta, PREG3, RelA (p65 NF-kB subunit), PIG8, NF-kB, DJ-1, GADD45 beta
31	Neurophysiological process_Corticoliberin signaling	49	0.1433	0.7026	3	PKA-reg (cAMP-dependent), Elk-1, JunD
32	Apoptosis_Apoptotic mitochondria	77	0.1513	0.7031	4	Aven, Cathepsin D, VDAC 2, FASTK
33	Cell adhesion_Amyloid proteins	195	0.1526	0.7031	8	Cortactin, DREAM, Cathepsin D, Fe65-like2, NT-3, RhoGDI alpha, F-spondin, Plakoglobin
34	Immune response_Antigen presentation	197	0.1588	0.7101	8	RFXAP, TNF-R1, PSMD8, HLA-A, HLA-Cw3, NF-kB, PSMD13, NF-kB p65/p65
35	Inflammation_Protein C signaling	108	0.1636	0.7107	5	Alpha-actinin 4, Alpha-actinin, NF-kB, Galpha(i)-specific EDG GPCRs, NF-kB p65/p65
36	Reproduction_Gonadotropin regulation	200	0.1683	0.7107	8	JunB, mGluR7, MEF2D, Ionotropic glutamate receptor, Galpha(i)-specific metabotropic glutamate GPCRs, PKA-reg (cAMP-dependent), AP-1, Elk-1
37	Apoptosis_Anti-apoptosis mediated by external signals via NF-kB	111	0.177	0.7271	5	TNF-R1, PKA-reg (cAMP-dependent), RelA (p65 NF-kB subunit), NF-kB, TRAF3
38	Protein folding_Protein folding nucleus	58	0.203	0.7388	3	SFRS4, FKBP8, DJ-1
39	Neurophysiological process_Transmission of nerve impulse	212	0.2088	0.7388	8	mGluR7, PRKAR1B, Galpha(i)-specific peptide GPCRs, Ionotropic glutamate receptor, Galpha(i)-specific metabotropic glutamate GPCRs, PKA-reg (cAMP-dependent), Elk-1, RIN
40	Inflammation_Inflammasome	118	0.2096	0.7388	5	IRF7, TNF-R1, Biglycan, AP-1, NF-kB
41	DNA damage_MMR repair	59	0.21	0.7388	3	MRE11, POLD reg (p12), POLD reg (p50)
42	Inflammation_IL-12,15,18 signaling	59	0.21	0.7388	3	AP-1, RelA (p65 NF-kB subunit), NF-kB
43	Cell cycle_S phase	149	0.2102	0.7388	6	CDH1, POLD reg (p12), CHMP1A, POLD reg (p50), DERPC, GADD45 beta
44	Protein folding_Folding in normal condition	119	0.2144	0.7388	5	TOM34, Calcineurin B1, Calcineurin B (regulatory), PDI, FKBP8
45	Cardiac development_Wnt_beta-catenin, Notch, VEGF, IP3 and integrin signaling	151	0.2187	0.7388	6	Alpha-1B adrenergic receptor, Calcineurin B1, MEF2D, VANGL2, MEF2, Versican
46	Inflammation_Jak-STAT Pathway	186	0.2318	0.754	7	TNF-R1, SOCS4, SOCS6, SDF-1, SOCS3, TSH receptor, SOCS1
47	Proteolysis_Proteolysis in cell cycle and apoptosis	126	0.2491	0.754	5	CDH1, FBXL4, Cathepsin D, Cathepsin B, Granzyme K
48	Development_EMT_Regulation of epithelial-to-mesenchymal transition	224	0.2526	0.754	8	TNF-R1, Calcineurin B1, TGF-beta 1, TGF-beta, Claudin-1, AP-1, Elk-1, RelA (p65 NF-kB subunit)
49	Reproduction_FSH-beta signaling pathway	160	0.2586	0.754	6	TGF-beta 1, PKA-reg (cAMP-dependent), AP-1, IBP, NF-kB, Galpha(s)-specific hormone protein GPCRs
50	Response to hypoxia and oxidative stress	161	0.2631	0.754	6	SOD3 (EC-SOD), GPX3, C/EBPbeta, AP-1, SP-A, NF-kB
51	Cell adhesion_Glycoconjugates	162	0.2677	0.754	6	HP, SDF-1, FasR(CD95), NT-3, RhoGDI alpha, Versican
52	Cell cycle_G1-S Growth factor regulation	195	0.2685	0.754	7	JunB, TGF-beta 1, TGF-beta, AP-1, RelA (p65 NF-kB subunit), NF-kB, NF-kB p65/p65
53	Development_Neurogenesis_Axonal guidance	230	0.2756	0.754	8	GAS7, GIPC, MELC, VASP, PKA-reg (cAMP-dependent), Elk-1, NT-3, RhoGDI alpha
54	Reproduction_GnRH signaling pathway	166	0.2862	0.754	6	mGluR7, Ionotropic glutamate receptor, Galpha(i)-specific metabotropic glutamate GPCRs, PKA-reg (cAMP-dependent), AP-1, Elk-1
55	Apoptosis_Anti-Apoptosis mediated by external signals via PI3K/AKT	233	0.2873	0.754	8	JunB, Alpha-1B adrenergic receptor, UFO, PKA-reg (cAMP-dependent), AFX1, RelA (p65 NF-kB subunit), NF-kB, NT-3
56	Cardiac development_Role of NADPH oxidase and ROS	134	0.2903	0.754	5	MEF2D, RelA (p65 NF-kB subunit), NF-kB, DHA2, NF-kB p65/p65
57	Signal transduction_Androgen receptor signaling cross-talk	72	0.3041	0.754	3	TGF-beta 1, PKA-reg (cAMP-dependent), NF-kB
58	Inflammation_IgE signaling	137	0.306	0.754	5	PLA2, Calcineurin B (regulatory), Elk-1, NF-kB, NF-kB p65/p65
59	Signal Transduction_Cholecystokinin signaling	106	0.3166	0.754	4	Galpha(i)-specific peptide GPCRs, MSK1/2 (RPS6KA5/4), PKA-reg (cAMP-dependent), Galpha(q)-specific peptide GPCRs
60	Muscle contraction	173	0.3191	0.754	6	MELC, Galpha(i)-specific peptide GPCRs, MYL4, Alpha-actinin, Galpha(q)-specific amine GPCRs, Galpha(q)-specific peptide GPCRs
61	Cell adhesion_Platelet-endothelium-leucocyte interactions	174	0.3239	0.754	6	TGF-beta 1, IGFBP7, TGF-beta, A2M receptor, NF-kB, IGFBP7/8
62	Immune response_TCR signaling	174	0.3239	0.754	6	Calcineurin B (regulatory), AP-1, Elk-1, RelA (p65 NF-kB subunit), NF-kB, NF-kB p65/p65
63	Transport_Iron transport	108	0.3288	0.754	4	Apotransferrin, Holotransferrin, SFXN2, Transferrin
64	Protein folding_ER and cytoplasm	44	0.3311	0.754	2	PDI, TSH receptor
65	Inflammation_IFN-gamma signaling	109	0.3349	0.754	4	C/EBPbeta, NF-kB, Factor B, SOCS1
66	Cell adhesion_Cell-matrix interactions	211	0.3371	0.754	7	ITGA2B, Fibulin-3, Biglycan, LAMA5, ECM1, Ki-1/57, Versican
67	Development_Skeletal muscle development	144	0.3433	0.754	5	MELC, MEF2D, TGF-beta 1, MYL4, MEF2
68	Apoptosis_Anti-Apoptosis mediated by external signals via MAPK and JAK/STAT	179	0.3478	0.754	6	JunB, C/EBPbeta, PKA-reg (cAMP-dependent), Elk-1, SOCS3, JunD
69	Inflammation_Innate inflammatory response	180	0.3526	0.754	6	PLA2, IRF7, TLR6, SP-A, NF-kB, NF-kB p65/p65
70	Development_Neurogenesis_Synaptogenesis	180	0.3526	0.754	6	Cortactin, Ionotropic glutamate receptor, VAMP2, Endophilin A2, A2M receptor, NT-3
71	Cell adhesion_Leucocyte chemotaxis	180	0.3526	0.754	6	Galpha(i)-specific peptide GPCRs, VASP, Alpha-actinin, Galpha(q)-specific peptide GPCRs, SDF-1, CX3CL1
72	Signal transduction_ESR1-nuclear pathway	216	0.3591	0.754	7	JunB, TYSY, PKA-reg (cAMP-dependent), RelA (p65 NF-kB subunit), SDF-1, SOCS3, Cathepsin D
73	Cytoskeleton_Intermediate filaments	81	0.3705	0.754	3	Plectin 1, Alpha-actinin 4, Alpha-actinin
74	Inflammation_IL-4 signaling	115	0.3718	0.754	4	TGF-beta 1, Elk-1, NF-kB, SOCS1
75	Inflammation_Kallikrein-kinin system	185	0.3767	0.754	6	PLA2, G-protein beta, AP-1, Elk-1, NF-kB, NF-kB p65/p65
76	Muscle contraction_Relaxin signaling	82	0.3779	0.754	3	PKA-reg (cAMP-dependent), INSL6, NF-kB
77	Development_Regulation of angiogenesis	222	0.3857	0.754	7	Biglycan, Galpha(i)-specific peptide GPCRs, RelA (p65 NF-kB subunit), Galpha(q)-specific peptide GPCRs, NF-kB, Cathepsin B, IGFBP7/8
78	Development_Melanocyte development and pigmentation	50	0.3895	0.754	2	PKA-reg (cAMP-dependent), Galpha(s)-specific peptide GPCRs
79	Immune response_Innate immune response to RNA viral infection	84	0.3925	0.754	3	IRF7, NF-kB, TRAF3
80	Signal Transduction_TGF-beta, GDF and Activin signaling	154	0.3969	0.754	5	IRF7, TGF-beta 1, AP-1, NF-kB, JunD
81	Signal transduction_Neuropeptide signaling pathways	155	0.4022	0.7548	5	Galpha(i)-specific peptide GPCRs, PKA-reg (cAMP-dependent), Elk-1, Galpha(q)-specific peptide GPCRs, Galpha(s)-specific peptide GPCRs
82	Cell adhesion_Cell junctions	162	0.4395	0.802	5	Connexin 37, Alpha-actinin 4, Claudin-1, Alpha-actinin, Plakoglobin
83	Inflammation_IL-13 signaling pathway	91	0.4429	0.802	3	Elk-1, RelA (p65 NF-kB subunit), SOCS1
84	Signal transduction_NOTCH signaling	235	0.4432	0.802	7	Lunatic fringe, Fringe, TGF-beta 1, TGF-beta, RelA (p65 NF-kB subunit), NF-kB, NF-kB p65/p65
85	Inflammation_NK cell cytotoxicity	164	0.4501	0.8049	5	VAV-3, NF-kB, Apo-2L(TNFSF10), FasR(CD95), NF-kB p65/p65
86	Development_Keratinocyte differentiation	58	0.4636	0.8194	2	TGF-beta 1, JunD
87	Development_ERK5 in cell proliferation and neuronal survival	24	0.4797	0.8374	1	MEF2D
88	Translation_Selenium pathway	97	0.4848	0.8374	3	GPX3, Selenoprotein O, RelA (p65 NF-kB subunit)
89	Immune response_BCR pathway	137	0.5035	0.8516	4	AP-1, Elk-1, NF-kB, NF-kB p65/p65
90	Immune response_T helper cell differentiation	139	0.5149	0.8516	4	TLR6, Elk-1, NF-kB, GADD45 beta
91	Cell adhesion_Synaptic contact	177	0.5173	0.8516	5	Dynamin-2, Cortactin, Alpha-actinin 4, Na(v) beta 1, Alpha-actinin
92	Inflammation_MIF signaling	140	0.5206	0.8516	4	PLA2, PKA-reg (cAMP-dependent), NF-kB, NF-kB p65/p65
93	DNA damage_BER-NER repair	104	0.5317	0.8516	3	MRE11, POLD reg (p12), POLD reg (p50)
94	Transport_Manganese transport	104	0.5317	0.8516	3	Mn(III)-Apotransferrin, VASP, Apotransferrin
95	Development_Cartilage development	66	0.5322	0.8516	2	TGF-beta 1, MGP
96	DNA damage_Core	29	0.546	0.8589	1	MRE11
97	Inflammation_TREM1 signaling	145	0.5485	0.8589	4	IRF8, Calcineurin B (regulatory), Elk-1, NF-kB
98	Protein folding_Response to unfolded proteins	69	0.5564	0.8589	2	A2M receptor, PDI
99	Development_Neuromuscular junction	147	0.5594	0.8589	4	Cortactin, LAMA5, Elk-1, VAMP2
100	Cell cycle_G0-G1	71	0.572	0.8614	2	CDH1, AFX1
101	Reproduction_Spermatogenesis, motility and copulation	228	0.5775	0.8614	6	TESK2, MFGE8, CatSper2, PKA-reg (cAMP-dependent), Arylsulfatase A, ADAM28
102	Transport_Calcium transport	192	0.5903	0.8614	5	CatSper2, Calcineurin B1, SLC24A6, Ionotropic glutamate receptor, DREAM
103	Signal transduction_ERBB-family signaling	75	0.602	0.8614	2	Elk-1, NF-kB
104	Inflammation_Complement system	75	0.602	0.8614	2	Factor Bb, Factor B
105	Transcription_Nuclear receptors transcriptional regulation	195	0.6042	0.8614	5	TGF-beta 1, RARgamma, PKA-reg (cAMP-dependent), RAR, FasR(CD95)
106	DNA damage_DBS repair	116	0.6062	0.8614	3	C1D, MRE11, Rad52
107	Neurophysiological process_Circadian rhythm	76	0.6093	0.8614	2	JunB, PKA-reg (cAMP-dependent)
108	Cardiac development_BMP_TGF_beta_signaling	117	0.6121	0.8614	3	MEF2D, TGF-beta 1, DHA2
109	Transcription_Transcription by RNA polymerase II	159	0.6218	0.8671	4	MED25, NELF-A, ADA3-like protein, MED9
110	Immune response_IL-5 signalling	38	0.6449	0.8912	1	JunB
111	DNA damage_Checkpoint	124	0.6514	0.8919	3	MRE11, NF-kB, GADD45 beta
112	Proteolysis_ECM remodeling	85	0.6701	0.9013	2	A2M receptor, ADAM28
113	Cytoskeleton_Macropinocytosis and its regulation	85	0.6701	0.9013	2	Alpha-actinin, Rab-34
114	Signal transduction_Insulin signaling	171	0.6785	0.9021	4	ELOVL1, FASN, PKA-reg (cAMP-dependent), FADS2
115	Reproduction_Progesterone signaling	214	0.6856	0.9021	5	PLA2, PKA-reg (cAMP-dependent), AP-1, RelA (p65 NF-kB subunit), Galpha(q)-specific peptide GPCRs
116	Neurophysiological process_Melatonin signaling	43	0.6903	0.9021	1	PKA-reg (cAMP-dependent)
117	Signal transduction_WNT signaling	177	0.7045	0.9021	4	LRP5, TGF-beta 1, TGF-beta, PKA-reg (cAMP-dependent)
118	Signal Transduction_BMP and GDF signaling	91	0.7062	0.9021	2	GADD45 beta, JunD
119	Signal transduction_ESR1-membrane pathway	91	0.7062	0.9021	2	PKA-reg (cAMP-dependent), Elk-1
120	Transport_Sodium transport	229	0.7414	0.939	5	Connexin 37, SLC24A6, Na(v) beta 1, ASCT2 (SLC1A5), Prostasin
121	Development_Regulation of telomere length	53	0.7644	0.9565	1	MRE11
122	Transport_Potassium transport	194	0.7699	0.9565	4	Connexin 37, KCNH8, Kv9.3, KCNH4
123	Autophagy_Autophagy	55	0.777	0.9565	1	TLR6
124	Cell cycle_Meiosis	106	0.7824	0.9565	2	MRE11, Rad52
125	Reproduction_Male sex differentiation	243	0.7866	0.9565	5	TESK2, CatSper2, FASN, TGF-beta 1, PKA-reg (cAMP-dependent)
126	Cell adhesion_Integrin priming	110	0.7995	0.9645	2	ITGA2B, SDF-1
127	Transcription_mRNA processing	160	0.8085	0.9677	3	SFRS4, SFRS9, CBP20
128	Cell cycle_G1-S	163	0.8184	0.9719	3	CDH1, TYSY, GADD45 beta
129	Proteolysis_Connective tissue degradation	119	0.8338	0.9825	2	A2M receptor, ADAM28
130	Cardiac development_FGF_ErbB signaling	124	0.8505	0.9878	2	MEF2D, Versican
131	Regulation of metabolism_Bile acid regulation of lipid metabolism and negative FXR-dependent regulation of bile acids concentration	71	0.8562	0.9878	1	FASN
132	Translation_Regulation of initiation	127	0.8598	0.9878	2	TGF-beta 1, MSK1/2 (RPS6KA5/4)
133	Cell cycle_Mitosis	179	0.8643	0.9878	3	Dynamin-2, RAE1, Dynamin
134	Signal transduction_ESR2 pathway	77	0.878	0.995	1	ADA3-like protein
135	Neurophysiological process_Long-term potentiation	82	0.8937	0.995	1	PKA-reg (cAMP-dependent)
136	Neurophysiological process_GABAergic neurotransmission	140	0.8942	0.995	2	VAMP2, Dynamin
137	Apoptosis_Endoplasmic reticulum stress pathway	89	0.9123	0.995	1	FasR(CD95)
138	Blood coagulation	94	0.9236	0.995	1	MSP receptor (RON)
139	Proliferation_Lymphocyte proliferation	210	0.9251	0.995	3	SDF-1, NF-kB, TRAF3
140	Apoptosis_Anti-Apoptosis mediated by external signals by Estrogen	95	0.9257	0.995	1	Elk-1
141	Proteolysis_Ubiquitin-proteasomal proteolysis	166	0.9408	0.995	2	PSMD8, PSMD13
142	Cytoskeleton_Spindle microtubules	109	0.9495	0.995	1	RAE1
143	Cell adhesion_Attractive and repulsive receptors	175	0.9518	0.995	2	GIPC, Cortactin
144	Cell cycle_Core	115	0.9572	0.995	1	CDH1
145	Transcription_Chromatin modification	126	0.9684	0.995	1	CBX8
146	Signal transduction_Androgen receptor nuclear signaling	126	0.9684	0.995	1	AES (GRG)
147	Development_Hedgehog signaling	253	0.9689	0.995	3	FASN, PKA-reg (cAMP-dependent), Plakoglobin
148	Cell cycle_G2-M	206	0.9767	0.995	2	GADD45 beta, Dynamin
149	Translation_Translation initiation	171	0.9909	0.995	1	eIF5A
150	Transport_Synaptic vesicle exocytosis	175	0.9919	0.995	1	VAMP2
151	Translation_Translation in mitochondria	180	0.993	0.995	1	SARS2
152	Development_Neurogenesis in general	192	0.995	0.995	1	Galpha(q)-specific amine GPCRs

## Sheet: CBM_VEC
#	Networks	Total	pValue	Min FDR	In Data	Network Objects from Active Data
1	Cell cycle_G1-S Growth factor regulation	195	2.993e-08	3.781e-06	49	STAT3, HGF, SPHK1, LTBP3, TGF-beta 1, JunD/c-Fos, PI3K reg class IA (p85), PI3K cat class IA, AP-1, NF-kB2 (p100), AKT1, RelA (p65 NF-kB subunit), Cyclin D3, E2F4, PKC, PI3K reg class IA (p85-beta), PI3K reg class IA, c-Fos, JunB, CDK4, c-Cbl, NF-kB2 (p52), TGF-beta 3, IRS-1, Tcf(Lef), Cyclin E, EGFR, c-Jun/c-Jun, IGF-2, G-protein alpha-i family, c-Jun, Cyclin D, c-Jun/c-Fos, PP2A regulatory, TGF…
2	Inflammation_Complement system	75	6.612e-08	3.781e-06	26	MBL2, Ficolin, Properdin, C4a, Factor B, ITGB2, C1 inhibitor, C3, C3b, Factor Bb, C3 convertase (C2aC4b), C5 convertase (C2aC4bC3b), C4b, Clusterin, C2, Factor H, C8gamma, iC3b, C3dg, C2b, C3a, C5 convertase (C3b2Bb), C4, C1s, C3 convertase (C3bBb), C2a
3	Development_EMT_Regulation of epithelial-to-mesenchymal transition	224	7.179e-08	3.781e-06	53	STAT3, HGF, N-cadherin, Calcineurin B1, TGF-beta 1, PI3K reg class IA (p85), PI3K cat class IA, AP-1, RelA (p65 NF-kB subunit), Lysyl oxidase, FGFR2, PI3K reg class IA, c-Fos, ESR1 (nuclear), c-Cbl, E2A, PTEN, TGF-beta 3, TRAF2, Cyclin E, WNT, SLUG, EGFR, IGF-2, G-protein alpha-i family, MEK3(MAP2K3), c-Jun, TAB1, CYP19, IL-1RI, EGR1, c-Jun/c-Fos, TGF-beta, Tropomyosin-1, PARD6A, SOS, COL1A2, MKL…
4	Cell cycle_G1-S Interleukin regulation	128	1.046e-07	4.134e-06	36	STAT3, JunD/c-Fos, PI3K reg class IA (p85), PI3K cat class IA, AP-1, NF-kB2 (p100), AKT1, RelA (p65 NF-kB subunit), Cyclin D3, E2F4, PI3K reg class IA (p85-beta), PI3K reg class IA, c-Fos, JunB, CDK4, NF-kB2 (p52), IRS-1, Cyclin E, c-Jun/c-Jun, TRAF6, c-Jun, Cyclin D, IL-1RI, c-Jun/c-Fos, IL-10 receptor, SOS, NF-kB, STAT6, AKT(PKB), SOS1, MKK7 (MAP2K7), c-Myc, JAK3, Elk-1, PI3K cat class IA (p110…
5	Development_Blood vessel morphogenesis	228	3.352e-07	1.059e-05	52	STAT3, G-protein alpha-i1, Galpha(q)-specific nucleotide-like GPCRs, PI3K cat class IA, ERK5 (MAPK7), Ceruloplasmin, Galpha(i)-specific amine GPCRs, PEDF (serpinF1), Amphiregulin, FOXC1/2, RelA (p65 NF-kB subunit), MAPKAPK2, Notch, Adenosine A2b receptor, PI3K reg class IA, c-Fos, Transferrin, PDE, EGFR, G-protein alpha-i family, Angiopoietin 3, Caspase-3, SLIT2, FOXM1, Galpha(i)-specific EDG GPC…
6	Inflammation_IL-6 signaling	119	5.1e-07	1.343e-05	33	STAT3, PI3K reg class IA (p85), PI3K cat class IA, AP-1, Ceruloplasmin, NF-kB2 (p100), AKT1, PI3K reg class IA (p85-beta), PI3K reg class IA, c-Fos, Alpha 1-antitrypsin, HP, NF-kB2 (p52), C/EBPbeta, C3, SOCS3, Caspase-3, c-Jun, HDL proteins, C/EBP, IL-6, c-Jun/c-Fos, SHP-1, SOS, NF-kB, AKT(PKB), SOS1, c-Myc, JAK3, Elk-1, PI3K cat class IA (p110-delta), C/EBPalpha, NF-kB p65/p65
7	Signal transduction_NOTCH signaling	235	2.137e-06	4.824e-05	51	STAT3, SFRP4, WNT4, Lunatic fringe, TCF12, NOTCH3 (3ICD), TGF-beta 1, PI3K reg class IA (p85), PI3K cat class IA, Amphiregulin, RelA (p65 NF-kB subunit), FHL1 (SLIM1), NEURL2, PI3K reg class IA, c-Fos, E2A, PTEN, TGF-beta 3, HEYL, SFRP2, WNT, EGFR, DVL-1, Presenilin 1, MEK3(MAP2K3), c-Jun, Presenilin, GCN5, HES6, Fringe, FZD3, TGF-beta, SHP-1, FZD9, SOS, NF-kB, PDGF-R-alpha, SFRP1, AKT(PKB), SOS1…
8	Apoptosis_Anti-apoptosis mediated by external signals via NF-kB	111	3.013e-06	5.951e-05	30	Sequestosome 1(p62), NGF, PI3K reg class IA (p85), PI3K cat class IA, RelA (p65 NF-kB subunit), TRAF3, PI3K reg class IA, RANKL(TNFSF11), TRAF2, PP2A structural, G-protein alpha-i family, Adenylate cyclase, TRAF6, Caspase-3, Bcl-XL, G-protein beta/gamma, PP2A regulatory, PKA-reg (cAMP-dependent), SOS, NF-kB, PDGF-R-alpha, Bcl-3, AKT(PKB), PDGF receptor, TNF-R1, TWEAK(TNFSF12), c-Myc, RANK(TNFRSF1…
9	Proliferation_Positive regulation cell proliferation	221	9.577e-06	0.0001681	47	STAT3, HGF, ZFP36L2, Androgen receptor, SCGF, PKC-mu, JunD/c-Fos, PI3K cat class IA, AP-1, Galpha(i)-specific amine GPCRs, FGFR2, PI3K reg class IA, c-Fos, RUNX3, DIA1, DDX11, Cyclin E, EGFR, TCIRG1 (Atp6i), G-protein alpha-i family, IL-5, CDC25B, c-Jun, VEGF-B, G-protein alpha-11, Galpha(i)-specific peptide GPCRs, PKA-reg (cAMP-dependent), HDGF, SHP-1, SOS, AKT(PKB), CSF1, G-protein alpha-q/11, …
10	Proliferation_Negative regulation of cell proliferation	184	1.097e-05	0.0001733	41	TGF-beta 1, IGFBP7, PI3K reg class IA (p85), PI3K cat class IA, Amphiregulin, WARS, SAP102, TGF-beta 3, Cyclin E, G-protein alpha-i family, TRAF6, MAD4, WISP2, PTHR1, CCL3L1, IL-1RI, IL-6, EGR1, G-protein beta/gamma, Galpha(i)-specific peptide GPCRs, TGF-beta, MAD3, SHP-1, Max, SOS, CREG1, Guanylate Cyclase 1, soluble, FRK, SOS1, IBP4, IBP5, Hic-5/ARA55, IGF-1, RBBP4 (RbAp48), c-Myc, Elk-1, MITF,…
11	Immune response_Phagocytosis	223	1.232e-05	0.0001769	47	MBL2, MFGE8, Talin, Alpha-actinin 4, Vitronectin, PI3K reg class IA (p85), PI3K cat class IA, NF-kB2 (p100), Hck, RelA (p65 NF-kB subunit), ELMO2, PI3K reg class IA (p85-beta), PI3K reg class IA, c-Fos, ITGB2, c-Cbl, Myosin I, NF-kB2 (p52), C3, CORO1A(CLABP, TACO), C3b, gp91-phox, c-Jun, HDL proteins, C/EBP, Fc gamma RII beta, c-Jun/c-Fos, WASP, Alpha-actinin, APOE, Mbl1, SHP-1, iC3b, NF-kB, MLP,…
12	Inflammation_IL-2 signaling	104	2.086e-05	0.0002747	27	STAT3, PI3K reg class IA (p85), PI3K cat class IA, AP-1, NF-kB2 (p100), CISH, RelA (p65 NF-kB subunit), PI3K reg class IA (p85-beta), c-Fos, ESR1 (nuclear), CDK4, PTEN, NF-kB2 (p52), ESR, c-Jun, Bcl-XL, c-Jun/c-Fos, SHP-1, SOS, NF-kB, AKT(PKB), Calcineurin B (regulatory), JAK3, Elk-1, NF-AT, PI3K cat class IA (p110-delta), NF-kB p65/p65
13	Inflammation_Neutrophil activation	215	2.268e-05	0.0002757	45	STAT3, JunD/c-Fos, PI3K reg class IA (p85), PI3K cat class IA, AP-1, NF-kB2 (p100), PA2G6, Adenylate cyclase type II, CX3CL1, PI3K reg class IA (p85-beta), TRAF3, PI3K reg class IA, ITGB2, NF-kB2 (p52), PKC-delta, TRAF2, PSGL-1, cPLA2, c-Jun/c-Jun, G-protein alpha-i family, Adenylate cyclase, IL-5, Caspase-3, gp91-phox, c-Jun, NSGPeroxidase, IL-6, G-protein beta/gamma, Galpha(i)-specific peptide …
14	Proliferation_Lymphocyte proliferation	210	2.719e-05	0.0003069	44	STAT3, STIM1, PI3K reg class IA (p85), ICOS-L, PI3K cat class IA, AKT1, IL-7, Cyclin D3, TRAF3, PI3K reg class IA, c-Fos, IL10RA, c-Cbl, ZAP70, IL10RB, PKC-delta, TRAF2, IMD1, MEK3(MAP2K3), IL-5, FAP48, Caspase-3, c-Jun, IFNAR2, CD27(TNFRSF7), MIP-1-beta, G-protein beta/gamma, IL-10 receptor, ELF4, SHP-1, SOS, NF-kB, STAT6, AKT(PKB), SOS1, MKK7 (MAP2K7), p70 S6 kinase2, JAK3, SDF-1, CXCR4, IL20RA…
15	Development_Hemopoiesis, Erythropoietin pathway	136	3.25e-05	0.0003423	32	STAT3, PI3K reg class IA (p85), PI3K cat class IA, AP-1, AKT1, CISH, RelA (p65 NF-kB subunit), Cyclin D3, PI3K reg class IA (p85-beta), PI3K reg class IA, c-Fos, c-Cbl, Cyclin E, SOCS3, c-Jun, Cyclin D, PAK3, Bcl-XL, G-protein beta/gamma, SHP-1, CEL, SOS, NF-kB, AKT(PKB), SOS1, MGF, c-Myc, Elk-1, G-protein alpha-i2, PI3K cat class IA (p110-delta), NF-kB p65/p65, Cyclin E2
16	Cell adhesion_Cadherins	182	4.588e-05	0.000453	39	SFRP4, WNT4, N-cadherin, Alpha-actinin 4, PI3K reg class IA (p85), PI3K cat class IA, FAT1, PKC, FHL2, PTEN, Protocadherin gamma B1, ARVCF, VLDLR, Tcf(Lef), WNT, EGFR, Presenilin 1, WISP2, VAV-2, PCDHGC3, CD151, Axin2, PTP-2, Cortactin, Nectin-2, Alpha-actinin, Vinexin, SHP-1, DLG5(P-dlg), Alpha-actinin 1, Plakoglobin, AKT(PKB), HGF receptor (Met), Dsh, Axin, ILK, Frizzled, STMN2, Protocadherin 18
17	Immune response_Th17-derived cytokines	98	5.749e-05	0.0005343	25	STAT3, PI3K cat class IA, IL-17RC, PI3K reg class IA, c-Fos, GCP2, IL10RB, RANKL(TNFSF11), C/EBPbeta, TRAF6, SOCS3, MEK3(MAP2K3), c-Jun, C/EBP, IL-6, Bcl-XL, c-Jun/c-Fos, PGES, IL-26 receptor, NF-kB, AKT(PKB), c-Myc, SDF-1, IL20RA, C/EBPdelta
18	Inflammation_IL-10 anti-inflammatory response	87	6.21e-05	0.0005451	23	STAT3, IRF8, PI3K cat class IA, NF-kB2 (p100), MAPKAPK2, Cyclin D3, PI3K reg class IA, IL10RA, IL10RB, NF-kB2 (p52), TRAF6, SOCS3, Cyclin D, IL-6, Bcl-XL, TREM1, IL-10 receptor, NF-kB, AKT(PKB), c-Myc, PI3K cat class IA (p110-delta), NF-kB p65/p65, FASTK
19	Signal Transduction_TGF-beta, GDF and Activin signaling	154	7.468e-05	0.000621	34	LTBP3, STAR, TGF-beta 1, JunD/c-Fos, PI3K reg class IA (p85), PI3K cat class IA, AP-1, PKC, RUNX2, c-Fos, JunD, CDK4, TGF-beta 3, IRS-1, Integrin, PP2A structural, EGFR, MEK3(MAP2K3), c-Jun, TAB1, GDF9, Follistatin, IRF7, IL-6, Endoglin, PP2A regulatory, NF-kB, AKT(PKB), IGF-1, PRSS11 (HtrA1), c-Myc, CtBP1, Axin, C/EBPalpha
20	Reproduction_Feeding and Neurohormone signaling	210	0.0001264	0.0009987	42	STAT3, Androgen receptor, NGF, G-protein alpha-i1, PI3K reg class IA (p85), PI3K cat class IA, FCGRT, Cyclin D3, CENP-I (FSHPRH1), PI3K reg class IA, c-Fos, Integrin, C/EBPbeta, Cyclin E, PP2A structural, G-protein alpha-i family, c-Jun, CYP19, IL-6, G-protein beta/gamma, Galpha(i)-specific peptide GPCRs, PP2A regulatory, TGF-beta, PKA-reg (cAMP-dependent), Galpha(q)-specific peptide GPCRs, SOS, …
21	Immune response_IL-5 signalling	38	0.0001556	0.001171	13	STAT3, PI3K reg class IA (p85), PI3K cat class IA, Cyclin D3, c-Fos, JunB, PKC-delta, cPLA2, IL-5, c-Jun, SOS, AKT(PKB), c-Myc
22	Apoptosis_Anti-Apoptosis mediated by external signals via MAPK and JAK/STAT	179	0.0003378	0.002426	36	STAT3, NGF, PACAP receptor 1, PI3K reg class IA (p85), PI3K cat class IA, PEDF (serpinF1), IL-7, PI3K reg class IA, c-Fos, JunD, JunB, c-Cbl, C/EBPbeta, G-protein alpha-i family, TRAF6, SOCS3, MEK3(MAP2K3), c-Jun, VAV-2, Bcl-XL, EGR1, G-protein beta/gamma, PKA-reg (cAMP-dependent), SOS, STAT6, PDGF-R-alpha, Bcl-3, G-protein alpha-q/11, PDGF receptor, MKK7 (MAP2K7), c-Myc, PARD6, JAK3, Elk-1, Aden…
23	Reproduction_Progesterone signaling	214	0.0003944	0.002669	41	STAT3, HGF, SFRP4, Chk2, PI3K reg class IA (p85), MAD1 (mitotic checkpoint), PI3K cat class IA, AP-1, AKT1, RelA (p65 NF-kB subunit), E2F4, PI3K reg class IA (p85-beta), PI3K reg class IA, ESR1 (nuclear), NCOA3 (pCIP/SRC3), Tcf(Lef), WNT, EGFR, G-protein alpha-i family, Adenylate cyclase, CDC20, MEK3(MAP2K3), CDC25B, c-Jun, ESR1 (membrane), TOE1, HSP40, PKA-reg (cAMP-dependent), MAD3, Galpha(q)-s…
24	Cell adhesion_Platelet-endothelium-leucocyte interactions	174	0.0004055	0.002669	35	HGF, Vitronectin, TGF-beta 1, IGFBP7, ITGA4, ITGB2, SERPINE2, TGF-beta 3, C1 inhibitor, VLDLR, PSGL-1, EGFR, Semaphorin 4D, Cyr61, GPR56, DNAM1, DDR1, IL-6, Endoglin, TGF-beta, von Willebrand factor, SHP-1, NF-kB, PDGF-R-alpha, PDGF receptor, Collagen V, HGF receptor (Met), ESAM, DDR2, ILK, A2M receptor, E-selectin, PDGF-R-beta, KNG, IGFBP7/8
25	Development_Ossification and bone remodeling	157	0.0005571	0.003437	32	SFRP4, TGF-beta 1, Galpha(s)-specific prostanoid GPCRs, FOXC1/2, IL-7, RUNX2, FGFR2, BMP6, RANKL(TNFSF11), ENPP1, C/EBPbeta, Chordin-like 1, WNT, Bone sialoprotein, EGFR, ALX4, IGF-2, TRAF6, MEK3(MAP2K3), TAB1, Follistatin, TGF-beta, CSF1, IBP4, IGF-1, Dsh, FOXC1, IBP, Frizzled, RANK(TNFRSF11A), GHR, C/EBPdelta
26	Signal transduction_WNT signaling	177	0.0005656	0.003437	35	SFRP4, WNT4, TGF-beta 1, c-Fos, ESR1 (nuclear), PTEN, TGF-beta 3, Tcf(Lef), SFRP2, Cyclin E, PP2A structural, WNT, SLUG, EGFR, G-protein alpha-i family, Adenylate cyclase, MEK3(MAP2K3), WISP2, c-Jun, TAB1, PP2A regulatory, TGF-beta, PKA-reg type II (cAMP-dependent), TCF7L1 (TCF3), PKA-reg (cAMP-dependent), SFRP1, G-protein alpha-q/11, MKK7 (MAP2K7), c-Myc, WNT5B, Dsh, Axin, FOXC1, NF-AT, Frizzled
27	Inflammation_Histamine signaling	213	0.0007018	0.004107	40	IRF8, Guanylate cyclase, AP-1, PA2G6, Adenylate cyclase type II, c-Fos, NF-kB2 (p52), PKC-delta, cPLA2, MDP1, c-Jun/c-Jun, G-protein alpha-i family, Adenylate cyclase, IL-5, gp91-phox, c-Jun, IL-6, MIP-1-beta, GUCY1B1, G-protein beta/gamma, Guanylate cyclase A (NPR1), c-Jun/c-Fos, WASP, PKA-reg (cAMP-dependent), GUCY1A3, PGES, PA24A, iPLA2, NF-kB, p40-phox, Guanylate Cyclase 1, soluble, G-protein…
28	Signal transduction_ESR1-nuclear pathway	216	0.000933	0.005198	40	PI3K cat class IA, RelA (p65 NF-kB subunit), CYP1B1, SDP1, Adenylate cyclase type II, REA, PI3K reg class IA, c-Fos, ESR1 (nuclear), JunB, BMP6, NCOA3 (pCIP/SRC3), Zac1, FAP-1, IRS-1, C3, XBP1, EGFR, Adenylate cyclase, SOCS3, CDC25B, c-Jun, FOXM1, CYP19, MGMT, RXRA, NF-AT3(NFATC4), MPG, PKA-reg (cAMP-dependent), SOS, PP5, COMT, AKT(PKB), IGF-1, c-Myc, MAOB, SDF-1, Cathepsin D, Adenylate cyclase t…
29	Cytoskeleton_Macropinocytosis and its regulation	85	0.000954	0.005198	20	HGF, NGF, ERK5 (MAPK7), Tubulin alpha, IRS-1, EGFR, VAV-2, AMPK alpha subunit, WASP, Alpha-actinin, SOS, PDGF-R-alpha, AKT(PKB), CSF1, PDGF receptor, Leptin receptor, HGF receptor (Met), CtBP1, Rab-34, PDGF-R-beta
30	Apoptosis_Anti-Apoptosis mediated by external signals via PI3K/AKT	233	0.001228	0.006467	42	HGF, NGF, Vitronectin, PI3K reg class IA (p85), PI3K cat class IA, PEDF (serpinF1), DAP12, IL-7, RelA (p65 NF-kB subunit), FGFR2, PI3K reg class IA, JunB, c-Cbl, IRS-1, PP2A structural, EGFR, G-protein alpha-i family, Adenylate cyclase, Caspase-3, VEGF-B, IL-6, Bcl-XL, G-protein beta/gamma, TREM1, PP2A regulatory, PKA-reg (cAMP-dependent), SOS, Beta-2 adrenergic receptor, NF-kB, PDGF-R-alpha, Bcl…
31	Signal transduction_ERBB-family signaling	75	0.001323	0.006709	18	STAT3, PI3K cat class IA, Amphiregulin, PI3K reg class IA, c-Fos, c-Cbl, PTEN, IRS-1, EGFR, c-Jun, VAV-2, c-Jun/c-Fos, SOS, NF-kB, AKT(PKB), MKK7 (MAP2K7), c-Myc, Elk-1
32	Inflammation_TREM1 signaling	145	0.001359	0.006709	29	IRF8, PI3K reg class IA (p85), PI3K cat class IA, DAP12, AKT1, PI3K reg class IA (p85-beta), PI3K reg class IA, ITGA4, ITGB2, c-Cbl, ZAP70, TRAF6, IL1RAP, c-Jun, IL-1RI, IL-6, Bcl-XL, EGR1, TREM1, c-Jun/c-Fos, CD83, SOS, NF-kB, AKT(PKB), SOS1, Calcineurin B (regulatory), Elk-1, NF-AT, PI3K cat class IA (p110-delta)
33	Reproduction_Gonadotropin regulation	200	0.001457	0.006978	37	Androgen receptor, PACAP receptor 1, Ionotropic glutamate receptor, PI3K cat class IA, AP-1, Thyroliberin, NUR77, PI3K reg class IA, c-Fos, ESR1 (nuclear), JunB, PKC-delta, cPLA2, Galpha(q)-specific PACAP GPCR, EGFR, c-Jun/c-Jun, G-protein alpha-i family, Adenylate cyclase, MEK3(MAP2K3), c-Jun, G-protein alpha-11, Follistatin, IL-1RI, EGR1, G-protein beta/gamma, c-Jun/c-Fos, PKA-reg (cAMP-depende…
34	Development_Regulation of angiogenesis	222	0.001604	0.007453	40	STAT3, SPHK1, N-cadherin, Biglycan, G-protein alpha-i1, Semaphorin 5A, PI3K cat class IA, ERK5 (MAPK7), RelA (p65 NF-kB subunit), MAPKAPK2, PKC, PI3K reg class IA, ITGA4, EGFR, G-protein alpha-i family, TRAF6, FAP48, FOXM1, MMP-14, TAB1, Clusterin, Angiopoietin 1, IL-1RI, IL-6, Endoglin, Angiotensin III, Galpha(i)-specific peptide GPCRs, Galpha(q)-specific peptide GPCRs, SOS, NF-kB, AKT(PKB), G-p…
35	Signal transduction_ESR1-membrane pathway	91	0.002313	0.01044	20	Androgen receptor, PI3K reg class IA (p85), PI3K cat class IA, Adenylate cyclase type II, c-Fos, ESR1 (nuclear), NCOA3 (pCIP/SRC3), IRS-1, EGFR, G-protein alpha-i family, Adenylate cyclase, ARHGEF1 (p115RhoGEF), ESR1 (membrane), G-protein beta/gamma, PKA-reg (cAMP-dependent), SOS, AKT(PKB), IGF-1, Elk-1, Adenylate cyclase type VII
36	Inflammation_Amphoterin signaling	118	0.002707	0.01188	24	PI3K reg class IA (p85), PI3K cat class IA, AP-1, NF-kB2 (p100), AKT1, RelA (p65 NF-kB subunit), PI3K reg class IA (p85-beta), PI3K reg class IA, ITGB2, NF-kB2 (p52), c-Jun/c-Jun, TRAF6, c-Jun, MMP-14, IL-6, c-Jun/c-Fos, WASP, IL1RN, NF-kB, AKT(PKB), Elk-1, PI3K cat class IA (p110-delta), E-selectin, NF-kB p65/p65
37	Immune response_TCR signaling	174	0.003266	0.01394	32	AP-1 beta subunit, PI3K reg class IA (p85), ICOS-L, PI3K cat class IA, AP-1, NF-kB2 (p100), AKT1, RelA (p65 NF-kB subunit), PI3K reg class IA, c-Fos, ITGB2, CDK4, ZAP70, NF-kB2 (p52), TRAF2, MEK3(MAP2K3), IL-5, c-Jun, Bcl-XL, WASP, SHP-1, SOS, NF-kB, SLAP-130(ADAP), AKT(PKB), Csk, MKK7 (MAP2K7), Calcineurin B (regulatory), Elk-1, MEK4/7, NF-AT, NF-kB p65/p65
38	Signal transduction_Leptin signaling	107	0.003476	0.01445	22	STAT3, PI3K cat class IA, AP-1, Thyroliberin, PI3K reg class IA, c-Fos, IRS-1, C/EBPbeta, cPLA2, SOCS3, Clusterin, AMPK alpha subunit, EGR1, c-Jun/c-Fos, PKA-reg (cAMP-dependent), SOS, NF-kB, STAT6, AKT(PKB), Leptin receptor, C/EBPalpha, C/EBPdelta
39	Apoptosis_Anti-Apoptosis mediated by external signals by Estrogen	95	0.003926	0.0159	20	ESR1 (mitochondrial), PI3K reg class IA (p85), PI3K cat class IA, PI3K reg class IA, c-Fos, ESR1 (nuclear), PKC-delta, MEK3(MAP2K3), gp91-phox, c-Jun, ESR1 (membrane), Bcl-XL, G-protein beta/gamma, c-Jun/c-Fos, SOS, Guanylate Cyclase 1, soluble, AKT(PKB), c-Myc, Elk-1, p47-phox
40	Inflammation_IL-4 signaling	115	0.004099	0.01619	23	TGF-beta 1, PI3K cat class IA, CCL13, PI3K reg class IA, c-Fos, Eotaxin-2, PTEN, IRS-1, IL-5, c-Jun, IL-6, Bcl-XL, c-Jun/c-Fos, SHP-1, SOS, NF-kB, STAT6, AKT(PKB), CSF1, PRG2, JAK3, Elk-1, PI3K cat class IA (p110-delta)
41	Inflammation_Kallikrein-kinin system	185	0.00466	0.01796	33	STAT3, G-protein beta, C4a, PI3K cat class IA, AP-1, PI3K reg class IA, c-Fos, Neprilysin, Alpha 1-antitrypsin, C1 inhibitor, PKC-delta, C3, G-protein gamma, cPLA2, G-protein alpha-i family, G-protein beta/gamma, Kallidin, c-Jun/c-Fos, von Willebrand factor, des-Arg9-bradykinin, PGES, PA24A, SOS, NF-kB, G-protein alpha-q/11, PLA2, C3a, Elk-1, des-Arg10-kallidin, PI3K cat class IA (p110-delta), Br…
42	Immune response_Phagosome in antigen presentation	243	0.004874	0.01834	41	MBL2, Talin, Alpha-actinin 4, PSMD1, Vitronectin, PI3K reg class IA (p85), PSMA1, PI3K cat class IA, NF-kB2 (p100), Hck, ELMO2, SEC61 alpha, HLA-B, PSMB6, PI3K reg class IA (p85-beta), PI3K reg class IA, c-Cbl, NF-kB2 (p52), HLA-A, C3, WASP, HLA-Cw3, Alpha-actinin, Mbl1, SHP-1, POR1, iC3b, NF-kB, HLA-C, C3dg, SLAP-130(ADAP), Alpha-actinin 1, AKT(PKB), ENDO180, Cathepsin S, Gelsolin, A2M receptor,…
43	Inflammation_Jak-STAT Pathway	186	0.005074	0.01864	33	STAT3, PI3K cat class IA, CISH, IL-7, CCL13, ITGB2, IL10RA, IL10RB, Angiotensin (1-7), EGFR, IGF-2, SOCS3, IL-5, CCL3L1, IL-6, Angiotensin III, IL-10 receptor, SHP-1, STAT6, AKT(PKB), CSF1, PDGF receptor, Angiotensin II, Leptin receptor, IL-31RA, TNF-R1, IGF-1, JAK3, SDF-1, CXCR4, IL20RA, PDGF-R-beta, GHR
44	Signal Transduction_BMP and GDF signaling	91	0.005354	0.01922	19	AKT1, RUNX2, JunD, CDK4, BMP6, Gremlin, PP2A structural, Bone sialoprotein, MEK3(MAP2K3), TAB1, GADD45 beta, Follistatin, PP2A regulatory, AKT(PKB), NRAGE(MAGED1), IGF-1, PRSS11 (HtrA1), c-Myc, C/EBPalpha
45	Reproduction_FSH-beta signaling pathway	160	0.006135	0.02154	29	TGF-beta 1, MAD1 (mitotic checkpoint), PI3K cat class IA, AP-1, CENP-I (FSHPRH1), PI3K reg class IA, c-Fos, PRKAR2B, IRS-1, PP2A structural, EGFR, G-protein alpha-i family, Adenylate cyclase, MEK3(MAP2K3), c-Jun, Cyclin D, GDF9, CYP19, Follistatin, EGR1, PP2A regulatory, PKA-reg (cAMP-dependent), NF-kB, AKT(PKB), IGF-1, p70 S6 kinase2, c-Myc, IBP, Beta-arrestin2
46	Signal Transduction_Cholecystokinin signaling	106	0.006648	0.02284	21	PI3K reg class IA (p85), MAPKAPK2, FGFR2, c-Fos, ESR1 (nuclear), G-protein alpha-i family, Adenylate cyclase, MEK3(MAP2K3), ARHGEF1 (p115RhoGEF), G-protein beta/gamma, Galpha(i)-specific peptide GPCRs, c-Jun/c-Fos, PKA-reg (cAMP-dependent), PCSK5, Galpha(q)-specific peptide GPCRs, SOS, AKT(PKB), G-protein alpha-q/11, R-Ras, c-Myc, Adenylate cyclase type VII
47	Cell cycle_G2-M	206	0.01358	0.04567	34	HCF1, Chk2, AKT1, MAPKAPK2, TRF1, CAP-G, CAP-G/G2, EGFR, GTSE1, ANAPC5, IGF-2, CDC20, CDC25B, FOXM1, Lamin B1, GADD45 beta, Lamin B, RCC1, CAP-C, Kid, SOS, PCTK1, PDGF-R-alpha, AKT(PKB), Dynamin, PDGF receptor, IGF-1, CDK10, Emi1, c-Myc, Claspin, CDC25, PDGF-R-beta, Histone H1
48	Cell adhesion_Leucocyte chemotaxis	180	0.01729	0.05691	30	Tubulin gamma, Talin, PI3K cat class IA, Tubulin alpha, CX3CL1, CCL13, Eotaxin-2, GCP2, ITGB2, c-Cbl, PTEN, ZAP70, Tubulin gamma 1, G-protein alpha-i family, ARHGEF1 (p115RhoGEF), CCL3L1, MIP-1-beta, G-protein beta/gamma, Galpha(i)-specific peptide GPCRs, WASP, Alpha-actinin, Rac2, Galpha(q)-specific peptide GPCRs, SLAP-130(ADAP), G-protein alpha-i2, SDF-1, CXCR4, PI3K cat class IA (p110-delta), …
49	Neurophysiological process_Corticoliberin signaling	49	0.01813	0.05847	11	JunD/c-Fos, NUR77, c-Fos, JunD, Adenylate cyclase, EGR1, G-protein beta/gamma, PKA-reg (cAMP-dependent), G-protein alpha-q/11, Elk-1, Beta-arrestin2
50	Cell adhesion_Cell-matrix interactions	211	0.01907	0.06025	34	Biglycan, Fibrillin 1, Sarcospan, Vitronectin, ECM1, ITGA4, MMP-17, ITGB2, EMILIN-2, Fibulin-5, Integrin, COL16A1, ADAM-TS2, EGFR, BCAM, ADAM-TS14, MMP-14, 90K, MMP-12, ITGB5, Fibrillin, BCAN, COL6A1, Fibulin-1, COL1A2, Mindin, COL5A1, Fibulin-3, Collagen V, LAMA2, TIMP4, Fibrillin 2, LAMA1, ADAM15
51	Cell adhesion_Integrin priming	110	0.01999	0.06192	20	Talin, Vitronectin, PI3K reg class IA (p85), PI3K cat class IA, PI3K reg class IA (p85-beta), PI3K reg class IA, ITGB2, PTEN, Integrin, G-protein alpha-i family, G-protein beta/gamma, SOS, G-protein alpha-q/11, SOS1, Angiotensin II, Cytohesin1, SDF-1, CXCR4, PI3K cat class IA (p110-delta), Paxillin
52	Development_Melanocyte development and pigmentation	50	0.02096	0.06258	11	PI3K cat class IA, PI3K reg class IA, Galpha(s)-specific peptide GPCRs, Guanylate cyclase (alpha-1/beta-1), PKA-reg (cAMP-dependent), SOS, AKT(PKB), MGF, Dsh, MITF, Frizzled
53	Chemotaxis	139	0.02105	0.06258	24	PI3K reg class IA (p85), CXCL14, PI3K cat class IA, RelA (p65 NF-kB subunit), NCAM1, CX3CL1, CCL13, Eotaxin-2, GCP2, ITGB2, Integrin, G-protein alpha-i family, SLIT2, IL1RAP, Cyr61, CCL3L1, IL-1RI, MIP-1-beta, Galpha(i)-specific peptide GPCRs, Galpha(q)-specific peptide GPCRs, NF-kB, CCX CKR, SDF-1, AML1 (RUNX1)
54	Cytoskeleton_Regulation of cytoskeleton rearrangement	183	0.02139	0.06258	30	Plectin 1, Tubulin gamma, Talin, G-protein alpha-i1, Alpha-actinin 4, RhoGAP1, Galpha(i)-specific amine GPCRs, Tubulin alpha, PKC, PTEN, Tubulin gamma 1, DIA1, G-protein alpha-i family, DAL1, VAV-2, ARPC1B, ARPC1A, G-protein beta/gamma, RHG7, WASP, Alpha-actinin, PARD6A, Alpha-actinin 1, ARF1, ARPC1, PARD6, Gelsolin, SDF-1, MLCK, Paxillin
55	Signal transduction_Androgen receptor signaling cross-talk	72	0.02796	0.08031	14	STAT3, Androgen receptor, TGF-beta 1, WNT, EGFR, IL-6, PKA-reg (cAMP-dependent), SOS, Beta-2 adrenergic receptor, NF-kB, AKT(PKB), IGF-1, Dsh, Frizzled
56	Cell adhesion_Platelet aggregation	158	0.0294	0.08294	26	Talin, Alpha-actinin 4, PI3K reg class IA (p85), PI3K cat class IA, Adenylate cyclase type II, Prostacyclin receptor, PI3K reg class IA, ITGB2, ZAP70, cPLA2, G-protein alpha-i family, Adenylate cyclase, VAV-2, G-protein beta/gamma, PKA-reg (cAMP-dependent), Alpha-actinin, von Willebrand factor, Alpha-actinin 1, AKT(PKB), G-protein alpha-q/11, PLA2, G-protein alpha-i2, MLCK, ILK, PI3K cat class IA…
57	Cell adhesion_Integrin-mediated cell-matrix adhesion	214	0.03655	0.1013	33	Talin, Fibrillin 1, Alpha-actinin 4, Vitronectin, PI3K cat class IA, CD82, Tubulin alpha, PI3K reg class IA, ITGA4, ITGB2, DIA1, Integrin, Tcf(Lef), Bone sialoprotein, c-Jun, Cyr61, CD151, RHG7, ITGB5, WASP, Alpha-actinin, SOS, Alpha-actinin 1, AKT(PKB), Hic-5/ARA55, c-Myc, Flotillin-2, PI4-kinase, MLCK, ILK, PI3K cat class IA (p110-delta), Paxillin, RhoGDI alpha
58	Inflammation_MIF signaling	140	0.03947	0.1075	23	PU.1, NF-kB2 (p100), Adenylate cyclase type II, Cyclin D3, PKC, c-Fos, CDK4, NF-kB2 (p52), Cyclin E, cPLA2, Adenylate cyclase, TRAF6, c-Jun, Cyclin D, IL-6, G-protein beta/gamma, c-Jun/c-Fos, PKA-reg (cAMP-dependent), PGES, NF-kB, PLA2, Adenylate cyclase type VII, NF-kB p65/p65
59	Development_ERK5 in cell proliferation and neuronal survival	24	0.04563	0.1187	6	Sequestosome 1(p62), NGF, ERK5 (MAPK7), c-Fos, c-Jun, c-Myc
60	Cell adhesion_Amyloid proteins	195	0.04585	0.1187	30	SFRP4, WNT4, NGF, X11, NOTCH3 (3ICD), Vitronectin, Notch, PKC, Tcf(Lef), WNT, Presenilin 1, Caspase-3, F-spondin, Presenilin, PAK3, X11-like 2, Bcl-XL, Cortactin, G-protein beta/gamma, Fe65-like2, Plakoglobin, Nicastrin, Fe65, WNT5B, Dsh, Cathepsin D, CD147, Frizzled, NOTCH3, RhoGDI alpha
61	Inflammation_Innate inflammatory response	180	0.04651	0.1187	28	STAT3, IKK-epsilon, G-protein alpha-i1, SP-A, NF-kB2 (p100), Beta-defensin 1, NF-kB2 (p52), C3, cPLA2, C3b, G-protein alpha-i family, TRAF6, MEK3(MAP2K3), IL1RAP, c-Jun, TAB1, IL-1RI, IRF7, IL-6, G-protein beta/gamma, PGES, NF-kB, PLA2, C3a, C5 convertase (C3b2Bb), C4, G-protein alpha-i2, NF-kB p65/p65
62	Apoptosis_Apoptotic mitochondria	77	0.04658	0.1187	14	PI3K cat class IA, AKT1, BI-1, BOK, SNAPalpha, Bcl-XL, GADD34, VDAC 1, PR65-alpha, VDAC 2, AKT(PKB), BAG-1, Cathepsin D, FASTK
63	Reproduction_GnRH signaling pathway	166	0.04996	0.1253	26	Androgen receptor, PACAP receptor 1, Ionotropic glutamate receptor, PI3K cat class IA, AP-1, PI3K reg class IA, ESR1 (nuclear), cPLA2, Galpha(q)-specific PACAP GPCR, EGFR, G-protein alpha-i family, MEK3(MAP2K3), c-Jun, IL-1RI, EGR1, G-protein beta/gamma, PKA-reg (cAMP-dependent), PGES, SOS, Guanylate Cyclase 1, soluble, AKT(PKB), G-protein alpha-q/11, SOS1, Leptin receptor, Elk-1, E-selectin
64	Apoptosis_Apoptosis stimulation by external signals	144	0.05196	0.1283	23	NGF, TGF-beta 1, LTBR(TNFRSF3), c-Fos, TGF-beta 3, PKC-delta, TRAF2, cPLA2, Caspase-3, c-Jun, CD27(TNFRSF7), Bcl-XL, TGF-beta, SOS, NF-kB, AKT(PKB), DR6(TNFRSF21), Leptin receptor, TNF-R1, NRAGE(MAGED1), MKK7 (MAP2K7), TWEAK(TNFSF12), Cathepsin D
65	Inflammation_IgE signaling	137	0.05368	0.1285	22	PI3K cat class IA, PI3K reg class IA, NF-kB2 (p52), cPLA2, MDP1, MEK3(MAP2K3), IL-5, c-Jun, IL-6, PGES, SOS, NF-kB, AKT(PKB), PLA2, GGT5, MKK7 (MAP2K7), Calcineurin B (regulatory), Elk-1, MEK4/7, NF-AT, PI3K cat class IA (p110-delta), NF-kB p65/p65
66	Immune response_BCR pathway	137	0.05368	0.1285	22	PI3K cat class IA, AP-1, NF-kB2 (p100), PI3K reg class IA, PTEN, NF-kB2 (p52), c-Jun, VAV-2, Bcl-XL, Fc gamma RII beta, EGR1, NF-AT3(NFATC4), WASP, SHP-1, SOS, NF-kB, C3dg, AKT(PKB), Elk-1, NF-AT, PI3K cat class IA (p110-delta), NF-kB p65/p65
67	Apoptosis_Death Domain receptors & caspases in apoptosis	123	0.05717	0.1348	20	CARD7, LTBR(TNFRSF3), DAP1, PDCD6, RYBP, TRAF3, TRAF2, DAPK1, Presenilin 1, Caspase-3, CD27(TNFRSF7), TAJ(TNFRSF19), NOL3, DR6(TNFRSF21), ZIP-kinase, TNF-R1, TWEAK(TNFSF12), TRIP, DEDD2, FASTK
68	Signal transduction_Nitric oxide signaling	88	0.06538	0.1519	15	CAPON, TGF-beta 1, AP-1, c-Fos, IRS-1, Guanylate cyclase (alpha-1/beta-1), Caspase-3, PSD-95, NF-kB, AKT(PKB), MKK7 (MAP2K7), JAK3, Elk-1, PI3K cat class IA (p110-delta), NF-kB p65/p65
69	Cell cycle_Mitosis	179	0.06834	0.1565	27	HGF, Tubulin gamma, DCTN2, MAD1 (mitotic checkpoint), Tubulin alpha, Alpha-centractin, ESR1 (nuclear), Tubulin gamma 1, MAPRE3(EB3), CAP-G/G2, ANAPC5, CDC20, CDC25B, NF45 (ILF2), DSN1, RCC1, CAP-C, Kid, PARD6A, Dynamin, Dynamin-2, HGF receptor (Met), PARD6, CDC25, CENP-F, Histone H1, AF15q14
70	Cardiac development_Role of NADPH oxidase and ROS	134	0.0722	0.163	21	RelA (p65 NF-kB subunit), DHA2, E2F4, ESR1 (nuclear), PTEN, CITED2, PKC-delta, SLUG, Caspase-3, gp91-phox, TAB1, RXRA, TXNRD2, SOS, NF-kB, Calcipressin 1, AKT(PKB), SOS1, FOXC1, p47-phox, NF-kB p65/p65
71	Translation_Regulation of initiation	127	0.07488	0.1666	20	TGF-beta 1, PI3K reg class IA (p85), PI3K cat class IA, AKT1, PI3K reg class IA (p85-beta), PI3K reg class IA, c-Cbl, IRS-1, EGFR, MEK3(MAP2K3), eIF2B4, 4E-BP2, SOS, eIF4G1/3, AKT(PKB), G-protein alpha-q/11, SOS1, eIF4G1, p70 S6 kinase2, PI3K cat class IA (p110-delta)
72	Inflammation_IL-13 signaling pathway	91	0.08268	0.1814	15	STAT3, SPHK1, RelA (p65 NF-kB subunit), Adenylate cyclase type II, PKC-delta, IRS-1, SHP-1, IL1RN, SOS, COL1A2, STAT6, AKT(PKB), c-Myc, Elk-1, PI3K cat class IA (p110-delta)
73	Cell cycle_Core	115	0.09177	0.1986	18	MAD1 (mitotic checkpoint), MCM7, Cyclin D3, E2F4, MCM5, CDK4, CAP-G, Cyclin E, CDC20, CDC25B, Cyclin D, CAP-C, Kid, FEN1, Cdt1, Emi1, RPA2, Cyclin E2
74	Inflammation_Protein C signaling	108	0.09532	0.2035	17	Junctin, SPHK1, Alpha-actinin 4, NF-kB2 (p100), NF-kB2 (p52), G-protein alpha-i family, TRAF6, c-Jun, Galpha(i)-specific EDG GPCRs, IL-6, G-protein beta/gamma, Alpha-actinin, NF-kB, Alpha-actinin 1, AKT(PKB), Bradykinin, NF-kB p65/p65
75	Inflammation_IFN-gamma signaling	109	0.1017	0.2143	17	PI3K cat class IA, AKT1, IL-7, Factor B, PI3K reg class IA, MCM5, ITGB2, c-Cbl, PKC-delta, C/EBPbeta, Cyclin E, Bcl-XL, NF-kB, AKT(PKB), IRF1, c-Myc, PI3K cat class IA (p110-delta)
76	Development_Keratinocyte differentiation	58	0.1113	0.2308	10	TGF-beta 1, c-Fos, JunD, PKC-delta, MEK3(MAP2K3), c-Jun, c-Jun/c-Fos, G-protein alpha-q/11, MKK7 (MAP2K7), C/EBPalpha
77	Proteolysis_Proteolysis in cell cycle and apoptosis	126	0.1125	0.2308	19	Sequestosome 1(p62), FBXW2, Cyclin E, Cathepsin H, ANAPC5, CDC20, TRAF6, Presenilin 1, Caspase-3, Presenilin, Calpain 1(mu), Nicastrin, Emi1, Cathepsin S, Cathepsin K, Impas 1, UBC12, Cathepsin D, Cathepsin B
78	Development_Cartilage development	66	0.1177	0.2385	11	Fibrillin 1, TGF-beta 1, MGP, RUNX2, RUNX3, Prolargin, BMP6, TGF-beta 3, SOX5, Fibrillin, COL1A2
79	Signal transduction_CREM pathway	98	0.1336	0.265	15	NGF, AP-1, c-Fos, C/EBPbeta, EGFR, Adenylate cyclase, CYP19, MIP-1-beta, PKA-reg (cAMP-dependent), RPH3AL, SOS, Beta-2 adrenergic receptor, AKT(PKB), NF-AT, SYTL4
80	Development_Regulation of telomere length	53	0.1358	0.265	9	PI3K cat class IA, CDK4, TRF1, Max, TEP1, AKT(PKB), hnRNP C, c-Myc, p23 co-chaperone
81	Cell cycle_Meiosis	106	0.1359	0.265	16	Myelin basic protein, PI3K cat class IA, TOP3A, SC65, Tubulin alpha, PI3K reg class IA, c-Cbl, Tubulin gamma 1, PP2A structural, EGFR, CDC20, PP2A regulatory, PP5, AKT(PKB), c-Myc, MLH3
82	Transport_Iron transport	108	0.1525	0.2913	16	3HAO, TfR1, Junctin, SLC25A37, FECH, Ceruloplasmin, Apotransferrin, Transferrin, DPYD, FTL, Holotransferrin, HEPH, PRNP, STEAP4, STAMP1, c-Myc
83	Muscle contraction_Nitric oxide signaling in the cardiovascular system	124	0.1549	0.2913	18	PI3K cat class IA, AP-1, PI3K reg class IA, G-protein alpha-i family, c-Jun, G-protein beta/gamma, PKA-reg type II (cAMP-dependent), PKA-reg (cAMP-dependent), PDE2A, Beta-2 adrenergic receptor, Guanylate Cyclase 1, soluble, AKT(PKB), G-protein alpha-q/11, Dynamin-2, AMPK alpha 2 subunit, Calcineurin B (regulatory), Elk-1, Bradykinin
84	Cardiac development_FGF_ErbB signaling	124	0.1549	0.2913	18	SHOX2, PKC-mu, ERK5 (MAPK7), E2F4, FGFR2, ESR1 (nuclear), PKC-delta, EGFR, Presenilin 1, RXRA, NF-AT3(NFATC4), SOS, Calcipressin 1, AKT(PKB), G-protein alpha-q/11, SOS1, Polycystin, G-protein alpha-i2
85	Signal transduction_Androgen receptor nuclear signaling	126	0.1715	0.3188	18	STAT3, Androgen receptor, PTEN, NCOA3 (pCIP/SRC3), Zac1, Zimp7, CDC25B, AES (GRG), c-Jun/c-Fos, GREB1, PR65-alpha, AKT(PKB), BAG-1, IBP5, Hic-5/ARA55, Gelsolin, C/EBPalpha, LRP16
86	Proteolysis_Connective tissue degradation	119	0.18	0.3307	17	Cystatin C, Vitronectin, EDEM2, EDEM, MMP-17, SERPINE2, Alpha 1-antitrypsin, COL16A1, ADAM-TS2, ADAM-TS14, MMP-14, MMP-12, ITGB5, MMP-11, TIMP4, A2M receptor, ADAM15
87	Development_Neurogenesis in general	192	0.1826	0.3317	26	STAT3, WNT4, Myelin basic protein, EGR2 (Krox20), Galpha(i)-specific amine GPCRs, NRTN, Notch, Midkine, SERPINE2, Neuronatin, GFRalpha4, WNT, G-protein alpha-i family, Presenilin 1, GPR56, Fukutin, Neuroserpin, EGR1, Calcipressin 1, DLX6, G-protein alpha-q/11, Nicastrin, Dsh, Adenosine A2a receptor, Frizzled, NOTCH3
88	Reproduction_Male sex differentiation	243	0.1941	0.3458	32	HGF, Androgen receptor, TGF-beta 1, DZIP, PKC, BI-1, ITGA4, TGF-beta 3, Tubulin gamma 1, PKC-delta, EGFR, SOX5, TAB1, Clusterin, CD27(TNFRSF7), CatSper2, Histone H2AX, EWS, PKA-reg (cAMP-dependent), ZFP37, PDGF-R-alpha, AKT(PKB), G-protein alpha-q/11, SOS1, PDGF receptor, IGF-1, c-Myc, Histone H2, Histone H2A, Adenylate cyclase type VII, Histone H1, AF15q14
89	Response to hypoxia and oxidative stress	161	0.1948	0.3458	22	Peroxiredoxin, Androgen receptor, Chk2, GPX3, AP-1, SP-A, AKT1, PRDX5, GSHB, Gamma-glutamyltranspeptidase, SOD3 (EC-SOD), C/EBPbeta, MEK3(MAP2K3), NSGPeroxidase, GSTM1, GSTM2, NF-kB, GGTL3, GSTT1, Catalase, GSHR, GSTM4
90	Apoptosis_Endoplasmic reticulum stress pathway	89	0.1974	0.3465	13	EDEM, NUR77, TRAF2, XBP1, MEK3(MAP2K3), Caspase-3, c-Jun, GADD34, c-Jun/c-Fos, OASIS, Calpain 1(mu), JIK, ERP5
91	Neurophysiological process_Melatonin signaling	43	0.2042	0.3545	7	Melatonin receptor 1B, G-protein alpha-i family, Adenylate cyclase, CYP19, G-protein alpha-11, G-protein beta/gamma, PKA-reg (cAMP-dependent)
92	Inflammation_IL-12,15,18 signaling	59	0.2145	0.3683	9	AP-1, RelA (p65 NF-kB subunit), c-Fos, TRAF2, TRAF6, IL-5, c-Jun, NF-kB, JAK3
93	Immune response_Innate immune response to RNA viral infection	84	0.2322	0.3944	12	IKK-epsilon, WARS, TRAF3, TRAF6, MEK3(MAP2K3), c-Jun, TAB1, IRF7, IL-6, NF-kB, IRF1, E-selectin
94	Cytoskeleton_Spindle microtubules	109	0.2415	0.4029	15	Tubulin gamma, DCTN2, MAD1 (mitotic checkpoint), KIF4A, Tubulin alpha, Tubulin gamma 1, GTSE1, 4.1N, CDC20, MARK4, RCC1, MID1, Kid, Sororin, CENP-F
95	Cell adhesion_Attractive and repulsive receptors	175	0.2439	0.4029	23	CHL1, UNC5A, Semaphorin 5A, PI3K reg class IA (p85), PI3K cat class IA, NCAM1, PI3K reg class IA (p85-beta), PI3K reg class IA, ITGB2, Integrin, Semaphorin 4D, SLIT2, VAV-2, SLIT3, Cortactin, 5T4, R-Ras, HGF receptor (Met), UNC5C, Plexin C1, PI3K cat class IA (p110-delta), Paxillin, ICAM4
96	Proteolysis_ECM remodeling	85	0.2448	0.4029	12	Cystatin C, Vitronectin, MMP-17, Alpha 1-antitrypsin, ADAM-TS2, ADAM-TS14, MMP-14, Clusterin, MMP-12, MMP-11, TIMP4, A2M receptor
97	Inflammation_Inflammasome	118	0.2508	0.4075	16	IKK-epsilon, CARD7, Biglycan, PI3K reg class IA (p85), AP-1, NF-kB2 (p100), TRAF2, IL-33, TRAF6, MEK3(MAP2K3), TAB1, eIF2B4, IL-1RI, IRF7, NF-kB, TNF-R1
98	Cytoskeleton_Actin filaments	176	0.2527	0.4075	23	Plectin 1, Talin, Annexin VI, Alpha-actinin 4, Pacsin, Myosin I, DIA1, DAL1, Fascin, ARPC1B, ARPC1A, Cortactin, WASP, Tropomyosin-1, Alpha-actinin, Alpha-actinin 1, ARPC1, MYLK1, Gelsolin, SDF-1, MLCK, Paxillin, Tropomyosin
99	Reproduction_Spermatogenesis, motility and copulation	228	0.2678	0.4234	29	MFGE8, Androgen receptor, PKC, ITGA4, Gamma-glutamyltranspeptidase, TGF-beta 3, PKC-delta, EGFR, SOX5, TAB1, Clusterin, CatSper2, FANCA, Histone H2AX, G-protein beta/gamma, EWS, PKA-reg (cAMP-dependent), ZFP37, PDGF-R-alpha, AKT(PKB), SOS1, PDGF receptor, IGF-1, GSHR, c-Myc, Histone H2, Histone H2A, Adenylate cyclase type VII, Histone H1
100	Apoptosis_Apoptotic nucleus	161	0.268	0.4234	21	HCF1, Chk2, NF-kB2 (p100), RelA (p65 NF-kB subunit), ELMO2, Tubulin alpha, STK4, Zac1, C/EBPbeta, IEX1, Histone H2B, Caspase-3, c-Jun, Lamin B1, DJ-1, GADD45 beta, Clusterin, Lamin B, GAS2, NF-kB, Histone H1
101	Transcription_Nuclear receptors transcriptional regulation	195	0.2731	0.4272	25	TFIID 30 kDa subunit, Androgen receptor, TGF-beta 1, CAR/RXR-alpha, SDP1, TAFs, REA, NUR77, ESR1 (nuclear), NCOA3 (pCIP/SRC3), TRAP95, EGFR, ESR, TRAF6, MEK3(MAP2K3), RXRA, IL-1RI, CAR, PKA-reg (cAMP-dependent), SOS, Beta-2 adrenergic receptor, PDGF-R-alpha, RXR, SOS1, BAG-1
102	Cell adhesion_Cell junctions	162	0.2777	0.4301	21	N-cadherin, Alpha-actinin 4, PI3K reg class IA (p85), PI3K cat class IA, Tubulin alpha, PKC, PTEN, ZAP70, ARVCF, Tcf(Lef), Nectin-2, PSD-95, Alpha-actinin, PARD6A, DLG5(P-dlg), Alpha-actinin 1, Plakoglobin, PARD6, Claudin-1, TRIP6, Paxillin
103	Cytoskeleton_Intermediate filaments	81	0.3008	0.4614	11	Plectin 1, DCTN2, Alpha-actinin 4, Tubulin alpha, Trichoplein, Tubulin gamma 1, Lamin B1, Lamin B, Alpha-actinin, Alpha-actinin 1, NEFH
104	Muscle contraction_Relaxin signaling	82	0.3152	0.4789	11	G-protein alpha-i family, IL-6, G-protein beta/gamma, PKA-reg (cAMP-dependent), INSL3, SOS, NF-kB, Guanylate Cyclase 1, soluble, AKT(PKB), PDE4C, Fibrillin 2
105	DNA damage_DBS repair	116	0.3239	0.4874	15	Chk2, Sirtuin, Sirtuin3, C1D, PP2A structural, MGMT, FANCA, Histone H2AX, PP2A regulatory, FEN1, XRCC3, RBBP4 (RbAp48), MUS81, RPA2, Histone H4
106	Transcription_Chromatin modification	126	0.343	0.5113	16	CARM1, Sirtuin3, EKLF1, Histone H2B, SDS3, GCN5, Histone H2AX, PRMT1, MBD3, RBBP4 (RbAp48), SNF2L1, Histone H2, Histone H2A, Suv39H1, Histone H4, Histone H1
107	Neurophysiological process_Circadian rhythm	76	0.3502	0.5171	10	PACAP receptor 1, c-Fos, JunB, NPAS2, c-Jun, EGR1, PKA-reg (cAMP-dependent), Guanylate Cyclase 1, soluble, G-protein alpha-q/11, LDHA
108	Inflammation_Interferon signaling	110	0.3546	0.5188	14	STAT3, IRF8, c-Fos, ESR1 (nuclear), IL10RB, C/EBPbeta, SOCS3, IFNAR2, IRF7, Bcl-XL, MIP-1-beta, PRMT1, SHP-1, IRF1
109	Immune response_Antigen presentation	197	0.3717	0.5387	24	STAT3, PSMD1, HLA-DRB1, PSMA1, ICOS-L, NF-kB2 (p100), FCGRT, SEC61 alpha, HLA-B, PSMB6, CD1d, NF-kB2 (p52), HLA-A, TRUSS, TRAF6, HLA-Cw3, HLA-G, NF-kB, HLA-C, MHC class II beta chain, TNF-R1, Cathepsin S, ULBP1, NF-kB p65/p65
110	Protein folding_ER and cytoplasm	44	0.3751	0.5387	6	SEC61 alpha, EDEM, HSP47, XBP1, P4HB, ERp29
111	Muscle contraction	173	0.3908	0.5562	21	Junctin, Annexin VI, DMPK, Phospholemman, PKC, KCNAB1, NCX1, G-protein alpha-i family, Galpha(i)-specific peptide GPCRs, Guanylate cyclase A (NPR1), PSD-95, Tropomyosin-1, Alpha-actinin, Galpha(i)-specific prostanoid GPCRs, Galpha(q)-specific prostanoid GPCRs, Galpha(q)-specific peptide GPCRs, Guanylate Cyclase 1, soluble, G-protein alpha-q/11, LTBR1, MLCK, Tropomyosin
112	Immune response_T helper cell differentiation	139	0.3964	0.5593	17	STAT3, c-Fos, RUNX3, ZAP70, TRAF6, MEK3(MAP2K3), IL-5, c-Jun, TAB1, GADD45 beta, IL-6, NF-AT3(NFATC4), SOS, NF-kB, STAT6, JAK3, Elk-1
113	Cell cycle_G0-G1	71	0.4062	0.5666	9	E2F4, CDK4, Zac1, E2F6, Cyclin D, EGR1, CtBP, RBBP4 (RbAp48), Histone H1
114	Development_Hedgehog signaling	253	0.4093	0.5666	30	Androgen receptor, EGR2 (Krox20), FOXC1/2, AKT1, FGFR2, Midkine, E2A, Gremlin, G-protein alpha-i family, Adenylate cyclase, FOXM1, Fukutin, PTHR1, EGR1, G-protein beta/gamma, PKA-reg type II (cAMP-dependent), TCF7L1 (TCF3), PKA-reg (cAMP-dependent), SOS, Plakoglobin, DLX6, c-Myc, SUFU, Dsh, G-protein alpha-i2, FOXC1, Frizzled, EYA2, Beta-arrestin2, Adenylate cyclase type VII
115	Cell cycle_S phase	149	0.4124	0.5666	18	Chk2, TOP3A, MCM7, CHMP1A, E2F4, MCM5, DDX11, Cyclin E, GADD45 beta, PCTK1, TEP1, POLD reg (p50), FEN1, Cdt1, Emi1, RPA2, Histone H4, Histone H1
116	Cardiac development_Wnt_beta-catenin, Notch, VEGF, IP3 and integrin signaling	151	0.4356	0.5926	18	Calcineurin B1, Fibrillin 1, ITGA4, PTEN, Tcf(Lef), WNT, DVL-1, TAB1, G-protein alpha-11, G-protein beta/gamma, NF-AT3(NFATC4), Calcipressin 1, MKL1, G-protein alpha-q/11, Polycystin, Dsh, FOXC1, Frizzled
117	Development_Neurogenesis_Axonal guidance	230	0.4388	0.5926	27	UNC5A, N-cadherin, NGF, Semaphorin 5A, PACAP receptor 1, PI3K cat class IA, NCAM1, PI3K reg class IA, ITGB2, Integrin, TRAF6, Semaphorin 4D, SLIT2, SLIT3, PKA-reg (cAMP-dependent), PCSK5, APOE, Mindin, G-protein alpha-q/11, R-Ras, Fe65, Elk-1, UNC5C, Syndecan-2, Plexin C1, NEFH, RhoGDI alpha
118	Signal transduction_Neuropeptide signaling pathways	155	0.4821	0.6425	18	NAT-1, G-protein alpha-i1, PACAP receptor 1, Galpha(s)-specific peptide GPCRs, c-Fos, G-protein alpha-i family, c-Jun, GPR56, Galpha(i)-specific peptide GPCRs, PSD-95, PKA-reg (cAMP-dependent), Galpha(q)-specific peptide GPCRs, SOS, G-protein alpha-q/11, Polycystin, MC5R, Elk-1, G-protein alpha-i2
119	Inflammation_NK cell cytotoxicity	164	0.4839	0.6425	19	TfR1, DAP12, HLA-B, c-Fos, ZAP70, Histone H2B, Caspase-3, c-Jun, Lamin B, c-Jun/c-Fos, SHP-1, SOS, HLA-G, NF-kB, HLA-C, SOS1, ULBP1, Histone H1, NF-kB p65/p65
120	Signal transduction_ESR2 pathway	77	0.5058	0.666	9	AKT1, c-Fos, NCOA3 (pCIP/SRC3), EGFR, IGF-2, RXRA, NF-AT3(NFATC4), SOS, PP5
121	Transport_Manganese transport	104	0.5101	0.6661	12	TfR1, ME1, GALNT1, Apotransferrin, TPST2, AMPL, NCX1, TRPV6, PRNP, FEN1, Mn(III)-Apotransferrin, GLAST1/EAAT1
122	Protein folding_Response to unfolded proteins	69	0.5213	0.6751	8	EDEM, HSP47, CD1d, XBP1, P4HB, HSP40, EKN1, A2M receptor
123	DNA damage_Checkpoint	124	0.5382	0.6914	14	Chk2, Cyclin D3, CDK4, Cyclin E, ANAPC5, CDC25B, c-Jun, Cyclin D, GADD45 beta, Histone H2AX, NF-kB, MUS81, c-Myc, Claspin
124	Development_Neurogenesis_Synaptogenesis	180	0.5611	0.7149	20	X11, Ionotropic glutamate receptor, Synapsin I, FGFR2, SAP102, Liprin-alpha4, Syntaxin 5, WNT, MARK4, SNAPalpha, Synaptotagmin, Cortactin, PSD-95, APOE, Dsh, Semaphorin 4G, Endophilin A2, A2M receptor, Frizzled, Protocadherin 18
125	Cell cycle_G1-S	163	0.5726	0.7238	18	Chk2, Cyclin D3, E2F4, CDK4, Cyclin E, ANAPC5, Cyclin D, GADD45 beta, FRK, BCAT1, CDK10, Emi1, Fe65, c-Myc, Claspin, Axin, SERTAD1, Cyclin E2
126	Autophagy_Autophagy	55	0.5964	0.7479	6	PI3K cat class IA, PI3K reg class IA, PTEN, DAPK1, Bcl-XL, AKT(PKB)
127	Cell adhesion_Synaptic contact	177	0.6243	0.7712	19	N-cadherin, CNTN1 (F3), Alpha-actinin 4, Na(v) beta 1, NCAM1, SAP102, Neurotractin, Presenilin 1, Calsyntenin-1, Presenilin, Synaptotagmin, Cortactin, N-cadherin (CTF1), N-cadherin (CTF2), PSD-95, Alpha-actinin, Alpha-actinin 1, Dynamin-2, Syndecan-2
128	Blood coagulation	94	0.6248	0.7712	10	Galpha(q)-specific nucleotide-like GPCRs, PAR3, SERPINE2, Alpha 1-antitrypsin, C1 inhibitor, von Willebrand factor, PA24A, Adenosine A2a receptor, Bradykinin, KNG
129	DNA damage_BER-NER repair	104	0.6341	0.7767	11	XAB2, UNG1, Chk2, SMUG1, RAD23A, Histone H2AX, MPG, XPG, POLD reg (p50), FEN1, RPA2
130	DNA damage_Core	29	0.6494	0.7832	3	Chk2, Histone H2AX, RPA2
131	Protein folding_Protein folding nucleus	58	0.6494	0.7832	6	Androgen receptor, HCF1, CD1d, Tubulin gamma 1, DJ-1, FKBP8
132	Signal transduction_Insulin signaling	171	0.6567	0.7861	18	PI3K cat class IA, PI3K reg class IA, PHK alpha, ELOVL1, IRS-1, SLC2A10, PFKL, PPCKM, eEF2K, ELOVL6, PYGM, PKA-reg (cAMP-dependent), SOS, LIPS, AKT(PKB), eIF4G1, p70 S6 kinase2, PKM2
133	Translation_Selenium pathway	97	0.6649	0.7899	10	GPX3, AHCYL2, RelA (p65 NF-kB subunit), SAHH2, XBP1, c-Jun, TXNRD2, SLA/LP, SELI, C/EBPalpha
134	Development_Neuromuscular junction	147	0.6972	0.8221	15	Talin, Rapsyn, NCAM1, DVL-1, LYNX1, Cortactin, SOS, G-protein alpha-q/11, SOS1, LAMA2, MKK7 (MAP2K7), Dsh, Elk-1, MUSK, Paxillin
135	Cytoskeleton_Cytoplasmic microtubules	115	0.7611	0.8907	11	Tubulin gamma, X11, DCTN2, Tubulin alpha, Tubulin gamma 1, MAPRE3(EB3), MARK4, Tubulin alpha-1B, MID1, PSD-95, MARK1
136	Signal transduction_Oxytocin signaling	86	0.7671	0.8912	8	PKC, cPLA2, EGFR, PGF2aR, G-protein beta/gamma, PGES, Guanylate Cyclase 1, soluble, G-protein alpha-q/11
137	Transport_Synaptic vesicle exocytosis	175	0.7773	0.8965	17	STXBP6, X11, GlyT2, Liprin-alpha4, ELKS, Synaptotagmin, NET, RPH3AL, Rab-3D, Syntaxin 1B, COMT, Rab-3, MUNC18-2, MAOB, GLAST1/EAAT1, GlyT1, SYTL4
138	DNA damage_MMR repair	59	0.8094	0.9267	5	Chk2, Histone H2AX, POLD reg (p50), MLH3, RPA2
139	Cell adhesion_Glycoconjugates	162	0.8256	0.9291	15	PKC, HP, ZAP70, IRS-1, Integrin, PSGL-1, EGFR, Caspase-3, 90K, BCAN, Fibulin-1, SHP-1, SDF-1, E-selectin, RhoGDI alpha
140	Regulation of metabolism_Bile acid regulation of lipid metabolism and negative FXR-dependent regulation of bile acids concentration	71	0.8257	0.9291	6	PI3K cat class IA, ME1, PI3K reg class IA, APOE, PLTP, AKT(PKB)
141	Transport_Calcium transport	192	0.8291	0.9291	18	Junctin, Calcineurin B1, Ionotropic glutamate receptor, STIM1, SAP102, NCX1, Calsyntenin-1, CatSper2, NCKX3, TRPV6, NOL3, PSD-95, Syntaxin 1B, Calpain 1(mu), PRG2, Polycystin, Reticulocalbin 1, ORAI3
142	Cardiac development_BMP_TGF_beta_signaling	117	0.8626	0.9598	10	TGF-beta 1, DHA2, E2F4, ESR1 (nuclear), BMP6, TGF-beta 3, SLUG, TAB1, Endoglin, FOXC1
143	Neurophysiological process_Olfactory transduction	19	0.8969	0.987	1	RGS4
144	Development_Skeletal muscle development	144	0.8995	0.987	12	Sirtuin, TGF-beta 1, E2A, PSD-95, Tropomyosin-1, MKL1, Angiotensin II, Collagen V, IGF-1, HGF receptor (Met), G-protein alpha-i2, Tropomyosin
145	Neurophysiological process_Long-term potentiation	82	0.9122	0.994	6	c-Fos, PKA-reg (cAMP-dependent), RASGRF2, SOS, Guanylate Cyclase 1, soluble, AKT(PKB)
146	Neurophysiological process_Transmission of nerve impulse	212	0.9245	1	18	G-protein alpha-i1, CAPON, Ionotropic glutamate receptor, Galpha(i)-specific amine GPCRs, Galpha(s)-specific amine GPCRs, PRKAR2B, G-protein alpha-i family, Whirlin, G-protein alpha-11, LYNX1, Galpha(i)-specific peptide GPCRs, PSD-95, PKA-reg (cAMP-dependent), G-protein alpha-q/11, GLRA, Elk-1, G-protein alpha-i2, GlyRA1
147	Protein folding_Folding in normal condition	119	0.9308	1	9	Calcineurin B1, HSP47, NFATC2IP, HSP40, BAG-1, SGTA, Calcineurin B (regulatory), FKBP8, p23 co-chaperone
148	Proteolysis_Ubiquitin-proteasomal proteolysis	166	0.9846	1	11	RAD18, PSMD1, PSMA1, SYVN1, PSMB6, RAD23A, c-Cbl, Tubulin gamma 1, Syntaxin 5, BAG-1, IDE
149	Transport_Bile acids transport and its regulation	68	0.9866	1	3	HYEP, OATP-A, MDR1
150	Neurophysiological process_Visual perception	117	0.9934	1	6	CYP1B1, MIP26, CRABP1, RPGRIP1, Bestrophin-1, PDE6H
151	Transcription_Transcription by RNA polymerase II	159	0.9951	1	9	TFIID 30 kDa subunit, TFIIE, alpha subunit, PAF1, TAFs, DRIP130, TRAP95, NELF-A, GCN5, SUPT16H
152	Transport_Potassium transport	194	0.9977	1	11	Phospholemman, KCNAB1, TTL, KCNH8, NCKX3, ATP1B2, KCNK2, Kv9.3, KCNH4, Aquaporin 1, PKM2
153	Transcription_mRNA processing	160	0.9994	1	7	SIAHBP1, PCBP-1, Gemin4, SNRP116, SF3B4, hnRNP C, SF3A2
154	Transport_Sodium transport	229	0.9996	1	12	Na(v) beta 1, GlyT2, NCX1, ASCT2 (SLC1A5), Prostasin, SLC38A1, NCKX3, ATP1B2, NET, GLAST1/EAAT1, GlyT1, Aquaporin 1
155	Neurophysiological process_GABAergic neurotransmission	140	0.9997	1	5	G-protein alpha-i family, ALDR, G-protein beta/gamma, SOS, Dynamin
156	Translation_Translation initiation	171	0.9998	1	7	eIF2B4, eIF4H, 4E-BP2, eIF4G1/3, eIF4G1, eIF5A, Nanos1
157	Translation_Elongation-Termination	233	1	1	8	PI3K cat class IA, WARS, PI3K reg class IA, TARBP2, ValRS2, SerRS, eEF2K, p70 S6 kinase2
158	Translation_Translation in mitochondria	180	1	1	3	SARS2, AARSL, CARS2
