# Supplementary material for: Micro-environmental sensing by bone marrow stroma identifies IL-6 and TGFβ1 as regulators of hematopoietic ageing
Source: Nat Commun. 2020 Aug 14;11:4075. doi: 10.1038/s41467-020-17942-7 (PMC7427787; doi:10.1038/s41467-020-17942-7)
Supplement: Supplementary file 7 — Supplementary Data 3 [file 41467_2020_17942_MOESM7_ESM.xlsx]

## Sheet: Sheet1
Antibody	Supplier	Catalogue no.	Application
7-Aminoactinomycin D (7AAD)	Biotium	40037	Cells viability
4′,6-diamidino-2-phenylindole (DAPI)	ThermoFisher	D1306	Cells viability; cell cycle
Anti-mouse CD45.1 EF450	eBioscience	48-0453-82	Allotype discrimination
Anti-mouse CD45.2 AF700	eBioscience	56-0454-82	Allotype discrimination
Anti-mouse CD11b APC	eBioscience	17-0112-83	Peripheral blood staining
Anti-mouse CD19 PE-Cy7	eBioscience	25-0193-82	Peripheral blood staining; B cell lineage potential staining
Anti-mouse CD4 ACP-eF780	eBioscience	47-0042-82	Peripheral blood staining
Anti-mouse CD8a APC-eF780	eBioscience	47-0081-82	Peripheral blood staining
Anti-mouse NK1.1 BV650	BioLegend	108735	Peripheral blood staining
Anti-mouse Gr1 PO	ThermoFisher	RM3030	Peripheral blood staining
Anti-mouse Ter119 PE-Cy5	BioLegend	116210	Peripheral blood staining Lineage staining
Anti-mouse CD150 PE-Cy7	BioLegend	115914	Peripheral blood staining; BM staining; cell cycle
Anti-mouse Sca1 PB	BioLegend	122520	BM staining
Anti-mouse c-Kit ACP-eF780	eBioscience	47-1171-82	BM staining; cell cycle
Anti-mouse CD48 APC	eBioscience	17-0481-82	BM staining; cell cycle
Anti-mouse CD34 AF700	eBioscience	56-0341-82	BM staining; cell cycle
Anti-mouse CD4 PE-Cy5	BioLegend	100514	Lineage staining
Anti-mouse CD8a PE-Cy5	BioLegend	100716	Lineage staining
Anti-mouse CD5 PE-Cy5	BioLegend	100610	Lineage staining
Anti-mouse Gr1 PE-Cy5	BioLegend	108410	Lineage staining
Anti-mouse CD11b PE-Cy5	BioLegend	101210	Lineage staining
Anti-mouse B220 PE-Cy5	BioLegend	103210	Lineage staining
Anti-mouse CD16/32	eBioscience	14-0161-81	Fc receptor block
Anti-mouse CD16/32 PE-Cy7	eBioscience	25-0161-82	BM staining
Anti-mouse Sca1 BV786	BD Horizon	563991	BM staining; cell cycle
Anti-mouse CD150 APC	BioLegend	115910	BM staining
Anti-mouse CD48 PE	BioLegend	12-0481-81	BM staining
Anti-mouse CD41 BV421	BioLegend	133911	BM staining
Anti-mouse CD105 BIOTIN	eBioscience	13-1051-82	BM staining
Anti-mouse CD71 FITC	BioLegend	113805	BM staining
Anti-mouse Ter119 BV650	BioLegend	116235	BM staining
Anti-mouse CD45 AF700	eBioscience	56-0451-82	Stromal cells staining
Anti-mouse CD31 PE-Cy7	eBioscience	25-0311-82	Stromal cells staining
Anti-mouse Sca1 BV605	BioLegend	108133	Stromal cells staining
Anti-mouse LepR BIOTIN	R&D Systems	BAF497	Stromal cells staining
Anti-mouse ALCAM BIOTIN	R&D Systems	BAF1172	Stromal cells staining
Anti-mouse PDGFRa APC	eBioscience	17-1401-81	Stromal cells staining
Anti-mouse Streptavidin BV421	BioLegend	405226	Secondary staining
Anti-mouse Streptavidin PE-CF594	BD Horizon	562318	Secondary staining
Anti-mouse Sca1 PE-Cy7	eBioscience	25-5981-82	BM staining
Anti-mouse CD45.1 BV605	BioLegend	110738	B cell lineage potential staining
Anti-mouse CD3 APC	eBioscience	17-0031-83	B cell lineage potential staining
Anti-mouse NK1.1 PB	BioLegend	108722	B cell lineage potential staining
Anti-mouse CD11b AF700	eBioscience	56-0112-82	B cell lineage potential staining
Anti-mouse SAv-Brilliant Violet 605™	BioLegend	405229	Early B precursors staining
CD45R (B220) Monoclonal Antibody (RA3-6B2), Biotin	eBioscience	13-0452-82	Early B precursors staining
Anti-Mouse IgM PE-Cy7	Life Technologies	25-5790-81	Early B precursors staining
