# Supplementary material for: Micro-environmental sensing by bone marrow stroma identifies IL-6 and TGFβ1 as regulators of hematopoietic ageing
Source: Nat Commun. 2020 Aug 14;11:4075. doi: 10.1038/s41467-020-17942-7 (PMC7427787; doi:10.1038/s41467-020-17942-7)
Supplement: Supplementary file 8 — Supplementary Data 4 [file 41467_2020_17942_MOESM8_ESM.xlsx]

## Sheet: MPP2_list.txt
MPP2	MPP4	preCFUE	preGM
Obscn	Gm3739	1110020G09Rik	1500009L16Rik
Timp3	Camk1d	1110021L09Rik	1500031L02Rik
Nckap1	Spp1	1700020C11Rik	1700025G04Rik
Samd14	Fxyd1	1700086O06Rik	1700029I01Rik
Kdr	Nsg2	1810055G02Rik	2610305D13Rik
2610034M16Rik	Sgsm1	2210016F16Rik	2810416G20Rik
Itgb3	Rasd1	2210411K11Rik	2810417H13Rik
Cd38	Ecscr	2310057M21Rik	4632428N05Rik
Fhl1	Evl	2810432L12Rik	4930515G01Rik
Clec1b	Ramp2	2810452K22Rik	A030009H04Rik
Clec1a	St8sia1	4632434I11Rik	A230046K03Rik
Proser2	Rasa4	4933411D12Rik	Aagab
Pbx1	Ano10	5133400G04Rik	Abcd2
Ltbp1	Cd86	5730469M10Rik	Acot7
Gm13431	Cd83	6330578E17Rik	Acpl2
Vwf	5031439G07Rik	8430419L09Rik	Actb
Tgfb1i1	Gbp6	9530077C05Rik	Actr3
Trpc1	Dusp5	AA408650	Acvr1
Sdpr	Laptm4b	AA409749	Acvr1b
Cxcl5	2410004P03Rik	Abca3	Ada
Gata1	Ephb2	Abcb6	Adssl1
Pls1	Ncf1	Abcb7	Afp
Cyp4x1	Smox	Abcg4	AI314180
2310030G06Rik	Itgb7	Acsl6	Alas1
Aldh1a1	Itgb5	Acss1	Alcam
Gm15915	Cd33	Add2	Alox5ap
Tuba8	AA467197	Ahctf1	Als2
Ehd3	Kcng1	AI661323	Amot
Ptn	Itga3	Aldh1a7	Anapc4
Mgll	Hdac9	Ampd3	Anxa1
Klf1	Cd28	Ank1	Anxa2
Scrn1	Actn2	Ankra2	Anxa3
Gucy1b3	Trp53i11	Aplp2	Ap1s2
Gucy1a3	Emb	Aqp11	Arhgap15
Peg10	H2-Ob	Arhgap12	Arhgef3
Pde10a	Egfl7	Asb17	Armcx2
Clu	Pou2f2	Asns	Armcx3
Cap2	Zfp658	Atic	Arpc1b
F2rl2	Crispld2	Atp4a	Arsb
Myom1	Ddx4	BC021614	As3mt
Treml1	Jakmip1	Bex4	Asah1
Dync1i1	Ccl4	Blvrb	Atp10a
Pf4	Ccl3	Bola3	Atp2b1
Ces2g	Prr5	Bxdc2	Atp6ap2
Stx11	Zfp618	Bysl	Atp8b4
Ache	Ccdc135	C730029A08Rik	Atrnl1
Col28a1	P2rx7	Cachd1	Atrx
Rab27b	Dennd2a	Cad	Auh
Gp1bb	Wfdc18	Camsap1l1	B230118H07Rik
Gp1ba	Wfdc17	Ccne1	B3gnt5
Slamf1	Slc18a1	Cd36	B4galt4
Gp9	Rftn2	Cdr2	Bace1
Gp5	Tecpr1	Cds2	BC028528
Pros1	Alcam	Cela1	BC035044
Ufsp1	Npas2	Cenpa	Bcl2
Ppbp	Gpr18	Cenpv	Bcl6
Smim1	Carns1	Chtf18	Bphl
Kalrn	Jag2	Cited4	Bpil2
Epor	Rasal1	Clca1	Bzrap1
Reep2	Ighv1-81	Cldn13	C1galt1c1
Clca1	Epb4.1l4b	Clstn1	C3
Mfsd2b	Niacr1	Col5a1	Calcrl
Ccl17	Apcdd1	Comtd1	Capza2
Gm10419	I830012O16Rik	Coq5	Cask
Col18a1	Zc3h12d	Coq7	Casp1
Aqp1	Map3k8	Cpox	Ccdc122
Tmem130	Rab36	Cpsf2	Ccdc69
Nupr1	Notch1	Cyb561	Ccl6
Rhag	Dhrs3	Cyth3	Ccl9
Robo3	Flt3	Cytsb	Ccr2
Sptb	Dntt	D10Ertd610e	Cd300lb
Tmod1	P2ry10	D5Wsu178e	Cd302
Ank3	Slc9a9	Daam1	Cd34
Slc14a1	Ifi27l2a	Dcaf7	Cd48
Serpine2	Tbxa2r	Dimt1	Cd68
	Lsp1	Dis3	Cd99
	Ighv1-23	Dlat	Cds1
	Lfng	Dnajc11	Cebpa
	Lif	Dnajc2	Cebpd
	8430408G22Rik	Dph3	Cfp
	Gm8818	Dus1l	Chpt1
	Cdk19	Edem3	Ckap4
	Ctss	Ehhadh	Clec4e
	Rgs11	Enpp1	Clec7a
	Gbp11	Epdr1	Cnrip1
	Gm4955	Ephx2	Coro1a
	Lck	Eraf	Cpne3
	Yes1	Ercc8	Crispld1
	N4bp3	Ermap	Csf1r
	Rasgrp3	Esco2	Csf2rb
	Il10	Exosc4	Csf3r
	Tnni2	Fam120a	Csrp2
	Phf11b	Fam132a	Cst3
	Plk2	Fam173b	Ctsc
	Mctp2	Fam55b	Ctsg
	Aim1	Fam55d	Ctsh
	Snn	Fam59a	Ctsz
	Il10ra	Fech	Cybb
	Nlrp1b	Fpgs	Cyp11a1
	Sdc4	Fxn	Cyp2j9
	Sdc1	Gart	Cyp4v3
	Ctnnd2	Gas5	D330050I23Rik
	Pygm	Gatm	Dbt
	Rgl1	Gdf3	Dfna5
	Pim1	Gfm2	Dhdh
	Rbm47	Gja1	Dhrs7
	Bcl9l	Gnb1l	Dio2
	Arpp21	Gpc4	Dirc2
	9030619P08Rik	Gpx4	Dleu7
	Gpr171	Gstp1	Dnaja2
	Slc16a11	Gtf2h4	Dock9
	Il12a	Guk1	Dram1
	Postn	Homer1	Dtnbp1
	Lca5	Hpn	Echs1
	Kbtbd11	Hspa1b	Egln3
	Card6	Htra2	Eif1ay
	5031414D18Rik	Ifrd2	Ela2
	Tlr7	Igf2r	Eltd1
	Rara	Igsf3	Emb
	Glis2	Jrk	Eps8
	Cnn3	Klhl12	Ergic2
	Gria2	Kpna3	Erp29
	Disc1	Lactb2	Evi2a
	Mn1	Lman1	Evi5
	Il17re	Lmna	F13a1
	Cd6	Lrig1	Fam105a
	Tmprss7	Lrrc20	Fam107b
	Satb1	Lrrc59	Fam111a
	Ppp1r16b	Lsm2	Fam129a
	Btla	2008-03-01	Fam26f
	Lgmn	Med29	Fam69b
	Scpep1	Mfhas1	Fam73a
	Gjb3	Minpp1	Fbp1
	Rag2	Mllt3	Fcer1g
	Lax1	Mmp14	Fes
	Paqr5	Mns1	Ffar2
	Lpar1	Mpv17l2	Fgd4
	Irf7	Mrpl12	Fgl2
	Cass4	Mrpl47	Fkbp3
	Epb4.1l3	Mrpl49	Fndc3a
	Gas6	Mt1	Fndc3b
	Slc27a2	Mt2	Fscn1
	Chl1	Mthfd1	Fuca2
	Tox	Mtm1	Fut4
	Clcf1	Myh10	Fut7
	Lilrb3	Mylpf	Fzd6
	Tnf	Myo1d	Galk2
	D930048N14Rik	Ndufa7	Gbp3
	Gm5111	Nenf	Gcnt2
	Gimap7	Nfia	Gdi2
	Sytl1	Nhlrc2	Gfi1
	Chga	Noc4l	Glipr1
	Bcl2l11	Nol10	Glt25d1
	Pik3ap1	Nqo2	Glud1
	Msrb3	Nsun5	Gm13051
	Arhgef10	Nudt9	Gnai2
	Hilpda	Nup155	Gng10
	Slc26a11	Nup43	Gng12
	Map3k19	Nup93	Gng2
	Enpp6	Odc1	Got1
	Vnn1	Paqr9	Gpr125
	Tmem173	Pdss1	Gpr160
	Osgin1	Phf10	Gpr171
	Gm4473	Pik3r2	Gpr65
	Gem	Pitrm1	Gria3
	Ccser1	Pklr	Gspt2
	Il18rap	Pla2g4c	Gstm1
	Fbxw4	Ppil5	Gusb
	Nfatc2	Ppp3cb	H13
	Emp1	Prelid2	Hdc
	Tpm4	Psen2	Hexa
	Rem2	Psmb3	Hexb
	Gm14009	Psmc6	Hist1h2bc
	Il1r2	Psmd9	Hk3
	Il1r1	Ptdss2	Hlf
	Igf2r	Ptk2	Hmgcs1
	Mei4	Pvt1	Hnmt
	Nsun7	Pxmp2	Hp
	Stxbp4	Rbks	Hpse
	Ighj2	Rbm19	Hspa5
	Tmem108	Recql4	Ibtk
	Nkx2-3	Rexo2	Idh1
	Ptger4	Rfng	Idh2
	Ptger2	Rhag	Ifitm1
	Sstr2	Rhd	Ift74
	Fgd2	Rhof	Igfbp4
	Dusp22	Rpusd2	Igsf6
	Tspan2	Rrp12	Il15
	Myof	Rtel1	Il18rap
	Pitx2	Ryk	Il1rl2
		Scrn3	Il6ra
		2004-09-01	Impa2
		2008-09-01	Isoc1
		Sgpp1	Itgb5
		Slc11a2	Itm2a
		Slc16a10	Kcnk12
		Slc19a2	Kctd12b
		Slc22a23	Krt18
		Slc25a32	Lactb
		Slc25a33	Lamp2
		Slc26a1	Laptm4b
		Slc35d1	Lbp
		Slc38a5	Ldhb
		Slc39a8	Leprotl1
		Slc40a1	Lmo4
		Slc7a4	LOC14210
		Smpd4	Lonrf3
		Snhg3	Lst1
		Sorbs1	Lyz1
		Sphk1	Lyz2
		Spire1	Man1a
		Spna1	Mapkapk2
		Sssca1	Mcpt8
		Ssx2ip	Mctp1
		St3gal5	Met
		Stard10	Mgat2
		Steap3	Mgl1
		Tars2	Mgst1
		Tex9	Mical1
		Thop1	Mitf
		Timm9	Mlkl
		Tmem147	Mmp2
		Tmem56	Morc3
		Tmem97	Mpo
		Trak2	Ms4a3
		Tspan8	Ms4a4b
		Ttll12	Ms4a4c
		Tubb2c	Ms4a6b
		Txnl1	Ms4a6c
		Ubl4	Msh2
		Ublcp1	Msrb3
		Ufm1	Mtus1
		Uqcr	Myadm
		Urb1	Myo1f
		Usp24	Myo5a
		Usp46	Napsa
		Xpo4	Nceh1
		Zdhhc13	Ncf1
		Zfp142	Ncoa7
		Zfp652	Neurl3
		Zfp800	Npl
		Zfp828	Nrp1
			Nsmce1
			Oasl2
			Oxsm
			P2ry14
			Padi4
			Pak1
			Parp16
			Parp8
			Parvg
			Pde7a
			Pdia3
			Pdia5
			Peli2
			Pgam1
			Pglyrp1
			Phf14
			Phldb2
			Pias2
			Pigx
			Plcxd2
			Procr
			Prtn3
			Pstpip1
			Pten
			Ptpn6
			Rab27a
			Rab31
			Rab3d
			Rab44
			Rala
			Ramp1
			Rassf4
			Rassf5
			Rassf8
			Rbbp4
			Rbpms
			Rcbtb2
			Rgs2
			Rilpl2
			Ripk1
			Rnf13
			Rnf149
			Rnpep
			Rp2h
			Rrm1
			Sc5d
			Scfd1
			Sec63
			Sell
			2006-09-01
			Serpinb1a
			Serpinf1
			Serpini1
			Sgk3
			Sgpl1
			Sirpa
			Slc16a7
			Slc25a12
			Slc35b4
			Slc7a6
			Slco3a1
			Snx24
			Snx7
			Soat1
			Socs6
			Spsb4
			Srpk2
			Ssbp2
			Ssrp1
			Stat4
			Stox2
			Stxbp4
			Stxbp6
			Suz12
			Svip
			Tbc1d9b
			Tcf7
			Tcfec
			Tcrg-C
			Tctex1d2
			Tes
			Tgfbi
			Tifab
			Tiparp
			Tlr2
			Tm2d2
			Tm6sf1
			Tmed7
			Tmem176a
			Tmem71
			Tnfaip8
			Tnfrsf13b
			Tnfsf14
			Tor1aip1
			Tor3a
			Trem3
			Trf
			Trps1
			Tspan3
			Ttpa
			Tubb6
			Tyrobp
			Ugp2
			Vav3
			Vdr
			Vegfc
			Vldlr
			Wdfy1
			Wsb1
			Xrcc4
			Ywhaq
			Zdhhc20
			Zfp467
			Zfp516
			Zfp52
			Zfp521
			Zfp53
			Zfp706
