# Supplementary material for: Micro-environmental sensing by bone marrow stroma identifies IL-6 and TGFβ1 as regulators of hematopoietic ageing
Source: Nat Commun. 2020 Aug 14;11:4075. doi: 10.1038/s41467-020-17942-7 (PMC7427787; doi:10.1038/s41467-020-17942-7)
Supplement: Supplementary file 9 — Source Data [file 41467_2020_17942_MOESM9_ESM.xlsx]

## Sheet: Figure 1a
		Hb		HCT		Platelets
		Young	Old	Young	Old	Young	Old
		16	14	0.475	0.41	865000000000	1181670000000
		15	13	0.525	0.305	776667000000	1078330000000
		16.5	10	0.45	0.41	730000000000	1228330000000
		15	14	0.575	0.56	765000000000	1410000000000
		18	17	0.51	0.36	746667000000	996667000000
		16	14.5	0.45	0.38	730000000000	1513330000000
		14.5	13.1667	0.428333	0.415	640000000000	1375000000000
		16.5	13.8333	0.433333	0.438333	786667000000	1081670000000
		16	13.3333	0.476667	0.438333	716667000000	846667000000
		14.8333	14.1667	0.458333	0.47	591667000000	1010000000000
		13.8333	14.1667	0.423333	0.451667	710000000000	968333000000
		13.6667	15.5	0.4	0.5		950000000000
		14.6667	14.6667	0.418333	0.47		1066670000000
		13.8333	13.1667	0.39	0.425	t=6.267 df=22
		13.1667	11.8333	0.385	0.358333	P=0.000003
		16	9.16667	0.38	0.298333
			13.8333		0.436667
			11.5		0.341667
			13.3333		0.398333
			13.6667		0.4
		t=3.479 df=34		t=1.77 df=34
		P=0.0014		P=0.026

## Sheet: Figure 1g
		PLT_16_WK	RBC_16_WK	MYL_16_WK	BLY_16_WK	TLY_16_WK
	Young_Donor_1	63.2	55.8	41.8	45.7	25.9
	Young_Donor_2	43.5	64.3	57.8	80.2	61.6
	Young_Donor_3	89.6	95	88.1	80.8	61.8
	Young_Donor_4	62.3	42.8	35.6	21.7	12.6
	Young_Donor_5	56.4	55.4	28.5	70.1	34.3
	Young_Donor_6	63.5	45.4	18.3	13.4	13.2
	Young_Donor_7	30	20.9	4.76	11.5	3.73
	Young_Donor_8	86.4	83.6	72.5	75	59.3
	Young_Donor_9	71.8	87.8	79.4	63	37.3
	Young_Donor_10	45.1	52.7	37.1	66.8	33
	Old_Donor_1	56.7	45.7	18.1	4.74	1.84
	Old_Donor_2	57.2	66.3	49.5	21	4.49
	Old_Donor_3	7.31	2.04	0.42	0.18	0.011
	Old_Donor_4	61.5	66.8	56.4	14.4	0.48
	Old_Donor_5	8.16	7.31	1.66	1.31	1.27
	Old_Donor_6	49.2	41	23.9	13.6	4.25
	Old_Donor_7	52.5	35.2	8.51	11.7	3.55
	Old_Donor_8	27.5	22.9	5.85	20	16.8
	Old_Donor_9	49.1	89	77.2	43.7	38.6
	Old_Donor_10	13.9	2.41	2.12	0.095	0.41
	U-test P-value	0.0288	0.123	0.063	0.00288	0.00288

## Sheet: Figure 2a
		LT-HSCs
		Young	Old
		0.00232	0.024
		0.00322	0.026
		0.00204	0.013
		0.00275	0.032
		0.00236	0.024
		0.00166	0.025
		t=8.553 df=10
		P=0.000007

## Sheet: Figure 2b
	LSK
	Young	Old
	0.012	0.069
	0.017	0.068
	0.01	0.062
	0.014	0.061
	0.012	0.063
	0.01	0.031
	t=7.938 df=10
	P=0.000013

## Sheet: Figure 2c
	LK
	Young	Old
	0.42	0.69
	0.44	0.65
	0.39	0.59
	0.46	0.74
	0.44	0.7
	0.38	0.54
	t=6.959 df=10
	P=0.000039

## Sheet: Figure 2e
	MkP		preGM		GMP		preMegE		preCFU-E		CFU-E
	Young	Old	Young	Old	Young	Old	Young	Old	Young	Old	Young	Old
	2.7	6.18	29.8	36.7	22.1	29	12.3	9.37	4.35	2.98	17.9	12.5
	2.77	5.08	37.1	30.1	18.9	31.3	13.6	9.91	4.24	1.84	15.2	8.85
	2.68	5.03	35.2	33.4	18.4	30	15.1	10.8	4.73	3.38	15.6	10.8
	2.78	6	33.8	32.1	19	28.4	15.7	7.84	4.23	2.48	15	7.27
	2.7	5.35	36.1	28.1	18.5	30.2	12.4	8.47	3.68	2.77	12.4	12.5
	2.7	5.83	35.4	32.5	18.3	31.8	14.7	10.4	5.16	1.91	16.4	8.59
	t=14.21 df=10		t=1.517 df=10		t=13.74 df=10		t=6.036 df=10		t=5.717 df=10		t=4.597 df=10
	P=0.00000006		P=0.0407		P=0.00000008		P=0.0001		P=0.0002		P=0.001

## Sheet: Figure 2f
	MPP2		preCFU-E		CFU-E CD71+
	Young	Old	Young	Old	Young	Old
	145.454	127.273	87.6405	97.7528	85.7143	64.2857
	54.5455	36.3636	117.978	67.4157	128.571	85.7143
	100	90.9091	94.382	101.124	85.7143	21.1397
	109.091	58.5586	108.333	67.71	100	22.7273
	95.4545	117.117	91.6667	73.2	86.3636	45.4545
	95.4545	92.4499	98.8827	58.56	113.636	44.8276
	83.3333	46.225	82.1229	60.3352	96.5517	68.9655
	116.667	33.3333	118.994	41.8994	93.1034	41.3793
	61.5385	33.3333	93.4884	62.0112	110.345	66.6667
	138.462	33.3333	122.791	36.2791	84.8485	96.9697
	112.5	73.8461	83.7209	8.37209	115.151	12.5
	75	36.9231	114.388	23.7209	100	37.5
	112.5	110.769	76.259	86.3309	100	0
		37.5	109.353	79.1367	t=6.025 df=24
		37.5	119.388	66.9065	P=0.000003
		18.75	91.8367	88.7755
	t=3.238 df=27		88.7755	39.7959
	P=0.0032			42.8571
			t=5.473 df=33
			P=0.000005

## Sheet: Figure 2i
	MPP2		preCFU-E
	Young	Old	Young	Old
	163.636	145.455	128.571	428.571
	72.7273	236.364	85.7143	342.857
	109.091	327.273	85.7143	257.143
	54.5455	309.091	150	1725
	25	250	150	1200
	125	300	0	1725
	150	425	0	700
		300	100	400
		325	200	600
		325	75	300
			150	525
			75	75
			0	0
			200	250
			100	200
	t=6.060, df=15		t=3.398 df=28
	P=0.000022		P=0.0009

## Sheet: Figure 3c
	MkP		preGM		GMP		preMegE		preCFU-E		CFU-E
	IgG	aIL6	IgG	aIL6	IgG	aIL6	IgG	aIL6	IgG	aIL6	IgG	aIL6
	6.92	5.89	26.3	29.2	32.8	22.1	11.6	14.8	3.01	3.71	11.1	13
	6.29	5.66	24.2	31.3	33.5	20.4	10.7	15.2	2.63	3.6	11.9	12.9
	6.37	5.89	23.5	37.1	35.3	19.4	10.7	23	2.75	3.29	11.2	4.12
	4.46	3.84	28.5	23	37	36.9	7.49	10.9	2.16	1.85	8.44	11.5
	4.48	3.83	26.3	24.9	36	32.9	9.48	12.7	1.86	2.27	11.6	10.2
	4.07	2.95	25.2	25.8	39.7	36.7	8.92	10.8	1.47	1.94	7.48	7.11
	2.93	4.22	9.41	28.4	39.9	27.7	3.39	11.7	2.74	3.14	36.2	19.3
	5.74	5.14	24.1	28	33	26.2	9.54	11.1	3.72	2.91	14	18.8
	5.88	4.13	26	16.3	34.6	34.2	9.22	7.99	3.28	2.38	14.4	25.8
		4.27		24.2		40.1		11.1		1.89		11
	t=1.231 df=17		t=1.218 df=17		t=2.305 df=17		t=2.501 df=17		t=0.2251 df=17		t=0.1923 df=17
	P=0.24		P=0.24		P=0.03		P=0.02		P=0.82		P=0.85

## Sheet: Figure 3d
	CFU-E
	IgG	aIL6
	24	44
	19	49
	21	39
	8	42
	11	39
	6	44
	11	28
	12	47
	11	34
	18	34
	19	31
	23	37
	t=9.25 df=22
	P=0.000000005

[truncated: 18 more sheets: Figure 3e, Figure 3f, Figure 4a, Figure 4b, Figure 4c, Figure 4e, Figure 4g, Figure 4h, Figure 5e, Figure 5f, Figure 5g, Supp figure 3a, Supp figure 3b, Supp figure 3c, Supp figure 3i, Supp figure 3j, Supp figure 4e, Supp figure 4f]
